# Supplementary material for: Tailoring C–H amination activity via modification of the triazole-derived carbene ligand
Source: Dalton Trans. 2024 Aug 15;53(35):14795–800. doi: 10.1039/d4dt01715c (PMC11334762; doi:10.1039/d4dt01715c)
Supplement: DT-053-D4DT01715C-s002 [file DT-053-D4DT01715C-s002.cif]

# Supplementary Information (SI) for Dalton Transactions.
# This journal is © The Royal Society of Chemistry 2024

####################################################################### 
# 
# This file contains crystal structure data downloaded from the 
# Cambridge Structural Database (CSD) hosted by the Cambridge 
# Crystallographic Data Centre (CCDC).
# 
# Full information about CCDC data access policies and citation 
# guidelines are available at http://www.ccdc.cam.ac.uk/access/V1 
# 
# Audit and citation data items may have been added by the CCDC. 
# Please retain this information to preserve the provenance of 
# this file and to allow appropriate attribution of the data. 
# 
#######################################################################

data_23ma017_lah065
_database_code_depnum_ccdc_archive 'CCDC 2361237'
loop_
_audit_author_name
_audit_author_address
'Lorraine Andrade Malaspina'
;University of Bern 
Switzerland
;
_audit_update_record             
;
2024-06-07 deposited with the CCDC.	2024-08-12 downloaded from the CCDC.
;
_audit_creation_date             2024-05-16
_audit_creation_method           
;
Olex2 1.5
(compiled 2024.01.12 svn.r2f8d729c for OlexSys, GUI svn.r6928)
;
_shelx_SHELXL_version_number     2019/3
_chemical_name_common            ?
_chemical_name_systematic        ?
_chemical_formula_moiety         'C42 H48 Fe N6 O2'
_chemical_formula_sum            'C42 H48 Fe N6 O2'
_chemical_formula_weight         724.71
_chemical_melting_point          ?
loop_
_atom_type_symbol
_atom_type_description
_atom_type_scat_dispersion_real
_atom_type_scat_dispersion_imag
_atom_type_scat_source
C C 0.0033 0.0016 'International Tables Vol C Tables 4.2.6.8 and 6.1.1.4'
H H 0.0000 0.0000 'International Tables Vol C Tables 4.2.6.8 and 6.1.1.4'
Fe Fe 0.3463 0.8444 'International Tables Vol C Tables 4.2.6.8 and 6.1.1.4'
N N 0.0061 0.0033 'International Tables Vol C Tables 4.2.6.8 and 6.1.1.4'
O O 0.0106 0.0060 'International Tables Vol C Tables 4.2.6.8 and 6.1.1.4'

_shelx_space_group_comment       
;
The symmetry employed for this shelxl refinement is uniquely defined
by the following loop, which should always be used as a source of
symmetry information in preference to the above space-group names.
They are only intended as comments.
;
_space_group_crystal_system      monoclinic
_space_group_IT_number           14
_space_group_name_H-M_alt        'P 1 21/n 1'
_space_group_name_Hall           '-P 2yn'
loop_
_space_group_symop_operation_xyz
'x, y, z'
'-x+1/2, y+1/2, -z+1/2'
'-x, -y, -z'
'x-1/2, -y-1/2, z-1/2'

_cell_length_a                   10.1907(2)
_cell_length_b                   24.2458(4)
_cell_length_c                   15.4249(3)
_cell_angle_alpha                90
_cell_angle_beta                 95.8494(19)
_cell_angle_gamma                90
_cell_volume                     3791.39(13)
_cell_formula_units_Z            4
_cell_measurement_reflns_used    42537
_cell_measurement_temperature    173.01(10)
_cell_measurement_theta_max      33.161
_cell_measurement_theta_min      2.127
_shelx_estimated_absorpt_T_max   0.963
_shelx_estimated_absorpt_T_min   0.934
_exptl_absorpt_coefficient_mu    0.442
_exptl_absorpt_correction_T_max  0.973
_exptl_absorpt_correction_T_min  0.957
_exptl_absorpt_correction_type   gaussian
_exptl_absorpt_process_details   
;
        CrysAlisPro 1.171.42.94a (Rigaku Oxford Diffraction, 2023)
        Numerical absorption correction based on gaussian integration over
        a multifaceted crystal model
        Empirical absorption correction using spherical harmonics,
        implemented in SCALE3 ABSPACK scaling algorithm.
;
_exptl_absorpt_special_details   ?
_exptl_crystal_colour            orange
_exptl_crystal_colour_primary    orange
_exptl_crystal_density_diffrn    1.270
_exptl_crystal_density_meas      ?
_exptl_crystal_density_method    ?
_exptl_crystal_description       block
_exptl_crystal_F_000             1536
loop_
_exptl_crystal_face_index_h
_exptl_crystal_face_index_k
_exptl_crystal_face_index_l
_exptl_crystal_face_perp_dist
1 0 0 0.0466
-1 0 0 0.0449
-1 -1 -1 0.0546
1 1 1 0.0751
1 -1 0 0.0325
1 -1 1 0.0483
-1 1 -1 0.047
0 -1 -1 0.085
0 0 -1 0.0794
0 0 1 0.0539
0 -1 1 0.0448
0 1 0 0.0539
0 -1 0 0.0505
1 1 -1 0.0494
-1 -1 1 0.0464
-1 0 1 0.037
1 0 -1 0.0497
1 1 0 0.0627
-1 -1 0 0.0401
1 -1 -1 0.0553
2 24 -16 0.0467
6 -29 5 0.0371
5 -19 15 0.0414
7 28 -7 0.0577

_exptl_crystal_size_max          0.156
_exptl_crystal_size_mid          0.096
_exptl_crystal_size_min          0.087
_exptl_transmission_factor_max   ?
_exptl_transmission_factor_min   ?
_diffrn_reflns_av_R_equivalents  ?
_diffrn_reflns_av_unetI/netI     0.0405
_diffrn_reflns_Laue_measured_fraction_full 1.000
_diffrn_reflns_Laue_measured_fraction_max 0.995
_diffrn_reflns_limit_h_max       14
_diffrn_reflns_limit_h_min       -14
_diffrn_reflns_limit_k_max       34
_diffrn_reflns_limit_k_min       -34
_diffrn_reflns_limit_l_max       21
_diffrn_reflns_limit_l_min       -21
_diffrn_reflns_number            21589
_diffrn_reflns_point_group_measured_fraction_full 1.000
_diffrn_reflns_point_group_measured_fraction_max 0.995
_diffrn_reflns_theta_full        25.242
_diffrn_reflns_theta_max         30.527
_diffrn_reflns_theta_min         2.141
_diffrn_ambient_temperature      173.15
_diffrn_detector_area_resol_mean 10
_diffrn_detector_type            'HyPix-Arc 100'
_diffrn_measured_fraction_theta_full 1.000
_diffrn_measured_fraction_theta_max 0.995
_diffrn_measurement_details      
;
List of Runs (angles in degrees, time in seconds):

  # Type    Start    End  Width  t~exp~   \w     \q     \k     \f   Frames
#--------------------------------------------------------------------------
  1  \w    -11.00  87.00   0.50    8.00    --   13.03  66.00 -38.00  196
  2  \w    -61.00  37.00   0.50    8.00    --   13.03 -66.00-173.00  196
  3  \w    -16.00  83.00   0.50    8.00    --   13.03  77.00 120.00  198
  4  \w    -25.00  68.00   0.50    8.00    --  -13.50  19.00  90.00  186
  5  \w    -19.00  29.00   0.50    8.00    --  -13.50 -99.00 -30.00   96
  6  \w    -19.00  29.00   0.50    8.00    --  -13.50 -99.00  60.00   96
  7  \w    -87.00 -42.00   0.50    8.00    --  -13.50-178.00 -60.00   90
  8  \w    -56.00  42.00   0.50    8.00    --   13.03 -77.00   0.00  196
  9  \w    -18.00  54.00   0.50    8.00    --   13.03 -99.00 -90.00  144
 10  \w    -18.00  54.00   0.50    8.00    --   13.03 -99.00 120.00  144
 11  \w    -19.00  22.00   0.50    8.00    --  -13.50 -99.00 150.00   82
 12  \w    -89.00 -40.00   0.50    8.00    --  -13.50 178.00-150.00   98
;
_diffrn_measurement_device       'four-circle diffractometer'
_diffrn_measurement_device_type  'XtaLAB Synergy R, HyPix-Arc 100'
_diffrn_measurement_method       '\w scans'
_diffrn_radiation_type           MoK\a
_diffrn_radiation_wavelength     0.71073
_diffrn_source                   ?
_reflns_Friedel_coverage         0.000
_reflns_Friedel_fraction_full    .
_reflns_Friedel_fraction_max     .
_reflns_number_gt                15592
_reflns_number_total             21589
_reflns_special_details          
;
 _reflns_Friedel_fraction is defined as the number of unique
 Friedel pairs measured divided by the number that would be
 possible theoretically, ignoring centric projections and
 systematic absences. Completness statistics refer to single and
 composite reflections containing twin component 1 only.
;
_reflns_threshold_expression     'I > 2\s(I)'
_computing_cell_refinement       'CrysAlisPro 1.171.42.94a (Rigaku OD, 2023)'
_computing_data_collection       'CrysAlisPro 1.171.42.94a (Rigaku OD, 2023)'
_computing_data_reduction        'CrysAlisPro 1.171.42.94a (Rigaku OD, 2023)'
_computing_molecular_graphics    'Olex2 1.5 (Dolomanov et al., 2009)'
_computing_publication_material  'Olex2 1.5 (Dolomanov et al., 2009)'
_computing_structure_refinement  'SHELXL 2019/3 (Sheldrick, 2015)'
_computing_structure_solution    'SHELXT  (Sheldrick, 2015)'
_refine_diff_density_max         0.342
_refine_diff_density_min         -0.296
_refine_diff_density_rms         0.050
_refine_ls_extinction_coef       .
_refine_ls_extinction_method     none
_refine_ls_goodness_of_fit_ref   1.028
_refine_ls_hydrogen_treatment    constr
_refine_ls_matrix_type           full
_refine_ls_number_parameters     471
_refine_ls_number_reflns         21589
_refine_ls_number_restraints     0
_refine_ls_R_factor_all          0.0655
_refine_ls_R_factor_gt           0.0415
_refine_ls_restrained_S_all      1.028
_refine_ls_shift/su_max          0.001
_refine_ls_shift/su_mean         0.000
_refine_ls_structure_factor_coef Fsqd
_refine_ls_weighting_details     
'w=1/[\s^2^(Fo^2^)+(0.0540P)^2^] where P=(Fo^2^+2Fc^2^)/3'
_refine_ls_weighting_scheme      calc
_refine_ls_wR_factor_gt          0.0936
_refine_ls_wR_factor_ref         0.0992
_refine_special_details          
;
 Refined as a 2-component twin.
;
_olex2_refinement_description    
;
1. Twinned data refinement
 Scales: 0.6646(5)
 0.3354(5)
2. Fixed Uiso
 At 1.2 times of:
  All C(H) groups
 At 1.5 times of:
  All C(H,H,H) groups
3.a Ternary CH refined with riding coordinates:
 C16(H16), C40(H40), C19(H19), C37(H37)
3.b Aromatic/amide H refined with riding coordinates:
 C26(H26), C2(H2), C23(H23), C25(H25), C12(H12), C5(H5), C35(H35), C24(H24),
 C4(H4), C3(H3), C33(H33), C14(H14), C34(H34), C13(H13)
3.c Idealised Me refined as rotating group:
 C30(H30A,H30B,H30C), C9(H9A,H9B,H9C), C17(H17A,H17B,H17C), C18(H18A,H18B,
 H18C), C42(H42A,H42B,H42C), C38(H38A,H38B,H38C), C39(H39A,H39B,H39C), C41(H41A,
 H41B,H41C), C21(H21A,H21B,H21C), C20(H20A,H20B,H20C)
;
_atom_sites_solution_hydrogens   geom
_atom_sites_solution_primary     ?
_atom_sites_solution_secondary   ?
loop_
_atom_site_label
_atom_site_type_symbol
_atom_site_fract_x
_atom_site_fract_y
_atom_site_fract_z
_atom_site_U_iso_or_equiv
_atom_site_adp_type
_atom_site_occupancy
_atom_site_site_symmetry_order
_atom_site_calc_flag
_atom_site_refinement_flags_posn
_atom_site_refinement_flags_adp
_atom_site_refinement_flags_occupancy
_atom_site_disorder_assembly
_atom_site_disorder_group
Fe1 Fe 0.14695(2) 0.74456(2) 0.50930(2) 0.02383(6) Uani 1 1 d . . . . .
O2 O 0.06876(10) 0.79866(4) 0.42639(7) 0.0295(2) Uani 1 1 d . . . . .
O1 O 0.05949(10) 0.68979(4) 0.57488(7) 0.0300(2) Uani 1 1 d . . . . .
N4 N 0.35589(11) 0.72105(4) 0.29276(7) 0.0236(2) Uani 1 1 d . . . . .
N6 N 0.32688(11) 0.66953(4) 0.39725(7) 0.0242(2) Uani 1 1 d . . . . .
N3 N 0.27727(11) 0.82758(4) 0.65440(7) 0.0228(2) Uani 1 1 d . . . . .
N5 N 0.38087(12) 0.67005(4) 0.32162(8) 0.0257(3) Uani 1 1 d . . . . .
N1 N 0.28576(12) 0.78013(5) 0.76749(8) 0.0269(3) Uani 1 1 d . . . . .
N2 N 0.30858(12) 0.83096(5) 0.74083(8) 0.0283(3) Uani 1 1 d . . . . .
C29 C 0.26749(14) 0.71728(5) 0.41876(9) 0.0242(3) Uani 1 1 d . . . . .
C28 C 0.28854(13) 0.75167(5) 0.34850(9) 0.0223(3) Uani 1 1 d . . . . .
C22 C 0.13803(14) 0.82938(5) 0.37606(9) 0.0261(3) Uani 1 1 d . . . . .
C27 C 0.24824(14) 0.80955(5) 0.33565(9) 0.0252(3) Uani 1 1 d . . . . .
C8 C 0.23461(13) 0.77730(5) 0.62370(9) 0.0234(3) Uani 1 1 d . . . . .
C31 C 0.33591(15) 0.61912(5) 0.44824(9) 0.0264(3) Uani 1 1 d . . . . .
C10 C 0.28694(14) 0.87780(5) 0.60472(9) 0.0239(3) Uani 1 1 d . . . . .
C7 C 0.24200(13) 0.74564(5) 0.70008(9) 0.0233(3) Uani 1 1 d . . . . .
C11 C 0.18930(14) 0.91767(5) 0.60991(9) 0.0262(3) Uani 1 1 d . . . . .
C1 C 0.11608(14) 0.66279(5) 0.64364(9) 0.0269(3) Uani 1 1 d . . . . .
C16 C 0.07394(14) 0.90951(6) 0.66346(10) 0.0303(3) Uani 1 1 d . . . . .
H16 H 0.076566 0.870420 0.684240 0.036 Uiso 1 1 calc R U . . .
C36 C 0.23483(15) 0.58010(5) 0.43224(9) 0.0293(3) Uani 1 1 d . . . . .
C6 C 0.20773(14) 0.68713(5) 0.70830(9) 0.0265(3) Uani 1 1 d . . . . .
C32 C 0.44181(15) 0.61302(6) 0.51172(10) 0.0322(3) Uani 1 1 d . . . . .
C40 C 0.11993(16) 0.58731(6) 0.36309(10) 0.0321(3) Uani 1 1 d . . . . .
H40 H 0.126914 0.624806 0.336944 0.039 Uiso 1 1 calc R U . . .
C15 C 0.39265(14) 0.88345(6) 0.55411(10) 0.0282(3) Uani 1 1 d . . . . .
C30 C 0.39876(15) 0.73472(6) 0.20758(10) 0.0284(3) Uani 1 1 d . . . . .
H30A H 0.484665 0.753200 0.215680 0.043 Uiso 1 1 calc R U . . .
H30B H 0.333955 0.759297 0.176185 0.043 Uiso 1 1 calc R U . . .
H30C H 0.406349 0.700822 0.173851 0.043 Uiso 1 1 calc R U . . .
C26 C 0.31935(16) 0.84649(6) 0.28813(10) 0.0307(3) Uani 1 1 d . . . . .
H26 H 0.395857 0.833786 0.263849 0.037 Uiso 1 1 calc R U . . .
C2 C 0.08274(16) 0.60696(6) 0.65503(11) 0.0346(3) Uani 1 1 d . . . . .
H2 H 0.018966 0.590170 0.614131 0.041 Uiso 1 1 calc R U . . .
C23 C 0.10048(16) 0.88473(6) 0.36088(10) 0.0333(3) Uani 1 1 d . . . . .
H23 H 0.025345 0.898546 0.385540 0.040 Uiso 1 1 calc R U . . .
C19 C 0.49725(15) 0.83897(6) 0.55345(10) 0.0345(3) Uani 1 1 d . . . . .
H19 H 0.451507 0.802425 0.549934 0.041 Uiso 1 1 calc R U . . .
C25 C 0.28114(17) 0.90061(6) 0.27581(11) 0.0386(4) Uani 1 1 d . . . . .
H25 H 0.330555 0.924895 0.243337 0.046 Uiso 1 1 calc R U . . .
C37 C 0.55036(16) 0.65599(6) 0.52889(11) 0.0370(4) Uani 1 1 d . . . . .
H37 H 0.537408 0.684642 0.482163 0.044 Uiso 1 1 calc R U . . .
C12 C 0.20189(16) 0.96631(6) 0.56311(11) 0.0346(4) Uani 1 1 d . . . . .
H12 H 0.138720 0.994904 0.565937 0.041 Uiso 1 1 calc R U . . .
C5 C 0.26705(16) 0.65422(6) 0.77604(10) 0.0339(3) Uani 1 1 d . . . . .
H5 H 0.331798 0.670028 0.817341 0.041 Uiso 1 1 calc R U . . .
C35 C 0.24534(17) 0.53273(6) 0.48357(11) 0.0367(4) Uani 1 1 d . . . . .
H35 H 0.180119 0.504781 0.474133 0.044 Uiso 1 1 calc R U . . .
C24 C 0.16945(18) 0.91931(6) 0.31141(11) 0.0392(4) Uani 1 1 d . . . . .
H24 H 0.140568 0.956234 0.301495 0.047 Uiso 1 1 calc R U . . .
C4 C 0.23372(17) 0.59945(6) 0.78420(12) 0.0408(4) Uani 1 1 d . . . . .
H4 H 0.274602 0.577916 0.830831 0.049 Uiso 1 1 calc R U . . .
C3 C 0.13991(18) 0.57616(6) 0.72362(12) 0.0411(4) Uani 1 1 d . . . . .
H3 H 0.115010 0.538694 0.729553 0.049 Uiso 1 1 calc R U . . .
C33 C 0.44518(17) 0.56515(7) 0.56192(11) 0.0404(4) Uani 1 1 d . . . . .
H33 H 0.515271 0.559693 0.606603 0.048 Uiso 1 1 calc R U . . .
C14 C 0.39870(16) 0.93256(6) 0.50801(11) 0.0369(4) Uani 1 1 d . . . . .
H14 H 0.468534 0.938148 0.472598 0.044 Uiso 1 1 calc R U . . .
C9 C 0.30213(19) 0.77112(7) 0.86190(10) 0.0398(4) Uani 1 1 d . . . . .
H9A H 0.384190 0.750833 0.877930 0.060 Uiso 1 1 calc R U . . .
H9B H 0.227345 0.749725 0.878990 0.060 Uiso 1 1 calc R U . . .
H9C H 0.305793 0.806795 0.891931 0.060 Uiso 1 1 calc R U . . .
C34 C 0.34798(18) 0.52555(6) 0.54757(12) 0.0424(4) Uani 1 1 d . . . . .
H34 H 0.352117 0.493083 0.582224 0.051 Uiso 1 1 calc R U . . .
C13 C 0.30504(17) 0.97334(6) 0.51278(12) 0.0399(4) Uani 1 1 d . . . . .
H13 H 0.311757 1.006620 0.481026 0.048 Uiso 1 1 calc R U . . .
C17 C 0.08669(18) 0.94665(7) 0.74387(11) 0.0467(4) Uani 1 1 d . . . . .
H17A H 0.170454 0.939024 0.778867 0.070 Uiso 1 1 calc R U . . .
H17B H 0.013400 0.939381 0.778754 0.070 Uiso 1 1 calc R U . . .
H17C H 0.084395 0.985374 0.725564 0.070 Uiso 1 1 calc R U . . .
C18 C -0.05776(17) 0.91823(8) 0.60922(13) 0.0509(5) Uani 1 1 d . . . . .
H18A H -0.063355 0.956315 0.587883 0.076 Uiso 1 1 calc R U . . .
H18B H -0.129788 0.911194 0.645276 0.076 Uiso 1 1 calc R U . . .
H18C H -0.064929 0.892798 0.559583 0.076 Uiso 1 1 calc R U . . .
C42 C -0.01213(17) 0.58396(8) 0.40192(12) 0.0478(4) Uani 1 1 d . . . . .
H42A H -0.022117 0.547232 0.426950 0.072 Uiso 1 1 calc R U . . .
H42B H -0.084232 0.590596 0.356049 0.072 Uiso 1 1 calc R U . . .
H42C H -0.014630 0.611902 0.447625 0.072 Uiso 1 1 calc R U . . .
C38 C 0.68814(17) 0.63081(8) 0.52606(13) 0.0469(4) Uani 1 1 d . . . . .
H38A H 0.754884 0.659915 0.534870 0.070 Uiso 1 1 calc R U . . .
H38B H 0.693654 0.613314 0.469275 0.070 Uiso 1 1 calc R U . . .
H38C H 0.703792 0.603117 0.572245 0.070 Uiso 1 1 calc R U . . .
C39 C 0.53921(18) 0.68419(8) 0.61637(13) 0.0492(5) Uani 1 1 d . . . . .
H39A H 0.550801 0.656763 0.663194 0.074 Uiso 1 1 calc R U . . .
H39B H 0.452053 0.701322 0.615972 0.074 Uiso 1 1 calc R U . . .
H39C H 0.607606 0.712563 0.626066 0.074 Uiso 1 1 calc R U . . .
C41 C 0.1257(2) 0.54485(7) 0.29051(12) 0.0523(5) Uani 1 1 d . . . . .
H41A H 0.209743 0.548357 0.265273 0.079 Uiso 1 1 calc R U . . .
H41B H 0.052702 0.551251 0.245175 0.079 Uiso 1 1 calc R U . . .
H41C H 0.118338 0.507676 0.314493 0.079 Uiso 1 1 calc R U . . .
C21 C 0.58031(19) 0.84289(9) 0.47703(13) 0.0571(5) Uani 1 1 d . . . . .
H21A H 0.522264 0.843735 0.422339 0.086 Uiso 1 1 calc R U . . .
H21B H 0.638792 0.810790 0.477270 0.086 Uiso 1 1 calc R U . . .
H21C H 0.633346 0.876665 0.482307 0.086 Uiso 1 1 calc R U . . .
C20 C 0.58949(18) 0.84026(8) 0.63844(12) 0.0511(5) Uani 1 1 d . . . . .
H20A H 0.634723 0.875945 0.643895 0.077 Uiso 1 1 calc R U . . .
H20B H 0.654857 0.810656 0.637709 0.077 Uiso 1 1 calc R U . . .
H20C H 0.537845 0.834990 0.688027 0.077 Uiso 1 1 calc R U . . .

loop_
_atom_site_aniso_label
_atom_site_aniso_U_11
_atom_site_aniso_U_22
_atom_site_aniso_U_33
_atom_site_aniso_U_23
_atom_site_aniso_U_13
_atom_site_aniso_U_12
Fe1 0.02689(11) 0.02048(10) 0.02485(10) -0.00178(8) 0.00619(8) -0.00125(8)
O2 0.0269(5) 0.0272(5) 0.0352(6) 0.0030(4) 0.0069(4) 0.0018(4)
O1 0.0325(6) 0.0265(5) 0.0316(5) -0.0005(4) 0.0070(4) -0.0060(4)
N4 0.0233(6) 0.0191(5) 0.0290(6) 0.0025(4) 0.0058(5) -0.0001(4)
N6 0.0279(6) 0.0187(5) 0.0269(6) 0.0007(4) 0.0074(5) 0.0001(4)
N3 0.0230(6) 0.0197(5) 0.0258(6) -0.0024(4) 0.0025(5) 0.0004(4)
N5 0.0281(6) 0.0205(5) 0.0298(6) 0.0025(5) 0.0091(5) 0.0015(5)
N1 0.0293(7) 0.0227(6) 0.0288(6) 0.0004(5) 0.0027(5) 0.0032(5)
N2 0.0326(7) 0.0233(6) 0.0286(6) -0.0012(5) 0.0012(5) 0.0014(5)
C29 0.0257(7) 0.0166(6) 0.0306(7) -0.0021(5) 0.0042(6) -0.0018(5)
C28 0.0209(7) 0.0199(6) 0.0264(7) -0.0008(5) 0.0037(5) -0.0023(5)
C22 0.0275(7) 0.0219(6) 0.0282(7) 0.0001(5) -0.0009(6) -0.0007(5)
C27 0.0277(8) 0.0188(6) 0.0289(7) 0.0005(5) 0.0016(6) -0.0012(5)
C8 0.0202(7) 0.0196(6) 0.0314(7) -0.0035(5) 0.0070(6) 0.0008(5)
C31 0.0341(8) 0.0178(6) 0.0288(7) 0.0038(5) 0.0103(6) 0.0039(5)
C10 0.0244(7) 0.0181(6) 0.0287(7) -0.0019(5) 0.0004(6) -0.0041(5)
C7 0.0199(7) 0.0215(6) 0.0290(7) -0.0024(5) 0.0050(5) 0.0026(5)
C11 0.0252(7) 0.0205(6) 0.0325(8) -0.0040(5) 0.0009(6) -0.0033(5)
C1 0.0275(8) 0.0224(6) 0.0332(8) -0.0013(6) 0.0141(6) 0.0005(5)
C16 0.0270(8) 0.0241(7) 0.0403(8) -0.0013(6) 0.0058(6) 0.0013(6)
C36 0.0352(8) 0.0208(6) 0.0333(8) 0.0004(6) 0.0100(6) 0.0019(6)
C6 0.0255(7) 0.0208(6) 0.0347(8) 0.0007(5) 0.0109(6) 0.0034(5)
C32 0.0336(9) 0.0286(7) 0.0355(8) 0.0064(6) 0.0081(7) 0.0032(6)
C40 0.0406(9) 0.0196(7) 0.0362(8) 0.0019(6) 0.0042(7) -0.0045(6)
C15 0.0241(7) 0.0283(7) 0.0319(8) -0.0038(6) 0.0015(6) -0.0052(6)
C30 0.0282(8) 0.0297(7) 0.0288(7) 0.0040(6) 0.0101(6) -0.0009(6)
C26 0.0346(8) 0.0216(7) 0.0367(8) 0.0019(6) 0.0071(7) -0.0022(6)
C2 0.0381(9) 0.0250(7) 0.0423(9) -0.0025(6) 0.0120(7) -0.0059(6)
C23 0.0339(9) 0.0251(7) 0.0406(9) -0.0031(6) 0.0024(7) 0.0059(6)
C19 0.0247(8) 0.0371(8) 0.0422(9) -0.0076(7) 0.0059(7) -0.0004(6)
C25 0.0484(10) 0.0222(7) 0.0461(9) 0.0072(6) 0.0092(8) -0.0048(7)
C37 0.0337(9) 0.0347(8) 0.0420(9) 0.0082(7) 0.0009(7) -0.0001(6)
C12 0.0345(9) 0.0211(7) 0.0473(10) 0.0004(6) 0.0003(7) -0.0011(6)
C5 0.0336(9) 0.0274(7) 0.0408(9) 0.0029(6) 0.0044(7) 0.0037(6)
C35 0.0407(9) 0.0228(7) 0.0482(9) 0.0075(6) 0.0122(8) -0.0010(6)
C24 0.0506(11) 0.0177(7) 0.0489(10) 0.0035(6) 0.0034(8) 0.0037(6)
C4 0.0452(10) 0.0274(8) 0.0504(10) 0.0130(7) 0.0078(8) 0.0055(7)
C3 0.0476(10) 0.0230(7) 0.0552(10) 0.0055(7) 0.0171(9) -0.0023(7)
C33 0.0379(9) 0.0385(9) 0.0450(10) 0.0151(7) 0.0056(8) 0.0059(7)
C14 0.0309(8) 0.0397(9) 0.0408(9) 0.0035(7) 0.0074(7) -0.0119(7)
C9 0.0565(11) 0.0355(8) 0.0267(8) 0.0004(6) 0.0013(7) 0.0014(8)
C34 0.0476(11) 0.0307(8) 0.0506(10) 0.0181(7) 0.0128(8) 0.0055(7)
C13 0.0414(10) 0.0277(8) 0.0501(10) 0.0093(7) 0.0020(8) -0.0104(7)
C17 0.0465(11) 0.0436(10) 0.0517(11) -0.0140(8) 0.0140(9) 0.0006(8)
C18 0.0296(9) 0.0615(12) 0.0610(12) 0.0063(9) 0.0025(8) -0.0014(8)
C42 0.0390(10) 0.0551(11) 0.0494(11) 0.0081(9) 0.0048(8) 0.0048(8)
C38 0.0373(10) 0.0514(10) 0.0542(11) 0.0023(8) 0.0159(8) 0.0002(8)
C39 0.0374(10) 0.0486(10) 0.0618(12) -0.0112(9) 0.0062(9) 0.0033(8)
C41 0.0707(14) 0.0412(10) 0.0456(10) -0.0109(8) 0.0085(10) -0.0047(9)
C21 0.0388(11) 0.0775(14) 0.0576(12) -0.0112(11) 0.0184(9) 0.0051(10)
C20 0.0319(10) 0.0649(12) 0.0553(12) -0.0093(9) -0.0012(8) 0.0120(9)

_geom_special_details            
;
 All esds (except the esd in the dihedral angle between two l.s. planes)
 are estimated using the full covariance matrix.  The cell esds are taken
 into account individually in the estimation of esds in distances, angles
 and torsion angles; correlations between esds in cell parameters are only
 used when they are defined by crystal symmetry.  An approximate (isotropic)
 treatment of cell esds is used for estimating esds involving l.s. planes.
;
loop_
_geom_bond_atom_site_label_1
_geom_bond_atom_site_label_2
_geom_bond_distance
_geom_bond_site_symmetry_2
_geom_bond_publ_flag
Fe1 O2 1.9451(10) . ?
Fe1 O1 1.9402(10) . ?
Fe1 C29 2.0607(14) . ?
Fe1 C8 2.0544(14) . ?
O2 C22 1.3295(17) . ?
O1 C1 1.3272(18) . ?
N4 N5 1.3299(15) . ?
N4 C28 1.3718(17) . ?
N4 C30 1.4644(18) . ?
N6 N5 1.3397(16) . ?
N6 C29 1.3629(16) . ?
N6 C31 1.4512(16) . ?
N3 N2 1.3414(16) . ?
N3 C8 1.3629(17) . ?
N3 C10 1.4474(17) . ?
N1 N2 1.3273(16) . ?
N1 C7 1.3729(18) . ?
N1 C9 1.465(2) . ?
C29 C28 1.4011(18) . ?
C28 C27 1.4698(18) . ?
C22 C27 1.423(2) . ?
C22 C23 1.4085(19) . ?
C27 C26 1.405(2) . ?
C8 C7 1.4017(19) . ?
C31 C36 1.402(2) . ?
C31 C32 1.389(2) . ?
C10 C11 1.3953(19) . ?
C10 C15 1.400(2) . ?
C7 C6 1.4695(18) . ?
C11 C16 1.517(2) . ?
C11 C12 1.396(2) . ?
C1 C6 1.423(2) . ?
C1 C2 1.411(2) . ?
C16 H16 1.0000 . ?
C16 C17 1.528(2) . ?
C16 C18 1.522(2) . ?
C36 C40 1.512(2) . ?
C36 C35 1.393(2) . ?
C6 C5 1.402(2) . ?
C32 C37 1.523(2) . ?
C32 C33 1.394(2) . ?
C40 H40 1.0000 . ?
C40 C42 1.530(2) . ?
C40 C41 1.526(2) . ?
C15 C19 1.517(2) . ?
C15 C14 1.392(2) . ?
C30 H30A 0.9800 . ?
C30 H30B 0.9800 . ?
C30 H30C 0.9800 . ?
C26 H26 0.9500 . ?
C26 C25 1.376(2) . ?
C2 H2 0.9500 . ?
C2 C3 1.375(2) . ?
C23 H23 0.9500 . ?
C23 C24 1.374(2) . ?
C19 H19 1.0000 . ?
C19 C21 1.523(2) . ?
C19 C20 1.534(2) . ?
C25 H25 0.9500 . ?
C25 C24 1.389(2) . ?
C37 H37 1.0000 . ?
C37 C38 1.536(2) . ?
C37 C39 1.527(2) . ?
C12 H12 0.9500 . ?
C12 C13 1.380(2) . ?
C5 H5 0.9500 . ?
C5 C4 1.380(2) . ?
C35 H35 0.9500 . ?
C35 C34 1.374(2) . ?
C24 H24 0.9500 . ?
C4 H4 0.9500 . ?
C4 C3 1.387(3) . ?
C3 H3 0.9500 . ?
C33 H33 0.9500 . ?
C33 C34 1.381(2) . ?
C14 H14 0.9500 . ?
C14 C13 1.381(2) . ?
C9 H9A 0.9800 . ?
C9 H9B 0.9800 . ?
C9 H9C 0.9800 . ?
C34 H34 0.9500 . ?
C13 H13 0.9500 . ?
C17 H17A 0.9800 . ?
C17 H17B 0.9800 . ?
C17 H17C 0.9800 . ?
C18 H18A 0.9800 . ?
C18 H18B 0.9800 . ?
C18 H18C 0.9800 . ?
C42 H42A 0.9800 . ?
C42 H42B 0.9800 . ?
C42 H42C 0.9800 . ?
C38 H38A 0.9800 . ?
C38 H38B 0.9800 . ?
C38 H38C 0.9800 . ?
C39 H39A 0.9800 . ?
C39 H39B 0.9800 . ?
C39 H39C 0.9800 . ?
C41 H41A 0.9800 . ?
C41 H41B 0.9800 . ?
C41 H41C 0.9800 . ?
C21 H21A 0.9800 . ?
C21 H21B 0.9800 . ?
C21 H21C 0.9800 . ?
C20 H20A 0.9800 . ?
C20 H20B 0.9800 . ?
C20 H20C 0.9800 . ?

loop_
_geom_angle_atom_site_label_1
_geom_angle_atom_site_label_2
_geom_angle_atom_site_label_3
_geom_angle
_geom_angle_site_symmetry_1
_geom_angle_site_symmetry_3
_geom_angle_publ_flag
O2 Fe1 C29 90.19(5) . . ?
O2 Fe1 C8 114.66(5) . . ?
O1 Fe1 O2 128.70(4) . . ?
O1 Fe1 C29 118.10(5) . . ?
O1 Fe1 C8 89.96(5) . . ?
C8 Fe1 C29 117.97(5) . . ?
C22 O2 Fe1 123.74(9) . . ?
C1 O1 Fe1 124.68(9) . . ?
N5 N4 C28 112.61(11) . . ?
N5 N4 C30 116.51(11) . . ?
C28 N4 C30 130.84(11) . . ?
N5 N6 C29 115.84(11) . . ?
N5 N6 C31 118.09(10) . . ?
C29 N6 C31 126.07(11) . . ?
N2 N3 C8 115.79(11) . . ?
N2 N3 C10 116.91(10) . . ?
C8 N3 C10 127.24(11) . . ?
N4 N5 N6 102.63(10) . . ?
N2 N1 C7 112.61(11) . . ?
N2 N1 C9 116.14(12) . . ?
C7 N1 C9 131.10(12) . . ?
N1 N2 N3 102.70(10) . . ?
N6 C29 Fe1 138.39(10) . . ?
N6 C29 C28 102.15(11) . . ?
C28 C29 Fe1 118.82(9) . . ?
N4 C28 C29 106.77(11) . . ?
N4 C28 C27 125.66(12) . . ?
C29 C28 C27 127.57(12) . . ?
O2 C22 C27 123.81(12) . . ?
O2 C22 C23 118.64(13) . . ?
C23 C22 C27 117.55(13) . . ?
C22 C27 C28 119.07(12) . . ?
C26 C27 C28 121.82(13) . . ?
C26 C27 C22 119.04(12) . . ?
N3 C8 Fe1 137.68(10) . . ?
N3 C8 C7 102.12(12) . . ?
C7 C8 Fe1 119.45(9) . . ?
C36 C31 N6 117.91(13) . . ?
C32 C31 N6 118.26(12) . . ?
C32 C31 C36 123.80(13) . . ?
C11 C10 N3 117.71(12) . . ?
C11 C10 C15 123.92(13) . . ?
C15 C10 N3 118.37(12) . . ?
N1 C7 C8 106.77(11) . . ?
N1 C7 C6 125.75(13) . . ?
C8 C7 C6 127.47(13) . . ?
C10 C11 C16 122.53(12) . . ?
C10 C11 C12 116.88(13) . . ?
C12 C11 C16 120.59(13) . . ?
O1 C1 C6 123.78(12) . . ?
O1 C1 C2 118.83(14) . . ?
C2 C1 C6 117.37(14) . . ?
C11 C16 H16 107.5 . . ?
C11 C16 C17 111.02(13) . . ?
C11 C16 C18 111.81(14) . . ?
C17 C16 H16 107.5 . . ?
C18 C16 H16 107.5 . . ?
C18 C16 C17 111.20(14) . . ?
C31 C36 C40 123.28(12) . . ?
C35 C36 C31 116.35(14) . . ?
C35 C36 C40 120.37(13) . . ?
C1 C6 C7 118.99(13) . . ?
C5 C6 C7 121.71(14) . . ?
C5 C6 C1 119.25(13) . . ?
C31 C32 C37 123.23(13) . . ?
C31 C32 C33 116.98(14) . . ?
C33 C32 C37 119.78(14) . . ?
C36 C40 H40 107.9 . . ?
C36 C40 C42 111.51(13) . . ?
C36 C40 C41 110.77(13) . . ?
C42 C40 H40 107.9 . . ?
C41 C40 H40 107.9 . . ?
C41 C40 C42 110.64(14) . . ?
C10 C15 C19 121.02(13) . . ?
C14 C15 C10 116.44(13) . . ?
C14 C15 C19 122.49(14) . . ?
N4 C30 H30A 109.5 . . ?
N4 C30 H30B 109.5 . . ?
N4 C30 H30C 109.5 . . ?
H30A C30 H30B 109.5 . . ?
H30A C30 H30C 109.5 . . ?
H30B C30 H30C 109.5 . . ?
C27 C26 H26 119.1 . . ?
C25 C26 C27 121.75(15) . . ?
C25 C26 H26 119.1 . . ?
C1 C2 H2 119.1 . . ?
C3 C2 C1 121.89(15) . . ?
C3 C2 H2 119.1 . . ?
C22 C23 H23 119.1 . . ?
C24 C23 C22 121.86(15) . . ?
C24 C23 H23 119.1 . . ?
C15 C19 H19 107.8 . . ?
C15 C19 C21 114.03(14) . . ?
C15 C19 C20 110.46(13) . . ?
C21 C19 H19 107.8 . . ?
C21 C19 C20 108.65(15) . . ?
C20 C19 H19 107.8 . . ?
C26 C25 H25 120.4 . . ?
C26 C25 C24 119.22(14) . . ?
C24 C25 H25 120.4 . . ?
C32 C37 H37 108.0 . . ?
C32 C37 C38 111.90(14) . . ?
C32 C37 C39 109.98(14) . . ?
C38 C37 H37 108.0 . . ?
C39 C37 H37 108.0 . . ?
C39 C37 C38 110.71(14) . . ?
C11 C12 H12 119.6 . . ?
C13 C12 C11 120.73(14) . . ?
C13 C12 H12 119.6 . . ?
C6 C5 H5 119.2 . . ?
C4 C5 C6 121.63(15) . . ?
C4 C5 H5 119.2 . . ?
C36 C35 H35 119.3 . . ?
C34 C35 C36 121.44(15) . . ?
C34 C35 H35 119.3 . . ?
C23 C24 C25 120.43(14) . . ?
C23 C24 H24 119.8 . . ?
C25 C24 H24 119.8 . . ?
C5 C4 H4 120.3 . . ?
C5 C4 C3 119.32(15) . . ?
C3 C4 H4 120.3 . . ?
C2 C3 C4 120.40(14) . . ?
C2 C3 H3 119.8 . . ?
C4 C3 H3 119.8 . . ?
C32 C33 H33 119.6 . . ?
C34 C33 C32 120.89(16) . . ?
C34 C33 H33 119.6 . . ?
C15 C14 H14 119.4 . . ?
C13 C14 C15 121.23(15) . . ?
C13 C14 H14 119.4 . . ?
N1 C9 H9A 109.5 . . ?
N1 C9 H9B 109.5 . . ?
N1 C9 H9C 109.5 . . ?
H9A C9 H9B 109.5 . . ?
H9A C9 H9C 109.5 . . ?
H9B C9 H9C 109.5 . . ?
C35 C34 C33 120.52(14) . . ?
C35 C34 H34 119.7 . . ?
C33 C34 H34 119.7 . . ?
C12 C13 C14 120.78(14) . . ?
C12 C13 H13 119.6 . . ?
C14 C13 H13 119.6 . . ?
C16 C17 H17A 109.5 . . ?
C16 C17 H17B 109.5 . . ?
C16 C17 H17C 109.5 . . ?
H17A C17 H17B 109.5 . . ?
H17A C17 H17C 109.5 . . ?
H17B C17 H17C 109.5 . . ?
C16 C18 H18A 109.5 . . ?
C16 C18 H18B 109.5 . . ?
C16 C18 H18C 109.5 . . ?
H18A C18 H18B 109.5 . . ?
H18A C18 H18C 109.5 . . ?
H18B C18 H18C 109.5 . . ?
C40 C42 H42A 109.5 . . ?
C40 C42 H42B 109.5 . . ?
C40 C42 H42C 109.5 . . ?
H42A C42 H42B 109.5 . . ?
H42A C42 H42C 109.5 . . ?
H42B C42 H42C 109.5 . . ?
C37 C38 H38A 109.5 . . ?
C37 C38 H38B 109.5 . . ?
C37 C38 H38C 109.5 . . ?
H38A C38 H38B 109.5 . . ?
H38A C38 H38C 109.5 . . ?
H38B C38 H38C 109.5 . . ?
C37 C39 H39A 109.5 . . ?
C37 C39 H39B 109.5 . . ?
C37 C39 H39C 109.5 . . ?
H39A C39 H39B 109.5 . . ?
H39A C39 H39C 109.5 . . ?
H39B C39 H39C 109.5 . . ?
C40 C41 H41A 109.5 . . ?
C40 C41 H41B 109.5 . . ?
C40 C41 H41C 109.5 . . ?
H41A C41 H41B 109.5 . . ?
H41A C41 H41C 109.5 . . ?
H41B C41 H41C 109.5 . . ?
C19 C21 H21A 109.5 . . ?
C19 C21 H21B 109.5 . . ?
C19 C21 H21C 109.5 . . ?
H21A C21 H21B 109.5 . . ?
H21A C21 H21C 109.5 . . ?
H21B C21 H21C 109.5 . . ?
C19 C20 H20A 109.5 . . ?
C19 C20 H20B 109.5 . . ?
C19 C20 H20C 109.5 . . ?
H20A C20 H20B 109.5 . . ?
H20A C20 H20C 109.5 . . ?
H20B C20 H20C 109.5 . . ?

loop_
_geom_torsion_atom_site_label_1
_geom_torsion_atom_site_label_2
_geom_torsion_atom_site_label_3
_geom_torsion_atom_site_label_4
_geom_torsion
_geom_torsion_site_symmetry_1
_geom_torsion_site_symmetry_2
_geom_torsion_site_symmetry_3
_geom_torsion_site_symmetry_4
_geom_torsion_publ_flag
Fe1 O2 C22 C27 38.90(18) . . . . ?
Fe1 O2 C22 C23 -141.58(11) . . . . ?
Fe1 O1 C1 C6 38.03(18) . . . . ?
Fe1 O1 C1 C2 -143.13(11) . . . . ?
Fe1 C29 C28 N4 -171.78(9) . . . . ?
Fe1 C29 C28 C27 8.63(19) . . . . ?
Fe1 C8 C7 N1 -170.91(9) . . . . ?
Fe1 C8 C7 C6 8.02(19) . . . . ?
O2 C22 C27 C28 0.8(2) . . . . ?
O2 C22 C27 C26 -176.10(13) . . . . ?
O2 C22 C23 C24 178.31(14) . . . . ?
O1 C1 C6 C7 0.6(2) . . . . ?
O1 C1 C6 C5 -176.73(13) . . . . ?
O1 C1 C2 C3 178.42(14) . . . . ?
N4 C28 C27 C22 154.71(14) . . . . ?
N4 C28 C27 C26 -28.4(2) . . . . ?
N6 C29 C28 N4 0.71(14) . . . . ?
N6 C29 C28 C27 -178.88(13) . . . . ?
N6 C31 C36 C40 1.9(2) . . . . ?
N6 C31 C36 C35 -178.75(12) . . . . ?
N6 C31 C32 C37 -1.5(2) . . . . ?
N6 C31 C32 C33 177.59(13) . . . . ?
N3 C8 C7 N1 0.89(14) . . . . ?
N3 C8 C7 C6 179.83(13) . . . . ?
N3 C10 C11 C16 -1.4(2) . . . . ?
N3 C10 C11 C12 178.62(12) . . . . ?
N3 C10 C15 C19 -2.0(2) . . . . ?
N3 C10 C15 C14 -179.48(12) . . . . ?
N5 N4 C28 C29 -0.53(15) . . . . ?
N5 N4 C28 C27 179.07(13) . . . . ?
N5 N6 C29 Fe1 169.35(11) . . . . ?
N5 N6 C29 C28 -0.72(16) . . . . ?
N5 N6 C31 C36 -89.43(16) . . . . ?
N5 N6 C31 C32 92.46(15) . . . . ?
N1 C7 C6 C1 154.27(14) . . . . ?
N1 C7 C6 C5 -28.4(2) . . . . ?
N2 N3 C8 Fe1 168.56(11) . . . . ?
N2 N3 C8 C7 -0.81(15) . . . . ?
N2 N3 C10 C11 -74.49(16) . . . . ?
N2 N3 C10 C15 105.87(14) . . . . ?
N2 N1 C7 C8 -0.77(16) . . . . ?
N2 N1 C7 C6 -179.73(13) . . . . ?
C29 N6 N5 N4 0.42(15) . . . . ?
C29 N6 C31 C36 90.32(17) . . . . ?
C29 N6 C31 C32 -87.79(17) . . . . ?
C29 C28 C27 C22 -25.8(2) . . . . ?
C29 C28 C27 C26 151.07(15) . . . . ?
C28 N4 N5 N6 0.09(14) . . . . ?
C28 C27 C26 C25 179.69(15) . . . . ?
C22 C27 C26 C25 -3.5(2) . . . . ?
C22 C23 C24 C25 -1.2(3) . . . . ?
C27 C22 C23 C24 -2.1(2) . . . . ?
C27 C26 C25 C24 0.1(2) . . . . ?
C8 N3 N2 N1 0.37(15) . . . . ?
C8 N3 C10 C11 102.63(16) . . . . ?
C8 N3 C10 C15 -77.00(18) . . . . ?
C8 C7 C6 C1 -24.5(2) . . . . ?
C8 C7 C6 C5 152.81(14) . . . . ?
C31 N6 N5 N4 -179.81(12) . . . . ?
C31 N6 C29 Fe1 -10.4(2) . . . . ?
C31 N6 C29 C28 179.52(13) . . . . ?
C31 C36 C40 C42 -123.18(15) . . . . ?
C31 C36 C40 C41 113.14(16) . . . . ?
C31 C36 C35 C34 1.4(2) . . . . ?
C31 C32 C37 C38 -126.79(16) . . . . ?
C31 C32 C37 C39 109.73(17) . . . . ?
C31 C32 C33 C34 1.0(2) . . . . ?
C10 N3 N2 N1 177.83(11) . . . . ?
C10 N3 C8 Fe1 -8.6(2) . . . . ?
C10 N3 C8 C7 -177.96(12) . . . . ?
C10 C11 C16 C17 109.29(16) . . . . ?
C10 C11 C16 C18 -125.89(15) . . . . ?
C10 C11 C12 C13 1.5(2) . . . . ?
C10 C15 C19 C21 162.87(15) . . . . ?
C10 C15 C19 C20 -74.44(18) . . . . ?
C10 C15 C14 C13 0.3(2) . . . . ?
C7 N1 N2 N3 0.27(15) . . . . ?
C7 C6 C5 C4 179.29(14) . . . . ?
C11 C10 C15 C19 178.40(13) . . . . ?
C11 C10 C15 C14 0.9(2) . . . . ?
C11 C12 C13 C14 -0.4(2) . . . . ?
C1 C6 C5 C4 -3.4(2) . . . . ?
C1 C2 C3 C4 -0.3(3) . . . . ?
C16 C11 C12 C13 -178.52(14) . . . . ?
C36 C31 C32 C37 -179.47(14) . . . . ?
C36 C31 C32 C33 -0.4(2) . . . . ?
C36 C35 C34 C33 -0.9(3) . . . . ?
C6 C1 C2 C3 -2.7(2) . . . . ?
C6 C5 C4 C3 0.5(2) . . . . ?
C32 C31 C36 C40 179.85(14) . . . . ?
C32 C31 C36 C35 -0.7(2) . . . . ?
C32 C33 C34 C35 -0.3(3) . . . . ?
C40 C36 C35 C34 -179.18(15) . . . . ?
C15 C10 C11 C16 178.24(13) . . . . ?
C15 C10 C11 C12 -1.8(2) . . . . ?
C15 C14 C13 C12 -0.5(3) . . . . ?
C30 N4 N5 N6 -177.73(12) . . . . ?
C30 N4 C28 C29 176.89(14) . . . . ?
C30 N4 C28 C27 -3.5(2) . . . . ?
C26 C25 C24 C23 2.2(3) . . . . ?
C2 C1 C6 C7 -178.24(13) . . . . ?
C2 C1 C6 C5 4.4(2) . . . . ?
C23 C22 C27 C28 -178.70(13) . . . . ?
C23 C22 C27 C26 4.4(2) . . . . ?
C19 C15 C14 C13 -177.19(15) . . . . ?
C37 C32 C33 C34 -179.94(15) . . . . ?
C12 C11 C16 C17 -70.71(18) . . . . ?
C12 C11 C16 C18 54.12(19) . . . . ?
C5 C4 C3 C2 1.4(3) . . . . ?
C35 C36 C40 C42 57.44(18) . . . . ?
C35 C36 C40 C41 -66.24(18) . . . . ?
C33 C32 C37 C38 54.2(2) . . . . ?
C33 C32 C37 C39 -69.32(19) . . . . ?
C14 C15 C19 C21 -19.8(2) . . . . ?
C14 C15 C19 C20 102.90(18) . . . . ?
C9 N1 N2 N3 -175.78(12) . . . . ?
C9 N1 C7 C8 174.53(15) . . . . ?
C9 N1 C7 C6 -4.4(2) . . . . ?

_shelx_res_file                  
;
TITL 23ma017_lah065_a.res in P2(1)/n
    23ma017_lah065.res
    created by SHELXL-2019/3 at 11:04:49 on 16-May-2024
REM Old TITL 23MA017_LAH065_G1_major in P2(1)/n
REM SHELXT solution in P2(1)/n: R1 0.110, Rweak 0.008, Alpha 0.036
REM <I/s> 0.405 for 184 systematic absences, Orientation as input
REM Formula found by SHELXT: C42 N6 O2 Fe
CELL 0.71073 10.190713 24.245844 15.424948 90 95.8494 90
ZERR 4 0.000216 0.000439 0.00032 0 0.0019 0
LATT 1
SYMM 0.5-X,0.5+Y,0.5-Z
SFAC C H Fe N O
UNIT 168 192 4 24 8

L.S. 4 0 0
PLAN  6
SIZE 0.087 0.096 0.156
TEMP -100
CONF
BOND
list 4
BOND $H
fmap 2 53
acta
more -3
MERG 0
OMIT 7 2 -8
REM <olex2.extras>
REM <HklSrc "%./23MA017_LAH065.hkl">
REM </olex2.extras>

WGHT    0.054000
BASF   0.33540
FVAR       0.60366
FE1   3    0.146945    0.744558    0.509301    11.00000    0.02689    0.02048 =
         0.02485   -0.00178    0.00619   -0.00125
O2    5    0.068760    0.798664    0.426394    11.00000    0.02688    0.02723 =
         0.03516    0.00298    0.00695    0.00180
O1    5    0.059492    0.689792    0.574883    11.00000    0.03252    0.02651 =
         0.03165   -0.00054    0.00696   -0.00596
N4    4    0.355892    0.721050    0.292763    11.00000    0.02332    0.01910 =
         0.02902    0.00255    0.00581   -0.00015
N6    4    0.326878    0.669533    0.397254    11.00000    0.02788    0.01867 =
         0.02690    0.00070    0.00735    0.00014
N3    4    0.277268    0.827580    0.654396    11.00000    0.02299    0.01966 =
         0.02578   -0.00237    0.00247    0.00040
N5    4    0.380869    0.670052    0.321617    11.00000    0.02807    0.02045 =
         0.02976    0.00248    0.00915    0.00155
N1    4    0.285757    0.780126    0.767492    11.00000    0.02928    0.02269 =
         0.02875    0.00044    0.00270    0.00317
N2    4    0.308578    0.830960    0.740829    11.00000    0.03258    0.02330 =
         0.02864   -0.00124    0.00125    0.00139
C29   1    0.267492    0.717283    0.418758    11.00000    0.02568    0.01665 =
         0.03059   -0.00210    0.00420   -0.00180
C28   1    0.288539    0.751672    0.348498    11.00000    0.02093    0.01991 =
         0.02640   -0.00085    0.00368   -0.00228
C22   1    0.138034    0.829382    0.376064    11.00000    0.02749    0.02185 =
         0.02817    0.00005   -0.00093   -0.00072
C27   1    0.248244    0.809548    0.335652    11.00000    0.02770    0.01882 =
         0.02890    0.00051    0.00163   -0.00119
C8    1    0.234614    0.777298    0.623700    11.00000    0.02021    0.01960 =
         0.03142   -0.00346    0.00705    0.00080
C31   1    0.335908    0.619124    0.448243    11.00000    0.03408    0.01776 =
         0.02876    0.00385    0.01034    0.00393
C10   1    0.286939    0.877803    0.604720    11.00000    0.02437    0.01811 =
         0.02867   -0.00187    0.00041   -0.00406
C7    1    0.242001    0.745638    0.700078    11.00000    0.01988    0.02148 =
         0.02903   -0.00240    0.00505    0.00264
C11   1    0.189303    0.917665    0.609914    11.00000    0.02520    0.02053 =
         0.03253   -0.00396    0.00094   -0.00331
C1    1    0.116079    0.662786    0.643642    11.00000    0.02745    0.02238 =
         0.03324   -0.00126    0.01408    0.00045
C16   1    0.073939    0.909510    0.663457    11.00000    0.02700    0.02407 =
         0.04029   -0.00128    0.00584    0.00127
AFIX  13
H16   2    0.076566    0.870420    0.684240    11.00000   -1.20000
AFIX   0
C36   1    0.234826    0.580104    0.432243    11.00000    0.03524    0.02080 =
         0.03326    0.00041    0.00999    0.00187
C6    1    0.207729    0.687131    0.708304    11.00000    0.02551    0.02081 =
         0.03474    0.00072    0.01094    0.00336
C32   1    0.441807    0.613018    0.511717    11.00000    0.03356    0.02863 =
         0.03546    0.00637    0.00807    0.00320
C40   1    0.119926    0.587311    0.363086    11.00000    0.04060    0.01961 =
         0.03618    0.00186    0.00425   -0.00453
AFIX  13
H40   2    0.126914    0.624806    0.336944    11.00000   -1.20000
AFIX   0
C15   1    0.392653    0.883445    0.554114    11.00000    0.02414    0.02831 =
         0.03194   -0.00380    0.00146   -0.00518
C30   1    0.398760    0.734723    0.207575    11.00000    0.02820    0.02970 =
         0.02883    0.00396    0.01009   -0.00089
AFIX 137
H30A  2    0.484665    0.753200    0.215680    11.00000   -1.50000
H30B  2    0.333955    0.759297    0.176185    11.00000   -1.50000
H30C  2    0.406349    0.700822    0.173851    11.00000   -1.50000
AFIX   0
C26   1    0.319354    0.846492    0.288130    11.00000    0.03455    0.02160 =
         0.03671    0.00185    0.00713   -0.00222
AFIX  43
H26   2    0.395857    0.833786    0.263849    11.00000   -1.20000
AFIX   0
C2    1    0.082741    0.606962    0.655026    11.00000    0.03806    0.02496 =
         0.04232   -0.00255    0.01201   -0.00587
AFIX  43
H2    2    0.018966    0.590170    0.614131    11.00000   -1.20000
AFIX   0
C23   1    0.100479    0.884728    0.360883    11.00000    0.03394    0.02506 =
         0.04061   -0.00310    0.00236    0.00588
AFIX  43
H23   2    0.025345    0.898546    0.385540    11.00000   -1.20000
AFIX   0
C19   1    0.497251    0.838965    0.553452    11.00000    0.02468    0.03710 =
         0.04223   -0.00760    0.00592   -0.00039
AFIX  13
H19   2    0.451507    0.802425    0.549934    11.00000   -1.20000
AFIX   0
C25   1    0.281138    0.900613    0.275807    11.00000    0.04840    0.02218 =
         0.04606    0.00716    0.00924   -0.00484
AFIX  43
H25   2    0.330555    0.924895    0.243337    11.00000   -1.20000
AFIX   0
C37   1    0.550361    0.655993    0.528889    11.00000    0.03375    0.03471 =
         0.04196    0.00822    0.00089   -0.00006
AFIX  13
H37   2    0.537408    0.684642    0.482163    11.00000   -1.20000
AFIX   0
C12   1    0.201887    0.966314    0.563109    11.00000    0.03448    0.02106 =
         0.04734    0.00042    0.00035   -0.00107
AFIX  43
H12   2    0.138720    0.994904    0.565937    11.00000   -1.20000
AFIX   0
C5    1    0.267046    0.654225    0.776035    11.00000    0.03361    0.02740 =
         0.04081    0.00291    0.00437    0.00374
AFIX  43
H5    2    0.331798    0.670028    0.817341    11.00000   -1.20000
AFIX   0
C35   1    0.245335    0.532734    0.483572    11.00000    0.04072    0.02279 =
         0.04818    0.00749    0.01219   -0.00096
AFIX  43
H35   2    0.180119    0.504781    0.474133    11.00000   -1.20000
AFIX   0
C24   1    0.169453    0.919307    0.311411    11.00000    0.05057    0.01769 =
         0.04894    0.00348    0.00337    0.00367
AFIX  43
H24   2    0.140568    0.956234    0.301495    11.00000   -1.20000
AFIX   0
C4    1    0.233722    0.599453    0.784200    11.00000    0.04524    0.02739 =
         0.05040    0.01301    0.00779    0.00546
AFIX  43
H4    2    0.274602    0.577916    0.830831    11.00000   -1.20000
AFIX   0
C3    1    0.139913    0.576155    0.723621    11.00000    0.04763    0.02295 =
         0.05519    0.00554    0.01715   -0.00229
AFIX  43
H3    2    0.115010    0.538694    0.729553    11.00000   -1.20000
AFIX   0
C33   1    0.445177    0.565152    0.561917    11.00000    0.03792    0.03851 =
         0.04496    0.01508    0.00558    0.00595
AFIX  43
H33   2    0.515271    0.559693    0.606603    11.00000   -1.20000
AFIX   0
C14   1    0.398697    0.932560    0.508012    11.00000    0.03091    0.03970 =
         0.04084    0.00351    0.00741   -0.01186
AFIX  43
H14   2    0.468534    0.938148    0.472598    11.00000   -1.20000
AFIX   0
C9    1    0.302126    0.771125    0.861901    11.00000    0.05650    0.03551 =
         0.02672    0.00044    0.00134    0.00141
AFIX 137
H9A   2    0.384190    0.750833    0.877930    11.00000   -1.50000
H9B   2    0.227345    0.749725    0.878990    11.00000   -1.50000
H9C   2    0.305793    0.806795    0.891931    11.00000   -1.50000
AFIX   0
C34   1    0.347984    0.525549    0.547574    11.00000    0.04764    0.03067 =
         0.05057    0.01813    0.01278    0.00550
AFIX  43
H34   2    0.352117    0.493083    0.582224    11.00000   -1.20000
AFIX   0
C13   1    0.305045    0.973340    0.512781    11.00000    0.04142    0.02771 =
         0.05010    0.00932    0.00198   -0.01041
AFIX  43
H13   2    0.311757    1.006620    0.481026    11.00000   -1.20000
AFIX   0
C17   1    0.086690    0.946650    0.743866    11.00000    0.04654    0.04360 =
         0.05166   -0.01400    0.01401    0.00064
AFIX 137
H17A  2    0.170454    0.939024    0.778867    11.00000   -1.50000
H17B  2    0.013400    0.939381    0.778754    11.00000   -1.50000
H17C  2    0.084395    0.985374    0.725564    11.00000   -1.50000
AFIX   0
C18   1   -0.057761    0.918231    0.609220    11.00000    0.02963    0.06150 =
         0.06099    0.00633    0.00248   -0.00138
AFIX 137
H18A  2   -0.063355    0.956315    0.587883    11.00000   -1.50000
H18B  2   -0.129788    0.911194    0.645276    11.00000   -1.50000
H18C  2   -0.064929    0.892798    0.559583    11.00000   -1.50000
AFIX   0
C42   1   -0.012130    0.583959    0.401917    11.00000    0.03898    0.05507 =
         0.04943    0.00809    0.00485    0.00475
AFIX 137
H42A  2   -0.022117    0.547232    0.426950    11.00000   -1.50000
H42B  2   -0.084232    0.590596    0.356049    11.00000   -1.50000
H42C  2   -0.014630    0.611902    0.447625    11.00000   -1.50000
AFIX   0
C38   1    0.688138    0.630806    0.526064    11.00000    0.03728    0.05139 =
         0.05422    0.00235    0.01589    0.00021
AFIX 137
H38A  2    0.754884    0.659915    0.534870    11.00000   -1.50000
H38B  2    0.693654    0.613314    0.469275    11.00000   -1.50000
H38C  2    0.703792    0.603117    0.572245    11.00000   -1.50000
AFIX   0
C39   1    0.539206    0.684186    0.616365    11.00000    0.03740    0.04856 =
         0.06176   -0.01119    0.00618    0.00331
AFIX 137
H39A  2    0.550801    0.656763    0.663194    11.00000   -1.50000
H39B  2    0.452053    0.701322    0.615972    11.00000   -1.50000
H39C  2    0.607606    0.712563    0.626066    11.00000   -1.50000
AFIX   0
C41   1    0.125693    0.544849    0.290512    11.00000    0.07074    0.04121 =
         0.04560   -0.01089    0.00852   -0.00471
AFIX 137
H41A  2    0.209743    0.548357    0.265273    11.00000   -1.50000
H41B  2    0.052702    0.551251    0.245175    11.00000   -1.50000
H41C  2    0.118338    0.507676    0.314493    11.00000   -1.50000
AFIX   0
C21   1    0.580313    0.842888    0.477034    11.00000    0.03878    0.07754 =
         0.05765   -0.01125    0.01837    0.00506
AFIX 137
H21A  2    0.522264    0.843735    0.422339    11.00000   -1.50000
H21B  2    0.638792    0.810790    0.477270    11.00000   -1.50000
H21C  2    0.633346    0.876665    0.482307    11.00000   -1.50000
AFIX   0
C20   1    0.589494    0.840255    0.638441    11.00000    0.03186    0.06494 =
         0.05525   -0.00930   -0.00119    0.01199
AFIX 137
H20A  2    0.634723    0.875945    0.643895    11.00000   -1.50000
H20B  2    0.654857    0.810656    0.637709    11.00000   -1.50000
H20C  2    0.537845    0.834990    0.688027    11.00000   -1.50000
AFIX   0
HKLF 5


REM  23ma017_lah065_a.res in P2(1)/n
REM wR2 = 0.0992, GooF = S = 1.028, Restrained GooF = 1.028 for all data
REM R1 = 0.0415 for 15592 Fo > 4sig(Fo) and 0.0655 for all 21589 data
REM 471 parameters refined using 0 restraints

END

WGHT      0.0540      0.0000

REM Highest difference peak  0.342,  deepest hole -0.296,  1-sigma level  0.050
Q1    1   0.0572  0.7441  0.4957  11.00000  0.05    0.34
Q2    1   0.2397  0.7424  0.5124  11.00000  0.05    0.33
Q3    1   0.2723  0.7805  0.3426  11.00000  0.05    0.32
Q4    1   0.2523  0.7583  0.6568  11.00000  0.05    0.30
Q5    1   0.2581  0.5592  0.4607  11.00000  0.05    0.29
Q6    1   0.2671  0.7382  0.3798  11.00000  0.05    0.29
;
_shelx_res_checksum              9356
_olex2_submission_special_instructions 'No special instructions were received'
_oxdiff_exptl_absorpt_empirical_details 
;
Empirical correction (ABSPACK) includes:
- Absorption correction using spherical harmonics
- Frame scaling
;
loop_
_twin_individual_id
_twin_individual_mass_fraction_refined
1 0.6646(5)
2 0.3354(5)

_twin_special_details            
;
Component 2 rotated by -179.9719\% 
around [1.00 0.00 0.00] (reciprocal) or [1.00 0.00 0.07] (direct)
;
####################################################################### 
# 
# This file contains crystal structure data downloaded from the 
# Cambridge Structural Database (CSD) hosted by the Cambridge 
# Crystallographic Data Centre (CCDC).
# 
# Full information about CCDC data access policies and citation 
# guidelines are available at http://www.ccdc.cam.ac.uk/access/V1 
# 
# Audit and citation data items may have been added by the CCDC. 
# Please retain this information to preserve the provenance of 
# this file and to allow appropriate attribution of the data. 
# 
#######################################################################

data_23ma022_absorption
_database_code_depnum_ccdc_archive 'CCDC 2361238'
loop_
_audit_author_name
_audit_author_address
'Lorraine Andrade Malaspina'
;University of Bern 
Switzerland
;
_audit_update_record             
;
2024-06-07 deposited with the CCDC.	2024-08-12 downloaded from the CCDC.
;
_audit_creation_date             2023-12-11
_audit_creation_method           
;
Olex2 1.5
(compiled 2023.08.24 svn.re1ec1418 for OlexSys, GUI svn.r6817)
;
_shelx_SHELXL_version_number     2019/3
_chemical_name_common            ?
_chemical_name_systematic        LAH070
_chemical_formula_moiety         'C38 H44 Fe N6 O2'
_chemical_formula_sum            'C38 H44 Fe N6 O2'
_chemical_formula_weight         672.64
_chemical_melting_point          ?
_chemical_oxdiff_formula         C38H44FeN6O2
loop_
_atom_type_symbol
_atom_type_description
_atom_type_scat_dispersion_real
_atom_type_scat_dispersion_imag
_atom_type_scat_source
C C 0.0033 0.0016 'International Tables Vol C Tables 4.2.6.8 and 6.1.1.4'
H H 0.0000 0.0000 'International Tables Vol C Tables 4.2.6.8 and 6.1.1.4'
Fe Fe 0.3463 0.8444 'International Tables Vol C Tables 4.2.6.8 and 6.1.1.4'
N N 0.0061 0.0033 'International Tables Vol C Tables 4.2.6.8 and 6.1.1.4'
O O 0.0106 0.0060 'International Tables Vol C Tables 4.2.6.8 and 6.1.1.4'

_shelx_space_group_comment       
;
The symmetry employed for this shelxl refinement is uniquely defined
by the following loop, which should always be used as a source of
symmetry information in preference to the above space-group names.
They are only intended as comments.
;
_space_group_crystal_system      monoclinic
_space_group_IT_number           14
_space_group_name_H-M_alt        'P 1 21/c 1'
_space_group_name_Hall           '-P 2ybc'
loop_
_space_group_symop_operation_xyz
'x, y, z'
'-x, y+1/2, -z+1/2'
'-x, -y, -z'
'x, -y-1/2, z-1/2'

_cell_length_a                   12.26012(12)
_cell_length_b                   34.8934(3)
_cell_length_c                   8.50505(8)
_cell_angle_alpha                90
_cell_angle_beta                 100.1610(8)
_cell_angle_gamma                90
_cell_volume                     3581.37(6)
_cell_formula_units_Z            4
_cell_measurement_reflns_used    117086
_cell_measurement_temperature    173.00(10)
_cell_measurement_theta_max      33.7010
_cell_measurement_theta_min      2.3240
_shelx_estimated_absorpt_T_max   0.948
_shelx_estimated_absorpt_T_min   0.931
_exptl_absorpt_coefficient_mu    0.462
_exptl_absorpt_correction_T_max  1.000
_exptl_absorpt_correction_T_min  0.903
_exptl_absorpt_correction_type   gaussian
_exptl_absorpt_process_details   
;
CrysAlisPro 1.171.42.86a (Rigaku Oxford Diffraction, 2023)
Numerical absorption correction based on gaussian integration over
a multifaceted crystal model
Empirical absorption correction using spherical harmonics,
implemented in SCALE3 ABSPACK scaling algorithm.
;
_exptl_absorpt_special_details   ?
_exptl_crystal_colour            'clear orangish orange'
_exptl_crystal_colour_lustre     clear
_exptl_crystal_colour_modifier   orangish
_exptl_crystal_colour_primary    orange
_exptl_crystal_density_diffrn    1.248
_exptl_crystal_density_meas      ?
_exptl_crystal_density_method    ?
_exptl_crystal_description       block
_exptl_crystal_F_000             1424
loop_
_exptl_crystal_face_index_h
_exptl_crystal_face_index_k
_exptl_crystal_face_index_l
_exptl_crystal_face_perp_dist
-1 0 2 0.0629
2 2 1 0.0774
2 1 -1 0.0645
1 0 -2 0.0714
13 33 -2 0.0710
12 25 -7 0.0601
-6 -46 0 0.0637
8 34 -8 0.0573
5 37 -8 0.0642
4 48 -2 0.0814
5 -47 -2 0.0440
2 22 -11 0.0808
-5 47 2 0.0920
-10 39 -1 0.0760
-1 2 0 0.0736
12 -27 4 0.0704
2 -1 1 0.0676
-2 1 0 0.0586
2 -1 0 0.0575
-2 -1 0 0.0460

_exptl_crystal_preparation       N/A
_exptl_crystal_recrystallization_method 
'Concentrated solution in THF was layered with hexane in an NMR tube.'
_exptl_crystal_size_max          0.157
_exptl_crystal_size_mid          0.151
_exptl_crystal_size_min          0.116
loop_
_exptl_oxdiff_crystal_face_indexfrac_h
_exptl_oxdiff_crystal_face_indexfrac_k
_exptl_oxdiff_crystal_face_indexfrac_l
_exptl_oxdiff_crystal_face_x
_exptl_oxdiff_crystal_face_y
_exptl_oxdiff_crystal_face_z
-0.9999 0.0002 1.9997 0.0104 0.0013 0.1689
2.0003 2.0002 0.9997 -0.1415 0.0391 0.0681
2.0001 0.9999 -1.0000 -0.0911 0.0259 -0.0944
0.9999 -0.0002 -1.9997 -0.0104 -0.0013 -0.1689
13.0012 33.0037 -2.0004 -0.9554 -0.2266 -0.2296
12.0006 25.0023 -6.9996 -0.7225 -0.1926 -0.6329
-6.0008 -46.0063 0.0003 0.7766 0.6291 0.0076
8.0002 34.0039 -7.9992 -0.5936 -0.4830 -0.6782
5.0000 37.0046 -7.9990 -0.4733 -0.6236 -0.6543
4.0005 48.0067 -1.9999 -0.6563 -0.7535 -0.1535
5.0000 -47.0074 -2.0000 0.2724 0.9390 -0.2337
1.9994 22.0024 -10.9983 -0.1074 -0.4951 -0.8870
-5.0000 47.0074 2.0000 -0.2724 -0.9390 0.2337
-10.0008 39.0065 -0.9992 0.1222 -0.9918 0.0208
-1.0001 2.0004 0.0001 0.0298 -0.0644 0.0087
12.0013 -27.0047 3.9986 -0.4067 0.8865 0.2167
2.0003 -1.0002 0.9997 -0.1105 0.0916 0.0658
-2.0002 1.0003 0.0001 0.0905 -0.0763 0.0151
2.0002 -1.0003 -0.0001 -0.0905 0.0763 -0.0151
-2.0002 -1.0000 0.0001 0.1111 -0.0412 0.0136

_exptl_transmission_factor_max   ?
_exptl_transmission_factor_min   ?
_diffrn_reflns_av_R_equivalents  0.0240
_diffrn_reflns_av_unetI/netI     0.0068
_diffrn_reflns_Laue_measured_fraction_full 0.999
_diffrn_reflns_Laue_measured_fraction_max 0.999
_diffrn_reflns_limit_h_max       14
_diffrn_reflns_limit_h_min       -14
_diffrn_reflns_limit_k_max       40
_diffrn_reflns_limit_k_min       -40
_diffrn_reflns_limit_l_max       9
_diffrn_reflns_limit_l_min       -9
_diffrn_reflns_number            152558
_diffrn_reflns_point_group_measured_fraction_full 0.999
_diffrn_reflns_point_group_measured_fraction_max 0.999
_diffrn_reflns_theta_full        24.620
_diffrn_reflns_theta_max         24.620
_diffrn_reflns_theta_min         2.335
_diffrn_ambient_environment      N~2~
_diffrn_ambient_temperature      173.00(10)
_diffrn_detector                 'Hybrid Pixel Array Detector'
_diffrn_detector_area_resol_mean 10.0000
_diffrn_detector_type            'HyPix-Arc 100'
_diffrn_measured_fraction_theta_full 0.999
_diffrn_measured_fraction_theta_max 0.999
_diffrn_measurement_details      
;
List of Runs (angles in degrees, time in seconds):

  # Type    Start    End  Width  t~exp~   \w     \q     \k     \f   Frames
#--------------------------------------------------------------------------
  1  \w    -74.00 -17.00   0.50    3.50    --  -13.54 130.00  95.00  114
  2  \w    -80.00 -22.00   0.50    3.50    --  -13.54 140.00 -91.00  116
  3  \w    -25.00  94.00   0.50    3.50    --   13.07  19.00 150.00  238
  4  \w    -25.00  67.00   0.50    3.50    --  -13.54  19.00  90.00  184
  5  \w    -19.00  29.00   0.50    3.50    --  -13.54 -99.00  30.00   96
  6  \w    -35.00  63.00   0.50    3.50    --  -13.54  57.00 -30.00  196
  7  \w    -94.00   7.00   0.50    3.50    --  -13.54 -38.00-150.00  202
  8  \w    -78.00 -20.00   0.50    3.50    --  -13.54 136.00-142.55  116
  9  \w    -87.00 -42.00   0.50    3.50    --  -13.54-178.00  60.00   90
 10  \w    -78.00 -20.00   0.50    3.50    --  -13.54 136.00 -23.15  116
 11  \w    -90.00   8.00   0.50    3.50    --  -13.54 -57.00 120.00  196
 12  \w    -90.00   8.00   0.50    3.50    --  -13.54 -57.00 -60.00  196
 13  \w    -68.00  28.00   0.50    3.50    --   13.07 -19.00 150.00  192
 14  \w    -62.00  88.00   0.50    3.50    --   13.07   0.00-180.00  300
 15  \w    -75.00 -18.00   0.50    3.50    --  -13.54 132.00  54.38  114
 16  \w    -82.00 -23.00   0.50    3.50    --  -13.54 142.00 122.35  118
 17  \w    -25.00  67.00   0.50    3.50    --  -13.54  19.00 -90.00  184
 18  \w    -19.00  29.00   0.50    3.50    --  -13.54 -99.00-180.00   96
 19  \w    -86.00 -26.00   0.50    3.50    --  -13.54 148.00 130.10  120
 20  \w    -77.00 -19.00   0.50    3.50    --  -13.54 135.00   2.67  116
 21  \w    -80.00 -21.00   0.50    3.50    --  -13.54 139.00 -89.65  118
 22  \w    -79.00 -21.00   0.50    3.50    --  -13.54 138.00 171.69  116
 23  \w    -62.00 -31.00   0.50    3.50    --   13.07   0.00-150.00   62
;
_diffrn_measurement_device       'four-circle diffractometer'
_diffrn_measurement_device_type  'XtaLAB Synergy R, HyPix-Arc 100'
_diffrn_measurement_method       '\w scans'
_diffrn_orient_matrix_type       
'CrysAlisPro convention (1999,Acta A55,543-557)'
_diffrn_orient_matrix_UB_11      -0.0504095000
_diffrn_orient_matrix_UB_12      -0.0103049000
_diffrn_orient_matrix_UB_13      -0.0200138000
_diffrn_orient_matrix_UB_21      0.0293686000
_diffrn_orient_matrix_UB_22      -0.0175047000
_diffrn_orient_matrix_UB_23      0.0153407000
_diffrn_orient_matrix_UB_31      -0.0071654000
_diffrn_orient_matrix_UB_32      0.0007692000
_diffrn_orient_matrix_UB_33      0.0808816000
_diffrn_radiation_monochromator  mirror
_diffrn_radiation_probe          x-ray
_diffrn_radiation_type           'Mo K\a'
_diffrn_radiation_wavelength     0.71073
_diffrn_source                   'micro-focus sealed X-ray tube'
_diffrn_source_type              'Mova (Mo) X-ray Source'
_reflns_Friedel_coverage         0.000
_reflns_Friedel_fraction_full    .
_reflns_Friedel_fraction_max     .
_reflns_number_gt                5768
_reflns_number_total             6014
_reflns_special_details          
;
 Reflections were merged by SHELXL according to the crystal
 class for the calculation of statistics and refinement.
 
 Structure factors included contributions from the .fab file.
 
 _reflns_Friedel_fraction is defined as the number of unique
 Friedel pairs measured divided by the number that would be
 possible theoretically, ignoring centric projections and
 systematic absences.
;
_reflns_threshold_expression     'I > 2\s(I)'
_computing_cell_refinement       'CrysAlisPro 1.171.42.86a (Rigaku OD, 2023)'
_computing_data_collection       'CrysAlisPro 1.171.42.86a (Rigaku OD, 2023)'
_computing_data_reduction        'CrysAlisPro 1.171.42.86a (Rigaku OD, 2023)'
_computing_molecular_graphics    'Olex2 1.5 (Dolomanov et al., 2009)'
_computing_publication_material  'Olex2 1.5 (Dolomanov et al., 2009)'
_computing_structure_refinement  'SHELXL 2019/3 (Sheldrick, 2015)'
_computing_structure_solution    'SHELXT 2018/2 (Sheldrick, 2018)'
_refine_diff_density_max         0.239
_refine_diff_density_min         -0.269
_refine_diff_density_rms         0.034
_refine_ls_extinction_coef       .
_refine_ls_extinction_method     none
_refine_ls_goodness_of_fit_ref   1.035
_refine_ls_hydrogen_treatment    constr
_refine_ls_matrix_type           full
_refine_ls_number_parameters     426
_refine_ls_number_reflns         6014
_refine_ls_number_restraints     0
_refine_ls_R_factor_all          0.0263
_refine_ls_R_factor_gt           0.0254
_refine_ls_restrained_S_all      1.035
_refine_ls_shift/su_max          0.001
_refine_ls_shift/su_mean         0.000
_refine_ls_structure_factor_coef Fsqd
_refine_ls_weighting_details     
'w=1/[\s^2^(Fo^2^)+(0.0288P)^2^+1.9420P] where P=(Fo^2^+2Fc^2^)/3'
_refine_ls_weighting_scheme      calc
_refine_ls_wR_factor_gt          0.0655
_refine_ls_wR_factor_ref         0.0660
_refine_special_details          ?
_olex2_refinement_description    
;
1. Fixed Uiso
 At 1.2 times of:
  All C(H) groups, All C(H,H) groups
 At 1.5 times of:
  All C(H,H,H) groups
2.a Ternary CH refined with riding coordinates:
 C31(H31), C36(H36), C33(H33), C12(H12), C17(H17), C14(H14)
2.b Secondary CH2 refined with riding coordinates:
 C16(H16A,H16B), C37(H37A,H37B), C35(H35A,H35B), C30(H30A,H30B), C38(H38A,
 H38B), C34(H34A,H34B), C32(H32A,H32B), C11(H11A,H11B), C15(H15A,H15B),
 C19(H19A,H19B), C18(H18A,H18B), C13(H13A,H13B)
2.c Aromatic/amide H refined with riding coordinates:
 C3(H3), C2(H2), C4(H4), C21(H21), C5(H5), C24(H24), C22(H22), C23(H23)
2.d Idealised Me refined as rotating group:
 C9(H9A,H9B,H9C), C28(H28A,H28B,H28C)
;
_atom_sites_solution_hydrogens   geom
_atom_sites_solution_primary     dual
_atom_sites_solution_secondary   ?
loop_
_atom_site_label
_atom_site_type_symbol
_atom_site_fract_x
_atom_site_fract_y
_atom_site_fract_z
_atom_site_U_iso_or_equiv
_atom_site_adp_type
_atom_site_occupancy
_atom_site_site_symmetry_order
_atom_site_calc_flag
_atom_site_refinement_flags_posn
_atom_site_refinement_flags_adp
_atom_site_refinement_flags_occupancy
_atom_site_disorder_assembly
_atom_site_disorder_group
Fe1 Fe 0.40368(2) 0.60074(2) 0.45242(2) 0.01948(7) Uani 1 1 d . . . . .
O2 O 0.48280(8) 0.62660(3) 0.64104(11) 0.0253(2) Uani 1 1 d . . . . .
O1 O 0.29797(8) 0.56228(3) 0.49814(11) 0.0247(2) Uani 1 1 d . . . . .
N3 N 0.58211(9) 0.55228(3) 0.29628(13) 0.0209(2) Uani 1 1 d . . . . .
N1 N 0.49854(10) 0.50081(3) 0.23659(14) 0.0229(2) Uani 1 1 d . . . . .
N6 N 0.29571(9) 0.66673(3) 0.21270(13) 0.0210(2) Uani 1 1 d . . . . .
N4 N 0.35958(10) 0.71725(3) 0.32433(13) 0.0237(3) Uani 1 1 d . . . . .
N2 N 0.59604(10) 0.51734(3) 0.23902(14) 0.0250(3) Uani 1 1 d . . . . .
N5 N 0.28948(10) 0.70476(3) 0.19813(14) 0.0249(3) Uani 1 1 d . . . . .
C8 C 0.47971(11) 0.55922(4) 0.33279(15) 0.0201(3) Uani 1 1 d . . . . .
C7 C 0.42413(11) 0.52476(4) 0.28972(15) 0.0204(3) Uani 1 1 d . . . . .
C1 C 0.25198(11) 0.53480(4) 0.40267(16) 0.0219(3) Uani 1 1 d . . . . .
C27 C 0.36709(11) 0.65366(4) 0.34388(15) 0.0207(3) Uani 1 1 d . . . . .
C29 C 0.23855(11) 0.64326(4) 0.07572(15) 0.0203(3) Uani 1 1 d . . . . .
C16 C 0.63805(12) 0.61676(4) 0.23009(18) 0.0275(3) Uani 1 1 d . . . . .
H16A H 0.574922 0.627465 0.274010 0.033 Uiso 1 1 calc R U . . .
H16B H 0.612878 0.611635 0.114914 0.033 Uiso 1 1 calc R U . . .
C6 C 0.30804(11) 0.51531(4) 0.29297(16) 0.0211(3) Uani 1 1 d . . . . .
C31 C 0.09204(12) 0.64163(4) -0.16914(17) 0.0267(3) Uani 1 1 d . . . . .
H31 H 0.031911 0.656614 -0.237011 0.032 Uiso 1 1 calc R U . . .
C10 C 0.67731(11) 0.57946(4) 0.31674(16) 0.0215(3) Uani 1 1 d . . . . .
C36 C 0.27116(12) 0.60723(4) -0.16558(16) 0.0256(3) Uani 1 1 d . . . . .
H36 H 0.327920 0.599677 -0.231014 0.031 Uiso 1 1 calc R U . . .
C37 C 0.17954(12) 0.63041(4) -0.26873(16) 0.0276(3) Uani 1 1 d . . . . .
H37A H 0.144895 0.614943 -0.361828 0.033 Uiso 1 1 calc R U . . .
H37B H 0.211431 0.653763 -0.308851 0.033 Uiso 1 1 calc R U . . .
C20 C 0.52711(11) 0.66074(4) 0.66291(16) 0.0225(3) Uani 1 1 d . . . . .
C35 C 0.32600(11) 0.63170(4) -0.02376(16) 0.0231(3) Uani 1 1 d . . . . .
H35A H 0.385808 0.616917 0.043117 0.028 Uiso 1 1 calc R U . . .
H35B H 0.359127 0.654908 -0.063011 0.028 Uiso 1 1 calc R U . . .
C26 C 0.41096(11) 0.68777(4) 0.41636(16) 0.0215(3) Uani 1 1 d . . . . .
C25 C 0.49803(11) 0.69245(4) 0.55736(16) 0.0228(3) Uani 1 1 d . . . . .
C30 C 0.14600(12) 0.66639(4) -0.02668(17) 0.0256(3) Uani 1 1 d . . . . .
H30A H 0.176962 0.690035 -0.065773 0.031 Uiso 1 1 calc R U . . .
H30B H 0.089767 0.673828 0.038083 0.031 Uiso 1 1 calc R U . . .
C3 C 0.08510(13) 0.49865(4) 0.2955(2) 0.0345(4) Uani 1 1 d . . . . .
H3 H 0.010125 0.492432 0.298986 0.041 Uiso 1 1 calc R U . . .
C9 C 0.49099(13) 0.46018(4) 0.19333(19) 0.0320(3) Uani 1 1 d . . . . .
H9A H 0.461658 0.457632 0.078936 0.048 Uiso 1 1 calc R U . . .
H9B H 0.441431 0.447147 0.254710 0.048 Uiso 1 1 calc R U . . .
H9C H 0.564820 0.448555 0.217386 0.048 Uiso 1 1 calc R U . . .
C38 C 0.22202(13) 0.57121(4) -0.10295(17) 0.0291(3) Uani 1 1 d . . . . .
H38A H 0.281481 0.556229 -0.036319 0.035 Uiso 1 1 calc R U . . .
H38B H 0.187754 0.554965 -0.193774 0.035 Uiso 1 1 calc R U . . .
C2 C 0.14087(12) 0.52446(4) 0.40358(18) 0.0295(3) Uani 1 1 d . . . . .
H2 H 0.103350 0.535600 0.480940 0.035 Uiso 1 1 calc R U . . .
C34 C 0.18936(12) 0.60730(4) 0.13864(16) 0.0249(3) Uani 1 1 d . . . . .
H34A H 0.133573 0.614647 0.204314 0.030 Uiso 1 1 calc R U . . .
H34B H 0.248527 0.592484 0.206645 0.030 Uiso 1 1 calc R U . . .
C33 C 0.13462(12) 0.58260(4) -0.00356(17) 0.0277(3) Uani 1 1 d . . . . .
H33 H 0.102501 0.559002 0.036997 0.033 Uiso 1 1 calc R U . . .
C32 C 0.04252(12) 0.60548(4) -0.10759(18) 0.0302(3) Uani 1 1 d . . . . .
H32A H -0.014710 0.612683 -0.044162 0.036 Uiso 1 1 calc R U . . .
H32B H 0.006996 0.589601 -0.198866 0.036 Uiso 1 1 calc R U . . .
C28 C 0.36081(14) 0.75901(4) 0.34712(18) 0.0317(3) Uani 1 1 d . . . . .
H28A H 0.428858 0.769658 0.319192 0.048 Uiso 1 1 calc R U . . .
H28B H 0.358041 0.764861 0.459046 0.048 Uiso 1 1 calc R U . . .
H28C H 0.296358 0.770356 0.278324 0.048 Uiso 1 1 calc R U . . .
C4 C 0.13777(13) 0.48171(4) 0.18163(19) 0.0326(3) Uani 1 1 d . . . . .
H4 H 0.098643 0.464667 0.104546 0.039 Uiso 1 1 calc R U . . .
C21 C 0.61019(13) 0.66677(4) 0.79839(17) 0.0309(3) Uani 1 1 d . . . . .
H21 H 0.628158 0.646457 0.872822 0.037 Uiso 1 1 calc R U . . .
C5 C 0.24792(12) 0.48999(4) 0.18210(17) 0.0269(3) Uani 1 1 d . . . . .
H5 H 0.284181 0.478168 0.104857 0.032 Uiso 1 1 calc R U . . .
C11 C 0.77391(12) 0.56263(4) 0.24702(18) 0.0291(3) Uani 1 1 d . . . . .
H11A H 0.749630 0.557006 0.132076 0.035 Uiso 1 1 calc R U . . .
H11B H 0.798971 0.538391 0.302325 0.035 Uiso 1 1 calc R U . . .
C12 C 0.86941(12) 0.59163(5) 0.26875(19) 0.0318(3) Uani 1 1 d . . . . .
H12 H 0.932670 0.580806 0.223203 0.038 Uiso 1 1 calc R U . . .
C24 C 0.55897(13) 0.72656(4) 0.58838(18) 0.0310(3) Uani 1 1 d . . . . .
H24 H 0.542713 0.747319 0.515775 0.037 Uiso 1 1 calc R U . . .
C15 C 0.71512(12) 0.58711(4) 0.49540(16) 0.0270(3) Uani 1 1 d . . . . .
H15A H 0.740148 0.562917 0.551113 0.032 Uiso 1 1 calc R U . . .
H15B H 0.652627 0.597400 0.542004 0.032 Uiso 1 1 calc R U . . .
C17 C 0.73406(13) 0.64561(4) 0.2524(2) 0.0349(4) Uani 1 1 d . . . . .
H17 H 0.708745 0.670064 0.196293 0.042 Uiso 1 1 calc R U . . .
C22 C 0.66599(14) 0.70093(5) 0.82651(19) 0.0372(4) Uani 1 1 d . . . . .
H22 H 0.721428 0.703894 0.918973 0.045 Uiso 1 1 calc R U . . .
C19 C 0.83049(13) 0.62894(5) 0.1822(2) 0.0364(4) Uani 1 1 d . . . . .
H19A H 0.806347 0.623871 0.066725 0.044 Uiso 1 1 calc R U . . .
H19B H 0.892360 0.647554 0.194650 0.044 Uiso 1 1 calc R U . . .
C23 C 0.64135(14) 0.73107(5) 0.7199(2) 0.0378(4) Uani 1 1 d . . . . .
H23 H 0.680819 0.754562 0.737361 0.045 Uiso 1 1 calc R U . . .
C18 C 0.77126(13) 0.65345(5) 0.4306(2) 0.0399(4) Uani 1 1 d . . . . .
H18A H 0.708828 0.664266 0.475811 0.048 Uiso 1 1 calc R U . . .
H18B H 0.832326 0.672395 0.446031 0.048 Uiso 1 1 calc R U . . .
C13 C 0.90726(12) 0.59961(5) 0.44697(19) 0.0360(4) Uani 1 1 d . . . . .
H13A H 0.969624 0.618038 0.461980 0.043 Uiso 1 1 calc R U . . .
H13B H 0.933271 0.575550 0.503025 0.043 Uiso 1 1 calc R U . . .
C14 C 0.81059(13) 0.61616(5) 0.51704(19) 0.0344(4) Uani 1 1 d . . . . .
H14 H 0.835439 0.621453 0.633402 0.041 Uiso 1 1 calc R U . . .

loop_
_atom_site_aniso_label
_atom_site_aniso_U_11
_atom_site_aniso_U_22
_atom_site_aniso_U_33
_atom_site_aniso_U_23
_atom_site_aniso_U_13
_atom_site_aniso_U_12
Fe1 0.02210(11) 0.01600(11) 0.02011(11) -0.00203(7) 0.00314(8) -0.00113(7)
O2 0.0320(5) 0.0207(5) 0.0218(5) -0.0007(4) 0.0008(4) -0.0045(4)
O1 0.0283(5) 0.0228(5) 0.0242(5) -0.0032(4) 0.0081(4) -0.0047(4)
N3 0.0207(6) 0.0196(6) 0.0222(6) -0.0013(4) 0.0032(5) 0.0005(5)
N1 0.0250(6) 0.0182(6) 0.0255(6) -0.0015(5) 0.0044(5) 0.0007(5)
N6 0.0239(6) 0.0177(6) 0.0208(6) -0.0010(4) 0.0028(5) 0.0011(5)
N4 0.0305(6) 0.0180(6) 0.0224(6) -0.0023(5) 0.0035(5) 0.0001(5)
N2 0.0255(6) 0.0211(6) 0.0288(6) -0.0017(5) 0.0059(5) 0.0023(5)
N5 0.0313(6) 0.0186(6) 0.0237(6) -0.0014(5) 0.0020(5) 0.0019(5)
C8 0.0190(7) 0.0207(7) 0.0203(7) 0.0002(5) 0.0027(5) 0.0000(5)
C7 0.0241(7) 0.0185(6) 0.0183(6) -0.0002(5) 0.0027(5) 0.0022(5)
C1 0.0248(7) 0.0181(7) 0.0226(7) 0.0039(5) 0.0033(5) -0.0012(5)
C27 0.0213(7) 0.0219(7) 0.0188(6) -0.0011(5) 0.0036(5) 0.0004(5)
C29 0.0219(7) 0.0197(7) 0.0183(6) -0.0016(5) 0.0009(5) -0.0001(5)
C16 0.0207(7) 0.0304(8) 0.0310(8) 0.0072(6) 0.0034(6) -0.0004(6)
C6 0.0234(7) 0.0166(6) 0.0226(7) 0.0029(5) 0.0018(5) -0.0017(5)
C31 0.0227(7) 0.0294(8) 0.0253(7) 0.0020(6) -0.0032(6) 0.0018(6)
C10 0.0167(6) 0.0240(7) 0.0234(7) 0.0002(5) 0.0029(5) -0.0014(5)
C36 0.0260(7) 0.0300(8) 0.0215(7) -0.0043(6) 0.0057(6) 0.0016(6)
C37 0.0307(8) 0.0308(8) 0.0199(7) 0.0012(6) 0.0008(6) -0.0042(6)
C20 0.0249(7) 0.0230(7) 0.0205(7) -0.0042(5) 0.0061(5) -0.0027(6)
C35 0.0207(7) 0.0247(7) 0.0238(7) -0.0005(5) 0.0031(5) 0.0003(6)
C26 0.0256(7) 0.0190(7) 0.0209(7) 0.0000(5) 0.0069(5) 0.0011(5)
C25 0.0261(7) 0.0226(7) 0.0204(7) -0.0039(5) 0.0055(6) -0.0019(6)
C30 0.0245(7) 0.0242(7) 0.0270(7) 0.0007(6) 0.0012(6) 0.0041(6)
C3 0.0243(8) 0.0318(8) 0.0461(9) 0.0080(7) 0.0029(7) -0.0081(6)
C9 0.0368(9) 0.0185(7) 0.0412(9) -0.0055(6) 0.0077(7) 0.0036(6)
C38 0.0357(8) 0.0237(7) 0.0256(7) -0.0052(6) -0.0014(6) -0.0002(6)
C2 0.0261(8) 0.0284(8) 0.0356(8) 0.0038(6) 0.0098(6) -0.0018(6)
C34 0.0279(7) 0.0261(7) 0.0204(7) 0.0010(6) 0.0033(6) -0.0038(6)
C33 0.0320(8) 0.0250(7) 0.0249(7) 0.0010(6) 0.0019(6) -0.0092(6)
C32 0.0231(7) 0.0377(9) 0.0286(8) -0.0026(6) 0.0016(6) -0.0073(6)
C28 0.0452(9) 0.0164(7) 0.0321(8) -0.0029(6) 0.0033(7) 0.0028(6)
C4 0.0315(8) 0.0266(8) 0.0362(8) 0.0002(6) -0.0037(7) -0.0101(6)
C21 0.0361(8) 0.0313(8) 0.0231(7) 0.0013(6) -0.0010(6) -0.0042(7)
C5 0.0326(8) 0.0199(7) 0.0269(7) -0.0011(6) 0.0017(6) -0.0028(6)
C11 0.0229(7) 0.0352(8) 0.0299(8) -0.0043(6) 0.0063(6) 0.0011(6)
C12 0.0198(7) 0.0424(9) 0.0344(8) -0.0022(7) 0.0081(6) -0.0003(6)
C24 0.0369(8) 0.0251(8) 0.0300(8) 0.0002(6) 0.0035(6) -0.0070(6)
C15 0.0226(7) 0.0356(8) 0.0224(7) 0.0007(6) 0.0027(6) -0.0013(6)
C17 0.0270(8) 0.0295(8) 0.0489(10) 0.0098(7) 0.0086(7) -0.0026(6)
C22 0.0377(9) 0.0404(9) 0.0293(8) -0.0042(7) -0.0057(7) -0.0109(7)
C19 0.0260(8) 0.0463(10) 0.0380(9) 0.0069(7) 0.0088(7) -0.0080(7)
C23 0.0411(9) 0.0319(9) 0.0380(9) -0.0040(7) 0.0000(7) -0.0158(7)
C18 0.0291(8) 0.0347(9) 0.0580(11) -0.0126(8) 0.0137(8) -0.0111(7)
C13 0.0201(8) 0.0490(10) 0.0366(9) 0.0003(7) -0.0010(7) -0.0037(7)
C14 0.0261(8) 0.0479(10) 0.0281(8) -0.0092(7) 0.0017(6) -0.0081(7)

_geom_special_details            
;
 All esds (except the esd in the dihedral angle between two l.s. planes)
 are estimated using the full covariance matrix.  The cell esds are taken
 into account individually in the estimation of esds in distances, angles
 and torsion angles; correlations between esds in cell parameters are only
 used when they are defined by crystal symmetry.  An approximate (isotropic)
 treatment of cell esds is used for estimating esds involving l.s. planes.
;
loop_
_geom_bond_atom_site_label_1
_geom_bond_atom_site_label_2
_geom_bond_distance
_geom_bond_site_symmetry_2
_geom_bond_publ_flag
Fe1 O2 1.9442(9) . ?
Fe1 O1 1.9518(9) . ?
Fe1 C8 2.0827(13) . ?
Fe1 C27 2.0778(14) . ?
O2 C20 1.3089(17) . ?
O1 C1 1.3173(16) . ?
N3 N2 1.3349(16) . ?
N3 C8 1.3670(17) . ?
N3 C10 1.4903(17) . ?
N1 N2 1.3240(16) . ?
N1 C7 1.3713(18) . ?
N1 C9 1.4636(18) . ?
N6 N5 1.3339(16) . ?
N6 C27 1.3689(17) . ?
N6 C29 1.4936(16) . ?
N4 N5 1.3248(16) . ?
N4 C26 1.3761(18) . ?
N4 C28 1.4696(17) . ?
C8 C7 1.3987(19) . ?
C7 C6 1.4660(19) . ?
C1 C6 1.4253(19) . ?
C1 C2 1.411(2) . ?
C27 C26 1.4031(19) . ?
C29 C35 1.5324(18) . ?
C29 C30 1.5324(18) . ?
C29 C34 1.5292(19) . ?
C16 H16A 0.9900 . ?
C16 H16B 0.9900 . ?
C16 C10 1.5309(19) . ?
C16 C17 1.535(2) . ?
C6 C5 1.4027(19) . ?
C31 H31 1.0000 . ?
C31 C37 1.530(2) . ?
C31 C30 1.5392(19) . ?
C31 C32 1.532(2) . ?
C10 C11 1.5320(19) . ?
C10 C15 1.5318(19) . ?
C36 H36 1.0000 . ?
C36 C37 1.529(2) . ?
C36 C35 1.5330(19) . ?
C36 C38 1.529(2) . ?
C37 H37A 0.9900 . ?
C37 H37B 0.9900 . ?
C20 C25 1.430(2) . ?
C20 C21 1.413(2) . ?
C35 H35A 0.9900 . ?
C35 H35B 0.9900 . ?
C26 C25 1.4672(19) . ?
C25 C24 1.405(2) . ?
C30 H30A 0.9900 . ?
C30 H30B 0.9900 . ?
C3 H3 0.9500 . ?
C3 C2 1.379(2) . ?
C3 C4 1.387(2) . ?
C9 H9A 0.9800 . ?
C9 H9B 0.9800 . ?
C9 H9C 0.9800 . ?
C38 H38A 0.9900 . ?
C38 H38B 0.9900 . ?
C38 C33 1.530(2) . ?
C2 H2 0.9500 . ?
C34 H34A 0.9900 . ?
C34 H34B 0.9900 . ?
C34 C33 1.5394(19) . ?
C33 H33 1.0000 . ?
C33 C32 1.531(2) . ?
C32 H32A 0.9900 . ?
C32 H32B 0.9900 . ?
C28 H28A 0.9800 . ?
C28 H28B 0.9800 . ?
C28 H28C 0.9800 . ?
C4 H4 0.9500 . ?
C4 C5 1.380(2) . ?
C21 H21 0.9500 . ?
C21 C22 1.374(2) . ?
C5 H5 0.9500 . ?
C11 H11A 0.9900 . ?
C11 H11B 0.9900 . ?
C11 C12 1.534(2) . ?
C12 H12 1.0000 . ?
C12 C19 1.530(2) . ?
C12 C13 1.530(2) . ?
C24 H24 0.9500 . ?
C24 C23 1.378(2) . ?
C15 H15A 0.9900 . ?
C15 H15B 0.9900 . ?
C15 C14 1.535(2) . ?
C17 H17 1.0000 . ?
C17 C19 1.531(2) . ?
C17 C18 1.528(2) . ?
C22 H22 0.9500 . ?
C22 C23 1.387(2) . ?
C19 H19A 0.9900 . ?
C19 H19B 0.9900 . ?
C23 H23 0.9500 . ?
C18 H18A 0.9900 . ?
C18 H18B 0.9900 . ?
C18 C14 1.530(2) . ?
C13 H13A 0.9900 . ?
C13 H13B 0.9900 . ?
C13 C14 1.530(2) . ?
C14 H14 1.0000 . ?

loop_
_geom_angle_atom_site_label_1
_geom_angle_atom_site_label_2
_geom_angle_atom_site_label_3
_geom_angle
_geom_angle_site_symmetry_1
_geom_angle_site_symmetry_3
_geom_angle_publ_flag
O2 Fe1 O1 114.01(4) . . ?
O2 Fe1 C8 121.65(5) . . ?
O2 Fe1 C27 89.50(5) . . ?
O1 Fe1 C8 89.38(5) . . ?
O1 Fe1 C27 126.92(5) . . ?
C27 Fe1 C8 118.77(5) . . ?
C20 O2 Fe1 132.36(9) . . ?
C1 O1 Fe1 127.21(8) . . ?
N2 N3 C8 115.25(11) . . ?
N2 N3 C10 118.42(11) . . ?
C8 N3 C10 126.32(11) . . ?
N2 N1 C7 112.38(11) . . ?
N2 N1 C9 116.28(11) . . ?
C7 N1 C9 131.06(12) . . ?
N5 N6 C27 115.15(11) . . ?
N5 N6 C29 117.50(10) . . ?
C27 N6 C29 126.70(11) . . ?
N5 N4 C26 112.42(11) . . ?
N5 N4 C28 115.03(11) . . ?
C26 N4 C28 132.31(12) . . ?
N1 N2 N3 103.30(10) . . ?
N4 N5 N6 103.52(10) . . ?
N3 C8 Fe1 137.94(10) . . ?
N3 C8 C7 102.28(11) . . ?
C7 C8 Fe1 119.11(10) . . ?
N1 C7 C8 106.77(12) . . ?
N1 C7 C6 125.01(12) . . ?
C8 C7 C6 128.19(12) . . ?
O1 C1 C6 123.19(12) . . ?
O1 C1 C2 119.45(13) . . ?
C2 C1 C6 117.34(13) . . ?
N6 C27 Fe1 135.64(10) . . ?
N6 C27 C26 102.47(11) . . ?
C26 C27 Fe1 121.51(10) . . ?
N6 C29 C35 107.30(10) . . ?
N6 C29 C30 110.68(11) . . ?
N6 C29 C34 109.67(10) . . ?
C35 C29 C30 110.17(11) . . ?
C34 C29 C35 109.56(11) . . ?
C34 C29 C30 109.43(11) . . ?
H16A C16 H16B 108.3 . . ?
C10 C16 H16A 109.8 . . ?
C10 C16 H16B 109.8 . . ?
C10 C16 C17 109.20(12) . . ?
C17 C16 H16A 109.8 . . ?
C17 C16 H16B 109.8 . . ?
C1 C6 C7 119.13(12) . . ?
C5 C6 C7 121.72(13) . . ?
C5 C6 C1 118.92(13) . . ?
C37 C31 H31 109.4 . . ?
C37 C31 C30 109.47(11) . . ?
C37 C31 C32 109.72(12) . . ?
C30 C31 H31 109.4 . . ?
C32 C31 H31 109.4 . . ?
C32 C31 C30 109.53(12) . . ?
N3 C10 C16 108.16(11) . . ?
N3 C10 C11 110.72(11) . . ?
N3 C10 C15 108.69(11) . . ?
C16 C10 C11 109.78(11) . . ?
C16 C10 C15 110.11(12) . . ?
C15 C10 C11 109.36(11) . . ?
C37 C36 H36 109.4 . . ?
C37 C36 C35 109.42(11) . . ?
C37 C36 C38 109.88(12) . . ?
C35 C36 H36 109.4 . . ?
C38 C36 H36 109.4 . . ?
C38 C36 C35 109.19(11) . . ?
C31 C37 H37A 109.8 . . ?
C31 C37 H37B 109.8 . . ?
C36 C37 C31 109.48(11) . . ?
C36 C37 H37A 109.8 . . ?
C36 C37 H37B 109.8 . . ?
H37A C37 H37B 108.2 . . ?
O2 C20 C25 124.32(12) . . ?
O2 C20 C21 118.23(13) . . ?
C21 C20 C25 117.45(13) . . ?
C29 C35 C36 109.19(11) . . ?
C29 C35 H35A 109.8 . . ?
C29 C35 H35B 109.8 . . ?
C36 C35 H35A 109.8 . . ?
C36 C35 H35B 109.8 . . ?
H35A C35 H35B 108.3 . . ?
N4 C26 C27 106.42(11) . . ?
N4 C26 C25 125.15(12) . . ?
C27 C26 C25 128.37(12) . . ?
C20 C25 C26 119.46(12) . . ?
C24 C25 C20 118.17(13) . . ?
C24 C25 C26 122.27(13) . . ?
C29 C30 C31 108.91(11) . . ?
C29 C30 H30A 109.9 . . ?
C29 C30 H30B 109.9 . . ?
C31 C30 H30A 109.9 . . ?
C31 C30 H30B 109.9 . . ?
H30A C30 H30B 108.3 . . ?
C2 C3 H3 119.8 . . ?
C2 C3 C4 120.43(14) . . ?
C4 C3 H3 119.8 . . ?
N1 C9 H9A 109.5 . . ?
N1 C9 H9B 109.5 . . ?
N1 C9 H9C 109.5 . . ?
H9A C9 H9B 109.5 . . ?
H9A C9 H9C 109.5 . . ?
H9B C9 H9C 109.5 . . ?
C36 C38 H38A 109.7 . . ?
C36 C38 H38B 109.7 . . ?
C36 C38 C33 109.66(12) . . ?
H38A C38 H38B 108.2 . . ?
C33 C38 H38A 109.7 . . ?
C33 C38 H38B 109.7 . . ?
C1 C2 H2 119.0 . . ?
C3 C2 C1 121.94(14) . . ?
C3 C2 H2 119.0 . . ?
C29 C34 H34A 109.8 . . ?
C29 C34 H34B 109.8 . . ?
C29 C34 C33 109.19(11) . . ?
H34A C34 H34B 108.3 . . ?
C33 C34 H34A 109.8 . . ?
C33 C34 H34B 109.8 . . ?
C38 C33 C34 109.20(12) . . ?
C38 C33 H33 109.5 . . ?
C38 C33 C32 109.47(12) . . ?
C34 C33 H33 109.5 . . ?
C32 C33 C34 109.69(12) . . ?
C32 C33 H33 109.5 . . ?
C31 C32 H32A 109.8 . . ?
C31 C32 H32B 109.8 . . ?
C33 C32 C31 109.31(12) . . ?
C33 C32 H32A 109.8 . . ?
C33 C32 H32B 109.8 . . ?
H32A C32 H32B 108.3 . . ?
N4 C28 H28A 109.5 . . ?
N4 C28 H28B 109.5 . . ?
N4 C28 H28C 109.5 . . ?
H28A C28 H28B 109.5 . . ?
H28A C28 H28C 109.5 . . ?
H28B C28 H28C 109.5 . . ?
C3 C4 H4 120.5 . . ?
C5 C4 C3 118.97(14) . . ?
C5 C4 H4 120.5 . . ?
C20 C21 H21 118.8 . . ?
C22 C21 C20 122.44(14) . . ?
C22 C21 H21 118.8 . . ?
C6 C5 H5 118.9 . . ?
C4 C5 C6 122.12(14) . . ?
C4 C5 H5 118.9 . . ?
C10 C11 H11A 109.9 . . ?
C10 C11 H11B 109.9 . . ?
C10 C11 C12 109.05(12) . . ?
H11A C11 H11B 108.3 . . ?
C12 C11 H11A 109.9 . . ?
C12 C11 H11B 109.9 . . ?
C11 C12 H12 109.4 . . ?
C19 C12 C11 109.67(12) . . ?
C19 C12 H12 109.4 . . ?
C19 C12 C13 109.64(14) . . ?
C13 C12 C11 109.33(13) . . ?
C13 C12 H12 109.4 . . ?
C25 C24 H24 118.7 . . ?
C23 C24 C25 122.60(14) . . ?
C23 C24 H24 118.7 . . ?
C10 C15 H15A 109.9 . . ?
C10 C15 H15B 109.9 . . ?
C10 C15 C14 108.96(12) . . ?
H15A C15 H15B 108.3 . . ?
C14 C15 H15A 109.9 . . ?
C14 C15 H15B 109.9 . . ?
C16 C17 H17 109.5 . . ?
C19 C17 C16 109.31(13) . . ?
C19 C17 H17 109.5 . . ?
C18 C17 C16 109.17(13) . . ?
C18 C17 H17 109.5 . . ?
C18 C17 C19 109.83(13) . . ?
C21 C22 H22 120.0 . . ?
C21 C22 C23 119.99(14) . . ?
C23 C22 H22 120.0 . . ?
C12 C19 C17 109.40(12) . . ?
C12 C19 H19A 109.8 . . ?
C12 C19 H19B 109.8 . . ?
C17 C19 H19A 109.8 . . ?
C17 C19 H19B 109.8 . . ?
H19A C19 H19B 108.2 . . ?
C24 C23 C22 119.21(14) . . ?
C24 C23 H23 120.4 . . ?
C22 C23 H23 120.4 . . ?
C17 C18 H18A 109.7 . . ?
C17 C18 H18B 109.7 . . ?
C17 C18 C14 109.75(13) . . ?
H18A C18 H18B 108.2 . . ?
C14 C18 H18A 109.7 . . ?
C14 C18 H18B 109.7 . . ?
C12 C13 H13A 109.8 . . ?
C12 C13 H13B 109.8 . . ?
C12 C13 C14 109.52(12) . . ?
H13A C13 H13B 108.2 . . ?
C14 C13 H13A 109.8 . . ?
C14 C13 H13B 109.8 . . ?
C15 C14 H14 109.5 . . ?
C18 C14 C15 109.57(12) . . ?
C18 C14 C13 109.50(13) . . ?
C18 C14 H14 109.5 . . ?
C13 C14 C15 109.32(13) . . ?
C13 C14 H14 109.5 . . ?

loop_
_geom_hbond_atom_site_label_D
_geom_hbond_atom_site_label_H
_geom_hbond_atom_site_label_A
_geom_hbond_distance_DH
_geom_hbond_distance_HA
_geom_hbond_distance_DA
_geom_hbond_angle_DHA
_geom_hbond_site_symmetry_A
_geom_hbond_publ_flag
C28 H28B N5 0.98 2.56 3.4923(19) 158.3 4_576 yes
C15 H15B O2 0.99 2.59 3.5763(18) 175.3 . yes

loop_
_geom_torsion_atom_site_label_1
_geom_torsion_atom_site_label_2
_geom_torsion_atom_site_label_3
_geom_torsion_atom_site_label_4
_geom_torsion
_geom_torsion_site_symmetry_1
_geom_torsion_site_symmetry_2
_geom_torsion_site_symmetry_3
_geom_torsion_site_symmetry_4
_geom_torsion_publ_flag
Fe1 O2 C20 C25 20.5(2) . . . . ?
Fe1 O2 C20 C21 -158.70(10) . . . . ?
Fe1 O1 C1 C6 34.81(18) . . . . ?
Fe1 O1 C1 C2 -143.23(11) . . . . ?
Fe1 C8 C7 N1 -170.78(9) . . . . ?
Fe1 C8 C7 C6 11.36(19) . . . . ?
Fe1 C27 C26 N4 -172.41(9) . . . . ?
Fe1 C27 C26 C25 10.33(19) . . . . ?
O2 C20 C25 C26 1.8(2) . . . . ?
O2 C20 C25 C24 -174.67(13) . . . . ?
O2 C20 C21 C22 176.15(14) . . . . ?
O1 C1 C6 C7 2.83(19) . . . . ?
O1 C1 C6 C5 -171.85(12) . . . . ?
O1 C1 C2 C3 173.45(13) . . . . ?
N3 C8 C7 N1 1.47(14) . . . . ?
N3 C8 C7 C6 -176.40(13) . . . . ?
N3 C10 C11 C12 179.35(11) . . . . ?
N3 C10 C15 C14 -178.09(11) . . . . ?
N1 C7 C6 C1 155.86(13) . . . . ?
N1 C7 C6 C5 -29.6(2) . . . . ?
N6 C27 C26 N4 1.57(14) . . . . ?
N6 C27 C26 C25 -175.70(13) . . . . ?
N6 C29 C35 C36 179.58(10) . . . . ?
N6 C29 C30 C31 178.14(11) . . . . ?
N6 C29 C34 C33 -177.83(11) . . . . ?
N4 C26 C25 C20 166.03(13) . . . . ?
N4 C26 C25 C24 -17.7(2) . . . . ?
N2 N3 C8 Fe1 168.57(11) . . . . ?
N2 N3 C8 C7 -1.29(15) . . . . ?
N2 N3 C10 C16 126.93(12) . . . . ?
N2 N3 C10 C11 6.60(16) . . . . ?
N2 N3 C10 C15 -113.53(13) . . . . ?
N2 N1 C7 C8 -1.31(15) . . . . ?
N2 N1 C7 C6 176.65(12) . . . . ?
N5 N6 C27 Fe1 171.55(10) . . . . ?
N5 N6 C27 C26 -1.10(15) . . . . ?
N5 N6 C29 C35 97.30(13) . . . . ?
N5 N6 C29 C30 -22.94(16) . . . . ?
N5 N6 C29 C34 -143.78(12) . . . . ?
N5 N4 C26 C27 -1.67(15) . . . . ?
N5 N4 C26 C25 175.70(12) . . . . ?
C8 N3 N2 N1 0.54(15) . . . . ?
C8 N3 C10 C16 -54.06(17) . . . . ?
C8 N3 C10 C11 -174.38(12) . . . . ?
C8 N3 C10 C15 65.48(16) . . . . ?
C8 C7 C6 C1 -26.6(2) . . . . ?
C8 C7 C6 C5 147.90(14) . . . . ?
C7 N1 N2 N3 0.50(14) . . . . ?
C7 C6 C5 C4 -178.26(13) . . . . ?
C1 C6 C5 C4 -3.7(2) . . . . ?
C27 N6 N5 N4 0.13(15) . . . . ?
C27 N6 C29 C35 -72.96(16) . . . . ?
C27 N6 C29 C30 166.80(12) . . . . ?
C27 N6 C29 C34 45.96(17) . . . . ?
C27 C26 C25 C20 -17.2(2) . . . . ?
C27 C26 C25 C24 159.11(14) . . . . ?
C29 N6 N5 N4 -171.26(11) . . . . ?
C29 N6 C27 Fe1 -18.0(2) . . . . ?
C29 N6 C27 C26 169.36(12) . . . . ?
C29 C34 C33 C38 59.98(15) . . . . ?
C29 C34 C33 C32 -59.99(15) . . . . ?
C16 C10 C11 C12 60.00(15) . . . . ?
C16 C10 C15 C14 -59.77(15) . . . . ?
C16 C17 C19 C12 -60.29(17) . . . . ?
C16 C17 C18 C14 60.38(16) . . . . ?
C6 C1 C2 C3 -4.7(2) . . . . ?
C10 N3 N2 N1 179.66(11) . . . . ?
C10 N3 C8 Fe1 -10.5(2) . . . . ?
C10 N3 C8 C7 179.67(12) . . . . ?
C10 C16 C17 C19 60.21(16) . . . . ?
C10 C16 C17 C18 -59.95(16) . . . . ?
C10 C11 C12 C19 -59.89(16) . . . . ?
C10 C11 C12 C13 60.35(16) . . . . ?
C10 C15 C14 C18 59.53(16) . . . . ?
C10 C15 C14 C13 -60.47(16) . . . . ?
C36 C38 C33 C34 -60.28(15) . . . . ?
C36 C38 C33 C32 59.82(15) . . . . ?
C37 C31 C30 C29 -59.76(15) . . . . ?
C37 C31 C32 C33 60.11(15) . . . . ?
C37 C36 C35 C29 59.92(14) . . . . ?
C37 C36 C38 C33 -59.46(15) . . . . ?
C20 C25 C24 C23 -3.2(2) . . . . ?
C20 C21 C22 C23 0.1(3) . . . . ?
C35 C29 C30 C31 59.64(14) . . . . ?
C35 C29 C34 C33 -60.31(14) . . . . ?
C35 C36 C37 C31 -60.65(15) . . . . ?
C35 C36 C38 C33 60.55(15) . . . . ?
C26 N4 N5 N6 0.97(15) . . . . ?
C26 C25 C24 C23 -179.54(15) . . . . ?
C25 C20 C21 C22 -3.1(2) . . . . ?
C25 C24 C23 C22 0.2(3) . . . . ?
C30 C29 C35 C36 -59.85(14) . . . . ?
C30 C29 C34 C33 60.58(14) . . . . ?
C30 C31 C37 C36 60.63(15) . . . . ?
C30 C31 C32 C33 -60.08(15) . . . . ?
C3 C4 C5 C6 -0.7(2) . . . . ?
C9 N1 N2 N3 -174.14(11) . . . . ?
C9 N1 C7 C8 172.32(14) . . . . ?
C9 N1 C7 C6 -9.7(2) . . . . ?
C38 C36 C37 C31 59.22(15) . . . . ?
C38 C36 C35 C29 -60.37(14) . . . . ?
C38 C33 C32 C31 -60.09(15) . . . . ?
C2 C1 C6 C7 -179.09(12) . . . . ?
C2 C1 C6 C5 6.22(19) . . . . ?
C2 C3 C4 C5 2.4(2) . . . . ?
C34 C29 C35 C36 60.59(14) . . . . ?
C34 C29 C30 C31 -60.88(14) . . . . ?
C34 C33 C32 C31 59.71(15) . . . . ?
C32 C31 C37 C36 -59.60(15) . . . . ?
C32 C31 C30 C29 60.59(15) . . . . ?
C28 N4 N5 N6 -174.05(12) . . . . ?
C28 N4 C26 C27 172.23(14) . . . . ?
C28 N4 C26 C25 -10.4(2) . . . . ?
C4 C3 C2 C1 0.4(2) . . . . ?
C21 C20 C25 C26 -179.05(13) . . . . ?
C21 C20 C25 C24 4.5(2) . . . . ?
C21 C22 C23 C24 1.5(3) . . . . ?
C11 C10 C15 C14 60.93(15) . . . . ?
C11 C12 C19 C17 60.31(17) . . . . ?
C11 C12 C13 C14 -60.21(17) . . . . ?
C12 C13 C14 C15 60.28(17) . . . . ?
C12 C13 C14 C18 -59.77(17) . . . . ?
C15 C10 C11 C12 -60.91(15) . . . . ?
C17 C16 C10 N3 178.79(12) . . . . ?
C17 C16 C10 C11 -60.30(15) . . . . ?
C17 C16 C10 C15 60.15(15) . . . . ?
C17 C18 C14 C15 -60.39(16) . . . . ?
C17 C18 C14 C13 59.50(16) . . . . ?
C19 C12 C13 C14 60.06(16) . . . . ?
C19 C17 C18 C14 -59.46(16) . . . . ?
C18 C17 C19 C12 59.45(17) . . . . ?
C13 C12 C19 C17 -59.75(16) . . . . ?

_smtbx_masks_special_details     ?
loop_
_smtbx_masks_void_nr
_smtbx_masks_void_average_x
_smtbx_masks_void_average_y
_smtbx_masks_void_average_z
_smtbx_masks_void_volume
_smtbx_masks_void_count_electrons
_smtbx_masks_void_content
1 0.001 0.250 -0.722 249.6 51.0 ?
2 -0.001 0.750 0.169 249.6 51.0 ?
3 0.487 0.189 0.395 11.0 0.0 ?
4 0.487 0.311 0.895 11.0 0.0 ?
5 0.513 0.689 0.105 11.0 0.0 ?
6 0.513 0.811 0.605 11.0 0.0 ?

_smtbx_masks_void_probe_radius   1.2
_smtbx_masks_void_truncation_radius 1.2
_shelx_res_file                  
;
TITL 23ma022_absorption_a.res in P2(1)/c
    23ma022_absorption.res
    created by SHELXL-2019/3 at 15:58:21 on 11-Dec-2023
REM Old TITL 23ma022_absorption_a.res in P2(1)/c
REM SHELXT solution in P2(1)/c: R1 0.111, Rweak 0.006, Alpha 0.025
REM <I/s> 2.318 for 145 systematic absences, Orientation as input
REM Formula found by SHELXT: C38 N6 O2 Fe
REM Instructions for potential hydrogen bonds
CELL 0.71073 12.26012 34.893353 8.50505 90 100.161 90
ZERR 4 0.000118 0.000319 0.000075 0 0.0008 0
LATT 1
SYMM -X,0.5+Y,0.5-Z
SFAC C H Fe N O
UNIT 152 176 4 24 8
EQIV $1 +X,1.5-Y,0.5+Z

L.S. 4 0 0
PLAN  7
SIZE 0.116 0.151 0.157
TEMP -100
CONF
HTAB C28 N5_$1
HTAB C15 O2
BOND
list 4
MORE -1
BOND $H
ABIN
fmap 2 53
acta
SHEL 999.99 0.853
OMIT 1 2 0
OMIT 2 13 2
REM <olex2.extras>
REM <HklSrc "%./23MA022_absorption.hkl">
REM </olex2.extras>

WGHT    0.028800    1.942000
FVAR       0.33457
FE1   3    0.403678    0.600739    0.452421    11.00000    0.02210    0.01600 =
         0.02011   -0.00203    0.00314   -0.00113
O2    5    0.482800    0.626599    0.641044    11.00000    0.03200    0.02069 =
         0.02179   -0.00075    0.00080   -0.00450
O1    5    0.297969    0.562281    0.498137    11.00000    0.02828    0.02279 =
         0.02425   -0.00321    0.00809   -0.00474
N3    4    0.582107    0.552276    0.296275    11.00000    0.02074    0.01961 =
         0.02219   -0.00130    0.00325    0.00050
N1    4    0.498545    0.500813    0.236590    11.00000    0.02501    0.01819 =
         0.02551   -0.00148    0.00436    0.00067
N6    4    0.295712    0.666728    0.212701    11.00000    0.02388    0.01774 =
         0.02082   -0.00097    0.00281    0.00114
N4    4    0.359579    0.717252    0.324334    11.00000    0.03046    0.01797 =
         0.02237   -0.00235    0.00346    0.00014
N2    4    0.596042    0.517336    0.239018    11.00000    0.02552    0.02109 =
         0.02883   -0.00169    0.00590    0.00226
N5    4    0.289480    0.704762    0.198134    11.00000    0.03129    0.01861 =
         0.02373   -0.00139    0.00203    0.00195
C8    1    0.479711    0.559222    0.332788    11.00000    0.01895    0.02074 =
         0.02030    0.00020    0.00265    0.00002
C7    1    0.424129    0.524763    0.289724    11.00000    0.02414    0.01852 =
         0.01830   -0.00024    0.00271    0.00217
C1    1    0.251980    0.534799    0.402666    11.00000    0.02478    0.01814 =
         0.02255    0.00386    0.00330   -0.00123
C27   1    0.367087    0.653662    0.343878    11.00000    0.02135    0.02190 =
         0.01883   -0.00115    0.00361    0.00044
C29   1    0.238549    0.643262    0.075719    11.00000    0.02191    0.01966 =
         0.01833   -0.00164    0.00092   -0.00007
C16   1    0.638052    0.616762    0.230086    11.00000    0.02071    0.03039 =
         0.03101    0.00717    0.00342   -0.00044
AFIX  23
H16A  2    0.574922    0.627465    0.274010    11.00000   -1.20000
H16B  2    0.612878    0.611635    0.114914    11.00000   -1.20000
AFIX   0
C6    1    0.308038    0.515310    0.292970    11.00000    0.02339    0.01661 =
         0.02258    0.00291    0.00178   -0.00170
C31   1    0.092045    0.641629   -0.169142    11.00000    0.02265    0.02941 =
         0.02534    0.00204   -0.00322    0.00178
AFIX  13
H31   2    0.031911    0.656614   -0.237011    11.00000   -1.20000
AFIX   0
C10   1    0.677310    0.579463    0.316740    11.00000    0.01669    0.02400 =
         0.02345    0.00025    0.00289   -0.00140
C36   1    0.271159    0.607226   -0.165581    11.00000    0.02600    0.02998 =
         0.02154   -0.00426    0.00575    0.00163
AFIX  13
H36   2    0.327920    0.599677   -0.231014    11.00000   -1.20000
AFIX   0
C37   1    0.179539    0.630415   -0.268733    11.00000    0.03068    0.03081 =
         0.01985    0.00119    0.00084   -0.00422
AFIX  23
H37A  2    0.144895    0.614943   -0.361828    11.00000   -1.20000
H37B  2    0.211431    0.653763   -0.308851    11.00000   -1.20000
AFIX   0
C20   1    0.527111    0.660740    0.662911    11.00000    0.02494    0.02295 =
         0.02051   -0.00417    0.00612   -0.00270
C35   1    0.325997    0.631699   -0.023760    11.00000    0.02069    0.02467 =
         0.02377   -0.00047    0.00315    0.00033
AFIX  23
H35A  2    0.385808    0.616917    0.043117    11.00000   -1.20000
H35B  2    0.359127    0.654908   -0.063011    11.00000   -1.20000
AFIX   0
C26   1    0.410958    0.687770    0.416359    11.00000    0.02565    0.01900 =
         0.02089   -0.00004    0.00687    0.00107
C25   1    0.498025    0.692452    0.557362    11.00000    0.02608    0.02258 =
         0.02037   -0.00392    0.00553   -0.00190
C30   1    0.146000    0.666386   -0.026678    11.00000    0.02448    0.02415 =
         0.02698    0.00068    0.00123    0.00406
AFIX  23
H30A  2    0.176962    0.690035   -0.065773    11.00000   -1.20000
H30B  2    0.089767    0.673828    0.038083    11.00000   -1.20000
AFIX   0
C3    1    0.085097    0.498649    0.295471    11.00000    0.02435    0.03183 =
         0.04614    0.00801    0.00292   -0.00810
AFIX  43
H3    2    0.010125    0.492432    0.298986    11.00000   -1.20000
AFIX   0
C9    1    0.490989    0.460181    0.193332    11.00000    0.03683    0.01846 =
         0.04116   -0.00554    0.00772    0.00356
AFIX 137
H9A   2    0.461658    0.457632    0.078936    11.00000   -1.50000
H9B   2    0.441431    0.447147    0.254710    11.00000   -1.50000
H9C   2    0.564820    0.448555    0.217386    11.00000   -1.50000
AFIX   0
C38   1    0.222020    0.571211   -0.102947    11.00000    0.03567    0.02371 =
         0.02558   -0.00520   -0.00137   -0.00021
AFIX  23
H38A  2    0.281481    0.556229   -0.036319    11.00000   -1.20000
H38B  2    0.187754    0.554965   -0.193774    11.00000   -1.20000
AFIX   0
C2    1    0.140872    0.524458    0.403577    11.00000    0.02607    0.02836 =
         0.03559    0.00376    0.00978   -0.00178
AFIX  43
H2    2    0.103350    0.535600    0.480940    11.00000   -1.20000
AFIX   0
C34   1    0.189356    0.607303    0.138644    11.00000    0.02794    0.02609 =
         0.02040    0.00098    0.00327   -0.00384
AFIX  23
H34A  2    0.133573    0.614647    0.204314    11.00000   -1.20000
H34B  2    0.248527    0.592484    0.206645    11.00000   -1.20000
AFIX   0
C33   1    0.134624    0.582599   -0.003564    11.00000    0.03195    0.02505 =
         0.02488    0.00104    0.00195   -0.00923
AFIX  13
H33   2    0.102501    0.559002    0.036997    11.00000   -1.20000
AFIX   0
C32   1    0.042524    0.605480   -0.107588    11.00000    0.02309    0.03775 =
         0.02860   -0.00259    0.00159   -0.00731
AFIX  23
H32A  2   -0.014710    0.612683   -0.044162    11.00000   -1.20000
H32B  2    0.006996    0.589601   -0.198866    11.00000   -1.20000
AFIX   0
C28   1    0.360812    0.759010    0.347122    11.00000    0.04524    0.01644 =
         0.03207   -0.00293    0.00330    0.00283
AFIX 137
H28A  2    0.428858    0.769658    0.319192    11.00000   -1.50000
H28B  2    0.358041    0.764861    0.459046    11.00000   -1.50000
H28C  2    0.296358    0.770356    0.278324    11.00000   -1.50000
AFIX   0
C4    1    0.137772    0.481707    0.181630    11.00000    0.03152    0.02664 =
         0.03623    0.00024   -0.00369   -0.01008
AFIX  43
H4    2    0.098643    0.464667    0.104546    11.00000   -1.20000
AFIX   0
C21   1    0.610193    0.666771    0.798391    11.00000    0.03614    0.03126 =
         0.02310    0.00135   -0.00101   -0.00418
AFIX  43
H21   2    0.628158    0.646457    0.872822    11.00000   -1.20000
AFIX   0
C5    1    0.247922    0.489992    0.182102    11.00000    0.03259    0.01986 =
         0.02694   -0.00110    0.00169   -0.00276
AFIX  43
H5    2    0.284181    0.478168    0.104857    11.00000   -1.20000
AFIX   0
C11   1    0.773909    0.562631    0.247016    11.00000    0.02286    0.03520 =
         0.02987   -0.00435    0.00626    0.00107
AFIX  23
H11A  2    0.749630    0.557006    0.132076    11.00000   -1.20000
H11B  2    0.798971    0.538391    0.302325    11.00000   -1.20000
AFIX   0
C12   1    0.869414    0.591625    0.268748    11.00000    0.01979    0.04239 =
         0.03444   -0.00223    0.00809   -0.00035
AFIX  13
H12   2    0.932670    0.580806    0.223203    11.00000   -1.20000
AFIX   0
C24   1    0.558967    0.726556    0.588379    11.00000    0.03694    0.02509 =
         0.02997    0.00024    0.00353   -0.00705
AFIX  43
H24   2    0.542713    0.747319    0.515775    11.00000   -1.20000
AFIX   0
C15   1    0.715116    0.587111    0.495398    11.00000    0.02261    0.03557 =
         0.02243    0.00069    0.00271   -0.00129
AFIX  23
H15A  2    0.740148    0.562917    0.551113    11.00000   -1.20000
H15B  2    0.652627    0.597400    0.542004    11.00000   -1.20000
AFIX   0
C17   1    0.734056    0.645611    0.252425    11.00000    0.02700    0.02945 =
         0.04892    0.00982    0.00855   -0.00258
AFIX  13
H17   2    0.708745    0.670064    0.196293    11.00000   -1.20000
AFIX   0
C22   1    0.665987    0.700929    0.826515    11.00000    0.03766    0.04040 =
         0.02933   -0.00422   -0.00569   -0.01095
AFIX  43
H22   2    0.721428    0.703894    0.918973    11.00000   -1.20000
AFIX   0
C19   1    0.830493    0.628938    0.182151    11.00000    0.02598    0.04627 =
         0.03797    0.00691    0.00881   -0.00799
AFIX  23
H19A  2    0.806347    0.623871    0.066725    11.00000   -1.20000
H19B  2    0.892360    0.647554    0.194650    11.00000   -1.20000
AFIX   0
C23   1    0.641351    0.731075    0.719901    11.00000    0.04111    0.03187 =
         0.03800   -0.00401    0.00002   -0.01583
AFIX  43
H23   2    0.680819    0.754562    0.737361    11.00000   -1.20000
AFIX   0
C18   1    0.771262    0.653448    0.430603    11.00000    0.02907    0.03471 =
         0.05802   -0.01259    0.01370   -0.01107
AFIX  23
H18A  2    0.708828    0.664266    0.475811    11.00000   -1.20000
H18B  2    0.832326    0.672395    0.446031    11.00000   -1.20000
AFIX   0
C13   1    0.907255    0.599608    0.446970    11.00000    0.02012    0.04896 =
         0.03659    0.00032   -0.00100   -0.00369
AFIX  23
H13A  2    0.969624    0.618038    0.461980    11.00000   -1.20000
H13B  2    0.933271    0.575550    0.503025    11.00000   -1.20000
AFIX   0
C14   1    0.810593    0.616157    0.517041    11.00000    0.02612    0.04785 =
         0.02812   -0.00924    0.00168   -0.00814
AFIX  13
H14   2    0.835439    0.621453    0.633402    11.00000   -1.20000
AFIX   0
HKLF 4


REM  23ma022_absorption_a.res in P2(1)/c
REM wR2 = 0.0660, GooF = S = 1.035, Restrained GooF = 1.035 for all data
REM R1 = 0.0254 for 5768 Fo > 4sig(Fo) and 0.0263 for all 6014 data
REM 426 parameters refined using 0 restraints

END

WGHT      0.0288      1.9419

REM Highest difference peak  0.239,  deepest hole -0.269,  1-sigma level  0.034
Q1    1   0.2801  0.6390  0.0249  11.00000  0.05    0.24
Q2    1   0.3628  0.5188  0.2859  11.00000  0.05    0.24
Q3    1   0.6981  0.5811  0.4022  11.00000  0.05    0.24
Q4    1   0.4591  0.5793  0.3854  11.00000  0.05    0.24
Q5    1   0.1591  0.5990  0.0616  11.00000  0.05    0.22
Q6    1   0.6572  0.6000  0.2771  11.00000  0.05    0.22
Q7    1   0.7670  0.5993  0.4946  11.00000  0.05    0.21
;
_shelx_res_checksum              361
_shelx_fab_file                  
;
-19 0 2 0.0762 0.0282
-19 1 1 -0.1227 0.1246
-19 1 2 0.2709 0.0466
-19 1 3 -0.0804 0.0454
-19 2 1 0.4489 -0.1800
-19 2 2 0.0616 0.0328
-19 2 3 0.1209 -0.1248
-19 3 1 0.2708 -0.0523
-19 3 2 -0.1088 -0.1166
-19 3 3 0.2360 -0.0311
-19 4 2 -0.3140 -0.0380
-19 4 3 -0.2288 0.0474
-19 5 2 -0.0473 0.1292
-19 5 3 -0.3413 0.0282
-19 6 2 0.3792 0.0091
-18 0 2 -0.2143 0.0207
-18 0 4 0.6316 0.0843
-18 0 6 0.2609 0.0965
-18 1 1 -0.2095 0.0600
-18 1 2 0.3002 0.0139
-18 1 3 0.0292 0.0328
-18 1 4 0.1420 -0.0198
-18 1 5 0.0138 0.1408
-18 1 6 1.5812 -0.0012
-18 2 1 0.5495 -0.0914
-18 2 2 0.2586 0.0306
-18 2 3 0.3530 -0.0333
-18 2 4 -0.7048 -0.0139
-18 2 5 0.0331 0.0503
-18 2 6 -0.3940 -0.0271
-18 3 1 0.4746 -0.0291
-18 3 2 -0.0669 -0.0417
-18 3 3 0.0172 -0.0196
-18 3 4 -0.7549 0.0490
-18 3 5 -0.1581 -0.0817
-18 3 6 -1.1561 0.0154
-18 4 1 -0.6128 0.0989
-18 4 2 -0.3146 -0.0349
-18 4 3 -0.5213 0.0138
-18 4 4 0.8271 -0.0141
-18 4 5 -0.2003 -0.0276
-18 4 6 0.6164 0.0146
-18 5 1 -0.4864 0.0006
-18 5 2 -0.1534 0.0674
-18 5 3 -0.2268 0.0212
-18 5 4 1.3628 -0.0361
-18 5 5 0.4549 0.0179
-18 5 6 0.6005 -0.0363
-18 6 1 0.1596 -0.0523
-18 6 2 0.2293 0.0036
-18 6 3 0.4484 0.0150
-18 6 4 -0.8209 0.0029
-18 6 5 0.4763 -0.0078
-18 6 6 -0.6072 -0.0615
-18 7 1 0.4636 -0.0002
-18 7 2 0.1606 -0.0541
-18 7 3 0.3982 -0.0379
-18 7 4 -1.3965 0.0044
-18 7 5 -0.6211 0.0049
-18 7 6 -0.2132 0.0374
-18 8 1 0.4091 -0.0058
-18 8 2 0.0591 0.0154
-18 8 3 -0.2310 -0.0317
-18 8 4 0.6269 -0.0003
-18 8 5 -0.6781 0.0263
-18 8 6 0.2874 0.0948
-18 9 1 -0.5952 0.0124
-18 9 2 0.0000 0.0069
-18 9 3 -0.3028 0.0299
-18 9 4 0.9067 0.0110
-18 9 5 0.3934 -0.0224
-18 9 6 0.0600 -0.0099
-18 10 1 -0.6823 0.0153
-18 10 2 -0.4309 -0.0128
-18 10 3 0.0362 0.0200
-18 10 4 -0.3526 0.0087
-18 10 5 0.6444 -0.0108
-18 11 1 0.7574 -0.0104
-18 11 2 -0.1534 0.0222
-18 11 3 -0.0231 0.0038
-18 11 4 -0.4140 -0.0061
-18 11 5 0.1106 0.0696
-18 12 1 0.5670 -0.0109
-18 12 2 0.6743 0.0137
-18 12 3 0.0156 -0.0016
-18 12 4 0.1361 0.0052
-18 12 5 -0.4129 -0.0199
-18 13 1 -0.6974 0.0023
-18 13 2 0.2071 -0.0207
-18 13 3 0.2890 -0.0044
-18 13 4 0.2788 -0.0003
-18 13 5 -0.4852 -0.1072
-18 14 1 -0.2454 0.0648
-18 14 2 -0.6709 -0.0128
-18 14 3 0.0659 0.0029
-18 14 4 -0.0145 -0.0291
-18 14 5 0.1882 0.0273
-18 15 1 0.3895 -0.0194
-18 15 2 -0.1792 0.0366
-18 15 3 -0.2558 -0.0515
-18 15 4 -0.3640 -0.0031
-18 16 1 -0.0570 -0.1430
-18 16 2 0.4770 -0.0267
-18 16 3 -0.1490 -0.0070
-18 16 4 -0.0565 0.0087
-18 17 1 -0.0600 0.0523
-18 17 2 0.0921 -0.0837
-18 17 3 -0.0263 0.0904
-18 18 2 -0.2284 0.0947
-18 18 3 0.1027 -0.0174
-17 0 2 -0.4263 -0.0050
-17 0 4 0.5902 0.0161
-17 0 6 0.4151 0.0311
-17 0 8 -0.1737 -0.0362
-17 1 1 -0.2150 -0.0178
-17 1 2 0.1051 -0.0064
-17 1 3 0.2338 -0.0301
-17 1 4 0.3316 -0.0284
-17 1 5 0.0749 0.0254
-17 1 6 1.9364 -0.0152
-17 1 7 0.0432 -0.0859
-17 1 8 -0.1083 -0.0353
-17 2 1 0.3614 0.0033
-17 2 2 0.3585 0.0107
-17 2 3 0.5096 0.0368
-17 2 4 -0.6073 -0.0014
-17 2 5 -0.1223 0.0487
-17 2 6 -0.4954 -0.0074
-17 2 7 0.1240 0.0734
-17 2 8 0.1677 -0.0081
-17 3 1 0.4599 0.0022
-17 3 2 0.0869 0.0102
-17 3 3 -0.4735 0.0188
-17 3 4 -0.8581 0.0564
-17 3 5 -0.2676 -0.0009
-17 3 6 -1.5061 0.0349
-17 3 7 -0.1144 0.0789
-17 3 8 -0.0654 0.0798
-17 4 1 -0.4095 0.0147
-17 4 2 -0.2146 -0.0098
-17 4 3 -0.6735 -0.0133
-17 4 4 0.6423 0.0035
-17 4 5 -0.1196 0.0038
-17 4 6 0.5913 0.0297
-17 4 7 -0.2377 -0.0511
-17 5 1 -0.3889 0.0021
-17 5 2 -0.2395 0.0080
-17 5 3 0.2787 0.0035
-17 5 4 1.3731 -0.0289
-17 5 5 0.4873 -0.0113
-17 5 6 0.8418 -0.0327
-17 5 7 0.1653 -0.0523
-17 6 1 0.1031 0.0039
-17 6 2 0.0895 -0.0036
-17 6 3 0.4488 0.0103
-17 6 4 -0.6510 -0.0124
-17 6 5 0.6597 -0.0345
-17 6 6 -0.4544 -0.0787
-17 6 7 0.2947 0.0061
-17 7 1 0.2526 0.0070
-17 7 2 0.1637 -0.0030
-17 7 3 0.0947 -0.0175
-17 7 4 -1.3906 -0.0008
-17 7 5 -0.5654 0.0028
-17 7 6 -0.1949 0.0148
-17 7 7 -0.2076 0.0058
-17 8 1 0.2940 -0.0302
-17 8 2 0.0069 0.0213
-17 8 3 -0.1021 -0.0135
-17 8 4 0.5739 0.0050
-17 8 5 -1.0546 0.0181
-17 8 6 0.0662 0.0861
-17 8 7 -0.2252 0.0410
-17 9 1 -0.3076 -0.0014
-17 9 2 0.0797 -0.0285
-17 9 3 -0.2436 0.0102
-17 9 4 0.9696 -0.0069
-17 9 5 0.3704 -0.0140
-17 9 6 -0.2519 0.0032
-17 9 7 0.2067 0.0337
-17 10 1 -0.4476 0.0169
-17 10 2 -0.1274 -0.0224
-17 10 3 -0.0594 -0.0062
-17 10 4 -0.3649 0.0088
-17 10 5 0.9652 0.0153
-17 10 6 0.2989 -0.0412
-17 10 7 0.0020 -0.0611
-17 11 1 0.4787 -0.0193
-17 11 2 -0.2717 0.0309
-17 11 3 0.0829 0.0054
-17 11 4 -0.5608 0.0198
-17 11 5 0.0126 0.0626
-17 11 6 0.4131 -0.0081
-17 11 7 -0.1031 -0.0429
-17 12 1 0.2407 0.0065
-17 12 2 0.2738 0.0003
-17 12 3 -0.0520 0.0239
-17 12 4 0.0455 -0.0016
-17 12 5 -0.5218 -0.0319
-17 12 6 -0.3680 0.0062
-17 12 7 0.3026 0.0400
-17 13 1 -0.5128 0.0223
-17 13 2 0.2740 0.0078
-17 13 3 0.0896 -0.0004
-17 13 4 0.4488 -0.0009
-17 13 5 -0.3514 -0.0991
-17 13 6 -0.3054 -0.0086
-17 13 7 -0.0733 0.0296
-17 14 1 0.1484 0.0289
-17 14 2 -0.3693 0.0277
-17 14 3 0.2782 0.0007
-17 14 4 0.2650 -0.0181
-17 14 5 0.1563 0.0242
-17 14 6 0.1735 -0.0242
-17 14 7 -0.5424 0.0085
-17 15 1 0.3459 -0.0049
-17 15 2 -0.1204 -0.0161
-17 15 3 0.0159 -0.0296
-17 15 4 -0.4861 -0.0246
-17 15 5 0.4905 0.0722
-17 15 6 0.0618 0.0465
-17 16 1 -0.4236 -0.1052
-17 16 2 0.3422 -0.0463
-17 16 3 -0.3934 -0.0368
-17 16 4 -0.4145 0.0074
-17 16 5 -0.1125 0.0051
-17 16 6 0.0034 0.0631
-17 17 1 -0.1508 0.0000
-17 17 2 -0.0842 -0.0463
-17 17 3 -0.3358 0.0429
-17 17 4 0.3915 0.0165
-17 17 5 -0.4564 -0.0073
-17 17 6 0.1239 -0.0866
-17 18 1 0.4062 0.1158
-17 18 2 -0.1913 0.0574
-17 18 3 0.2988 0.0149
-17 18 4 0.3523 0.0461
-17 18 5 0.2254 -0.0492
-17 18 6 0.0298 -0.0697
-17 19 1 0.0624 -0.0013
-17 19 2 0.2627 0.1028
-17 19 3 0.5685 0.0071
-17 19 4 -0.1565 0.0087
-17 19 5 0.3578 -0.0239
-17 20 1 -0.1259 -0.0208
-17 20 2 -0.0260 -0.0510
-17 20 3 -0.0832 0.0547
-17 20 4 -0.1848 -0.0941
-17 20 5 -0.1990 0.0781
-17 21 1 -0.0302 -0.0457
-17 21 2 -0.3559 -0.0620
-17 21 3 -0.5549 -0.1045
-17 21 4 0.0191 -0.0088
-17 21 5 -0.2521 -0.0026
-17 22 1 -0.2455 -0.0752
-17 22 2 0.2158 -0.0077
-17 22 3 -0.0738 -0.0783
-17 22 4 0.0711 0.0822
-17 23 1 -0.0301 0.1348
-17 23 2 0.3106 -0.0364
-17 23 3 0.4160 0.1662
-17 23 4 -0.0974 -0.0047
-17 24 1 0.5097 0.0566
-17 24 2 -0.2698 0.1214
-17 24 3 0.0664 0.0156
-16 0 2 -0.4192 -0.0082
-16 0 4 0.0842 -0.0209
-16 0 6 0.2307 -0.0124
-16 0 8 -0.2391 -0.0213
-16 1 1 -0.0987 -0.0280
-16 1 2 -0.0992 -0.0059
-16 1 3 0.3755 -0.0363
-16 1 4 0.2780 -0.0149
-16 1 5 0.0492 -0.0262
-16 1 6 1.1577 -0.0154
-16 1 7 0.0256 -0.0422
-16 1 8 -0.6046 -0.0078
-16 1 9 -0.1237 -0.0611
-16 2 1 0.0289 0.0235
-16 2 2 0.2781 -0.0073
-16 2 3 0.4473 0.0218
-16 2 4 -0.0768 -0.0004
-16 2 5 -0.2227 0.0091
-16 2 6 -0.2276 0.0178
-16 2 7 0.0609 0.0107
-16 2 8 0.2993 -0.0105
-16 2 9 -0.1388 -0.0618
-16 3 1 0.1689 -0.0006
-16 3 2 0.1276 0.0079
-16 3 3 -0.8481 0.0110
-16 3 4 -0.5017 0.0107
-16 3 5 -0.1318 0.0186
-16 3 6 -0.8262 0.0149
-16 3 7 -0.0222 0.0265
-16 3 8 0.4051 0.0142
-16 3 9 0.2809 0.0041
-16 4 1 -0.0468 -0.0243
-16 4 2 -0.0315 0.0015
-16 4 3 -0.5226 -0.0019
-16 4 4 0.0967 0.0093
-16 4 5 0.0450 0.0394
-16 4 6 0.1699 0.0028
-16 4 7 -0.1073 -0.0135
-16 4 8 -0.3566 0.0226
-16 4 9 0.0317 0.0479
-16 5 1 -0.0261 0.0083
-16 5 2 -0.0932 -0.0039
-16 5 3 0.7449 0.0065
-16 5 4 0.7116 0.0209
-16 5 5 0.1670 -0.0020
-16 5 6 0.2856 0.0090
-16 5 7 -0.0693 0.0001
-16 5 8 -0.2586 -0.0127
-16 5 9 -0.2460 0.0672
-16 6 1 0.0194 0.0258
-16 6 2 -0.0187 0.0036
-16 6 3 0.2210 -0.0031
-16 6 4 -0.1992 -0.0048
-16 6 5 0.4654 -0.0448
-16 6 6 0.0068 -0.0302
-16 6 7 0.0997 0.0117
-16 6 8 0.2214 -0.0039
-16 7 1 -0.1435 0.0150
-16 7 2 -0.0604 0.0119
-16 7 3 -0.2770 0.0043
-16 7 4 -0.7025 -0.0290
-16 7 5 -0.1391 -0.0092
-16 7 6 0.2942 -0.0296
-16 7 7 0.1736 -0.0266
-16 7 8 0.3579 0.0148
-16 8 1 0.0439 -0.0202
-16 8 2 -0.1731 0.0145
-16 8 3 0.1120 0.0041
-16 8 4 0.3306 -0.0019
-16 8 5 -0.8342 0.0018
-16 8 6 -0.2543 0.0254
-16 8 7 0.0312 0.0029
-16 8 8 0.0810 -0.0276
-16 9 1 0.1427 -0.0192
-16 9 2 0.2565 -0.0244
-16 9 3 -0.1045 -0.0162
-16 9 4 0.5168 -0.0030
-16 9 5 0.0651 0.0000
-16 9 6 -0.7403 0.0275
-16 9 7 -0.2361 0.0357
-16 9 8 -0.6066 -0.0268
-16 10 1 -0.0433 -0.0007
-16 10 2 0.3516 -0.0265
-16 10 3 -0.1454 -0.0208
-16 10 4 -0.3269 0.0047
-16 10 5 0.7037 0.0327
-16 10 6 0.4212 0.0103
-16 10 7 -0.3293 -0.0276
-16 10 8 -0.3187 0.0442
-16 11 1 -0.0078 -0.0109
-16 11 2 -0.3454 0.0082
-16 11 3 0.1795 0.0057
-16 11 4 -0.3593 0.0224
-16 11 5 0.0375 0.0264
-16 11 6 0.8900 -0.0138
-16 11 7 0.2958 -0.0209
-16 11 8 0.7450 0.0416
-16 12 1 -0.1042 0.0231
-16 12 2 -0.2842 -0.0020
-16 12 3 -0.1264 0.0311
-16 12 4 0.0889 -0.0036
-16 12 5 -0.2225 -0.0278
-16 12 6 -0.4063 -0.0307
-16 12 7 0.7257 0.0372
-16 12 8 0.3242 -0.0339
-16 13 1 -0.0892 0.0221
-16 13 2 0.2597 0.0364
-16 13 3 -0.1075 0.0108
-16 13 4 0.3447 0.0070
-16 13 5 -0.1904 -0.0455
-16 13 6 -0.6722 -0.0000
-16 13 7 -0.3825 -0.0029
-16 13 8 -0.6469 -0.0497
-16 14 1 0.3205 -0.0158
-16 14 2 0.0238 0.0411
-16 14 3 0.4376 -0.0019
-16 14 4 0.2561 -0.0021
-16 14 5 -0.1400 0.0069
-16 14 6 0.2674 0.0050
-16 14 7 -1.0393 -0.0064
-16 14 8 -0.1596 0.0056
-16 15 1 0.0913 0.0114
-16 15 2 -0.0759 -0.0536
-16 15 3 0.1325 -0.0109
-16 15 4 -0.3933 -0.0411
-16 15 5 0.4116 0.0343
-16 15 6 0.2220 0.0255
-16 15 7 0.4173 0.0122
-16 15 8 0.4187 0.0495
-16 16 1 -0.4037 -0.0253
-16 16 2 0.1789 -0.0371
-16 16 3 -0.5566 -0.0419
-16 16 4 -0.4401 0.0066
-16 16 5 0.1203 0.0088
-16 16 6 -0.1537 0.0411
-16 16 7 1.1150 -0.0546
-16 16 8 0.0026 0.0257
-16 17 1 -0.0866 -0.0370
-16 17 2 -0.0871 0.0035
-16 17 3 -0.2568 -0.0008
-16 17 4 0.3745 0.0240
-16 17 5 -0.6253 0.0013
-16 17 6 0.1656 -0.0669
-16 17 7 -0.2994 0.0012
-16 18 1 0.2319 0.0506
-16 18 2 -0.1488 0.0004
-16 18 3 0.4805 0.0362
-16 18 4 0.3392 0.0072
-16 18 5 0.0935 -0.0285
-16 18 6 0.1442 -0.0571
-16 18 7 -0.9570 0.1002
-16 19 1 0.1190 0.0183
-16 19 2 0.1878 0.0671
-16 19 3 0.2946 0.0180
-16 19 4 -0.2810 0.0215
-16 19 5 0.6808 -0.0281
-16 19 6 -0.2734 0.0895
-16 19 7 0.0652 -0.0227
-16 20 1 0.1179 -0.0100
-16 20 2 -0.0749 0.0178
-16 20 3 -0.3547 0.0246
-16 20 4 -0.1162 -0.0427
-16 20 5 -0.1530 0.0474
-16 20 6 -0.1811 0.0288
-16 20 7 0.7005 -0.0946
-16 21 1 -0.1136 -0.0104
-16 21 2 -0.2449 -0.0714
-16 21 3 -0.1816 -0.0530
-16 21 4 0.2135 -0.0311
-16 21 5 -0.5042 0.0182
-16 21 6 0.1411 -0.0511
-16 21 7 0.1210 0.0271
-16 22 1 -0.4586 -0.0668
-16 22 2 0.3143 -0.0266
-16 22 3 0.2847 -0.0656
-16 22 4 0.0303 0.0645
-16 22 5 -0.0297 -0.0249
-16 22 6 0.1618 0.0072
-16 23 1 0.0297 0.0633
-16 23 2 0.2492 -0.0027
-16 23 3 0.0796 0.0950
-16 23 4 -0.2247 0.0047
-16 23 5 0.1966 0.0209
-16 23 6 0.0231 -0.0378
-16 24 1 0.6451 0.0858
-16 24 2 -0.4002 0.0890
-16 24 3 -0.2702 0.0323
-16 24 4 -0.1479 -0.0281
-16 24 5 0.2384 -0.0598
-16 24 6 -0.0677 -0.0076
-16 25 1 0.0267 -0.1049
-16 25 2 -0.1690 0.0682
-16 25 3 -0.1370 -0.0852
-16 25 4 0.2476 -0.0125
-16 25 5 0.0608 -0.0518
-16 26 1 -0.6266 -0.0098
-16 26 2 0.2723 -0.1982
-16 26 3 0.2658 0.0297
-16 26 4 0.3112 -0.0560
-16 26 5 -0.2664 0.1575
-16 27 1 0.0632 0.0212
-16 27 2 0.0420 -0.0490
-16 27 3 0.2703 -0.0143
-16 27 4 -0.1914 0.0887
-16 27 5 -0.1757 0.0440
-16 28 1 0.4312 -0.0742
-16 28 2 -0.0097 0.2442
-16 28 3 -0.2370 -0.0332
-16 28 4 -0.3582 0.1151
-16 29 1 -0.2480 0.1593
-16 29 2 0.0232 -0.0221
-16 29 3 -0.2814 0.1425
-15 0 2 0.0241 0.0079
-15 0 4 -0.0910 -0.0042
-15 0 6 -0.0134 -0.0080
-15 0 8 -0.2675 -0.0068
-15 1 1 0.1175 -0.0014
-15 1 2 -0.0652 0.0019
-15 1 3 0.3684 0.0097
-15 1 4 0.2998 0.0021
-15 1 5 -0.0349 -0.0022
-15 1 6 0.0838 -0.0086
-15 1 7 -0.0315 0.0057
-15 1 8 -0.9576 0.0126
-15 1 9 -0.0660 -0.0393
-15 2 1 -0.1998 0.0018
-15 2 2 -0.1678 -0.0135
-15 2 3 0.1870 -0.0100
-15 2 4 0.0818 -0.0104
-15 2 5 -0.2034 0.0091
-15 2 6 0.0367 0.0255
-15 2 7 0.0519 -0.0241
-15 2 8 0.3774 -0.0042
-15 2 9 0.1136 -0.0322
-15 3 1 -0.3159 -0.0164
-15 3 2 -0.0838 -0.0083
-15 3 3 -0.8761 -0.0274
-15 3 4 -0.2012 -0.0212
-15 3 5 0.1112 -0.0122
-15 3 6 0.0959 0.0041
-15 3 7 0.1518 -0.0196
-15 3 8 0.9000 -0.0307
-15 3 9 0.1863 -0.0023
-15 4 1 0.2063 -0.0175
-15 4 2 0.3920 -0.0015
-15 4 3 -0.1552 0.0077
-15 4 4 -0.0197 0.0036
-15 4 5 0.1148 0.0300
-15 4 6 -0.1109 -0.0287
-15 4 7 -0.0090 0.0040
-15 4 8 -0.5178 -0.0005
-15 4 9 -0.3386 0.0186
-15 5 1 0.4124 0.0153
-15 5 2 0.2999 -0.0020
-15 5 3 0.8803 0.0197
-15 5 4 0.0807 0.0351
-15 5 5 -0.1959 0.0175
-15 5 6 -0.3539 0.0146
-15 5 7 -0.3592 0.0281
-15 5 8 -0.8906 0.0257
-15 5 9 -0.2455 0.0509
-15 6 1 -0.0594 0.0091
-15 6 2 -0.3440 0.0134
-15 6 3 -0.0744 -0.0075
-15 6 4 -0.1445 0.0105
-15 6 5 0.2191 -0.0338
-15 6 6 0.2164 0.0192
-15 6 7 -0.1187 0.0161
-15 6 8 0.3850 0.0165
-15 6 9 0.5530 0.0077
-15 7 1 -0.3822 0.0096
-15 7 2 -0.4888 0.0120
-15 7 3 -0.4943 0.0164
-15 7 4 -0.0341 -0.0244
-15 7 5 0.2536 -0.0075
-15 7 6 0.6032 -0.0278
-15 7 7 0.5470 -0.0237
-15 7 8 0.9984 0.0017
-15 7 9 0.1805 -0.0587
-15 8 1 -0.0572 0.0105
-15 8 2 -0.0129 0.0035
-15 8 3 0.2490 0.0107
-15 8 4 0.3715 -0.0053
-15 8 5 -0.4628 0.0020
-15 8 6 -0.2866 -0.0098
-15 8 7 0.2787 -0.0142
-15 8 8 0.0134 -0.0211
-15 8 9 -0.5247 -0.0288
-15 9 1 0.2762 -0.0207
-15 9 2 0.5937 -0.0059
-15 9 3 0.0841 -0.0313
-15 9 4 0.0925 -0.0040
-15 9 5 -0.2237 0.0013
-15 9 6 -0.8074 0.0239
-15 9 7 -0.6105 0.0102
-15 9 8 -1.1361 -0.0316
-15 9 9 -0.0013 0.0318
-15 10 1 0.0745 -0.0174
-15 10 2 0.3339 -0.0235
-15 10 3 -0.1395 -0.0152
-15 10 4 -0.5089 -0.0093
-15 10 5 0.3674 0.0199
-15 10 6 0.2719 0.0117
-15 10 7 -0.4810 -0.0138
-15 10 8 -0.3498 0.0091
-15 10 9 0.2338 0.0229
-15 11 1 -0.1924 0.0020
-15 11 2 -0.5937 -0.0133
-15 11 3 0.0608 0.0032
-15 11 4 -0.1935 0.0155
-15 11 5 0.1125 -0.0093
-15 11 6 0.8979 -0.0147
-15 11 7 0.5721 0.0061
-15 11 8 1.1172 0.0438
-15 11 9 -0.1915 -0.0155
-15 12 1 -0.0874 0.0185
-15 12 2 -0.3014 0.0090
-15 12 3 -0.2232 0.0146
-15 12 4 0.4219 0.0066
-15 12 5 -0.0413 -0.0081
-15 12 6 -0.2079 -0.0197
-15 12 7 0.7494 0.0396
-15 12 8 0.3712 0.0020
-15 12 9 0.0586 0.0052
-15 13 1 0.1808 0.0118
-15 13 2 0.5008 0.0343
-15 13 3 0.0686 0.0237
-15 13 4 0.2543 0.0062
-15 13 5 -0.0568 0.0154
-15 13 6 -0.7640 0.0101
-15 13 7 -0.5243 -0.0206
-15 13 8 -0.8503 -0.0377
-15 13 9 0.3052 0.0349
-15 14 1 0.1551 -0.0270
-15 14 2 -0.0067 0.0198
-15 14 3 0.5922 -0.0030
-15 14 4 -0.1603 0.0051
-15 14 5 -0.1831 -0.0139
-15 14 6 0.1722 0.0162
-15 14 7 -1.0008 -0.0274
-15 14 8 -0.1614 -0.0045
-15 14 9 -0.0994 -0.0263
-15 15 1 -0.1881 0.0052
-15 15 2 -0.3657 -0.0452
-15 15 3 -0.2857 -0.0126
-15 15 4 -0.2650 -0.0314
-15 15 5 0.2060 -0.0077
-15 15 6 0.4013 0.0010
-15 15 7 0.4871 0.0227
-15 15 8 0.4538 0.0273
-15 15 9 -0.3352 -0.0703
-15 16 1 -0.1838 0.0246
-15 16 2 0.2248 -0.0141
-15 16 3 -0.7698 -0.0163
-15 16 4 -0.0588 0.0023
-15 16 5 0.1141 0.0200
-15 16 6 -0.1819 0.0038
-15 16 7 1.0804 -0.0241
-15 16 8 -0.0242 0.0154
-15 17 1 0.1339 -0.0215
-15 17 2 0.2441 0.0304
-15 17 3 0.4342 -0.0079
-15 17 4 0.2758 0.0236
-15 17 5 -0.5122 0.0029
-15 17 6 -0.0068 -0.0285
-15 17 7 -0.3929 0.0007
-15 17 8 -0.1493 -0.0186
-15 18 1 0.0626 0.0030
-15 18 2 -0.1149 -0.0185
-15 18 3 0.7748 0.0272
-15 18 4 0.0770 -0.0178
-15 18 5 0.1180 -0.0167
-15 18 6 0.1841 -0.0191
-15 18 7 -0.9362 0.0727
-15 18 8 0.0610 -0.0468
-15 19 1 -0.0321 0.0002
-15 19 2 -0.1378 0.0128
-15 19 3 -0.4914 -0.0006
-15 19 4 -0.2995 0.0086
-15 19 5 0.7169 -0.0167
-15 19 6 -0.1717 0.0525
-15 19 7 0.2106 -0.0408
-15 19 8 0.0555 0.0026
-15 20 1 0.1686 -0.0186
-15 20 2 -0.2124 0.0226
-15 20 3 -0.7358 -0.0150
-15 20 4 0.0299 0.0008
-15 20 5 -0.2405 0.0173
-15 20 6 -0.1473 0.0062
-15 20 7 0.6836 -0.0722
-15 20 8 -0.0177 0.0786
-15 21 1 -0.0169 0.0316
-15 21 2 0.0067 -0.0502
-15 21 3 0.4865 0.0160
-15 21 4 0.2805 -0.0242
-15 21 5 -0.6087 0.0285
-15 21 6 0.0803 -0.0367
-15 21 7 -0.0189 0.0561
-15 21 8 -0.1130 0.0250
-15 22 1 -0.3644 -0.0181
-15 22 2 0.4721 0.0060
-15 22 3 0.6989 -0.0128
-15 22 4 -0.0522 0.0429
-15 22 5 0.1405 -0.0081
-15 22 6 0.1117 0.0228
-15 22 7 -0.4690 0.0179
-15 23 1 -0.0266 -0.0197
-15 23 2 0.1446 0.0362
-15 23 3 -0.4096 0.0029
-15 23 4 -0.1865 0.0099
-15 23 5 0.2507 -0.0060
-15 23 6 0.1042 -0.0285
-15 23 7 -0.0764 -0.0079
-15 24 1 0.4405 0.0676
-15 24 2 -0.4971 0.0024
-15 24 3 -0.6121 0.0277
-15 24 4 -0.1022 -0.0479
-15 24 5 0.0491 -0.0358
-15 24 6 -0.1342 -0.0242
-15 24 7 0.3312 0.0497
-15 25 1 0.0587 -0.0211
-15 25 2 -0.2409 0.0197
-15 25 3 0.2500 -0.0306
-15 25 4 0.0776 -0.0050
-15 25 5 0.1020 -0.0389
-15 25 6 -0.1794 0.1107
-15 25 7 0.0602 -0.0882
-15 26 1 -0.4202 -0.0498
-15 26 2 0.3253 -0.0837
-15 26 3 0.4568 -0.0147
-15 26 4 0.3217 -0.0189
-15 26 5 -0.1321 0.1097
-15 26 6 0.2218 -0.0256
-15 26 7 -0.2274 -0.0822
-15 27 1 0.0452 0.0087
-15 27 2 0.2353 -0.0458
-15 27 3 -0.0729 -0.0003
-15 27 4 -0.0365 0.0542
-15 27 5 -0.2670 0.0517
-15 27 6 0.1047 -0.1626
-15 28 1 0.3480 -0.0266
-15 28 2 -0.0815 0.1667
-15 28 3 -0.2980 0.0004
-15 28 4 -0.4476 0.0949
-15 28 5 0.0561 -0.1716
-15 28 6 -0.3361 0.0950
-15 29 1 -0.2517 0.0913
-15 29 2 -0.1913 -0.0000
-15 29 3 -0.0161 0.0916
-15 29 4 0.0545 -0.1488
-15 29 5 0.2510 -0.0037
-15 30 1 -0.2443 0.0482
-15 30 2 -0.1384 -0.1556
-15 30 3 0.1926 -0.0320
-15 30 4 0.4380 -0.0915
-15 30 5 0.0743 0.1787
-15 31 1 0.3875 -0.2012
-15 31 2 0.2052 0.0580
-15 31 3 -0.0089 -0.1564
-15 31 4 -0.0467 0.2243
-15 31 5 -0.1492 -0.0670
-15 32 1 0.1463 0.0519
-15 32 2 0.2833 0.0558
-15 32 3 -0.1266 0.1185
-15 32 4 -0.3565 0.0072
-15 33 1 -0.3441 0.2168
-15 33 2 -0.2707 -0.0315
-15 33 3 0.0620 0.1250
-14 0 2 0.7295 0.0048
-14 0 4 0.2879 0.0066
-14 0 6 -0.1182 0.0046
-14 0 8 -0.3831 0.0013
-14 0 10 -0.0380 -0.0920
-14 1 1 0.3565 0.0051
-14 1 2 0.3115 0.0086
-14 1 3 0.2767 0.0235
-14 1 4 0.4252 0.0080
-14 1 5 -0.0979 0.0131
-14 1 6 -0.3768 -0.0020
-14 1 7 -0.1172 -0.0061
-14 1 8 -0.9806 0.0108
-14 1 9 -0.0848 -0.0164
-14 1 10 -0.4382 0.0139
-14 2 1 -0.1828 -0.0086
-14 2 2 -0.8060 -0.0037
-14 2 3 -0.0630 -0.0057
-14 2 4 -0.2991 -0.0087
-14 2 5 -0.0876 0.0347
-14 2 6 0.0834 0.0151
-14 2 7 0.0648 -0.0133
-14 2 8 0.4712 -0.0041
-14 2 9 0.2659 0.0017
-14 2 10 -0.0590 0.0296
-14 3 1 -0.8425 -0.0101
-14 3 2 -0.4910 -0.0141
-14 3 3 -0.6948 -0.0278
-14 3 4 -0.1589 -0.0141
-14 3 5 0.2437 -0.0156
-14 3 6 0.3855 0.0108
-14 3 7 0.3285 -0.0054
-14 3 8 1.0199 -0.0282
-14 3 9 0.2478 0.0053
-14 3 10 0.2666 -0.0306
-14 4 1 0.1793 -0.0080
-14 4 2 0.8993 -0.0047
-14 4 3 0.1148 -0.0068
-14 4 4 0.3414 -0.0021
-14 4 5 -0.0225 -0.0019
-14 4 6 -0.0310 -0.0253
-14 4 7 0.0093 -0.0009
-14 4 8 -0.5751 -0.0029
-14 4 9 -0.5046 -0.0039
-14 4 10 0.2813 0.0139
-14 5 1 0.8523 0.0105
-14 5 2 0.7053 -0.0050
-14 5 3 0.8014 0.0120
-14 5 4 -0.1541 0.0042
-14 5 5 -0.2980 0.0039
-14 5 6 -0.3593 -0.0119
-14 5 7 -0.4808 0.0099
-14 5 8 -1.0617 0.0164
-14 5 9 -0.3401 0.0057
-14 5 10 -0.0782 0.0128
-14 6 1 -0.0455 -0.0013
-14 6 2 -0.7756 0.0124
-14 6 3 -0.1565 0.0043
-14 6 4 -0.4289 0.0112
-14 6 5 0.2770 -0.0178
-14 6 6 0.0262 0.0174
-14 6 7 -0.1592 0.0095
-14 6 8 0.4369 0.0063
-14 6 9 0.6138 0.0062
-14 6 10 -0.4661 -0.0204
-14 7 1 -0.5344 -0.0032
-14 7 2 -0.8301 0.0160
-14 7 3 -0.6332 0.0177
-14 7 4 0.2525 0.0088
-14 7 5 0.2964 0.0131
-14 7 6 0.3083 0.0047
-14 7 7 0.5524 -0.0044
-14 7 8 1.0832 0.0089
-14 7 9 0.2547 -0.0003
-14 7 10 -0.0103 0.0196
-14 8 1 -0.0162 0.0189
-14 8 2 0.4150 -0.0076
-14 8 3 0.1567 0.0024
-14 8 4 0.5497 -0.0001
-14 8 5 -0.4415 0.0124
-14 8 6 -0.0361 0.0051
-14 8 7 0.2318 -0.0036
-14 8 8 -0.0696 0.0098
-14 8 9 -0.4863 -0.0005
-14 8 10 0.4703 0.0172
-14 9 1 0.2313 -0.0078
-14 9 2 0.8689 -0.0043
-14 9 3 0.4038 -0.0271
-14 9 4 -0.0653 -0.0126
-14 9 5 -0.2535 -0.0086
-14 9 6 -0.3150 0.0050
-14 9 7 -0.5311 -0.0035
-14 9 8 -1.0678 -0.0200
-14 9 9 0.0147 -0.0066
-14 9 10 0.0473 -0.0290
-14 10 1 -0.0541 -0.0147
-14 10 2 -0.0722 -0.0058
-14 10 3 -0.0324 0.0034
-14 10 4 -0.6419 -0.0165
-14 10 5 0.3861 0.0020
-14 10 6 0.0017 -0.0213
-14 10 7 -0.2286 -0.0111
-14 10 8 -0.2271 -0.0309
-14 10 9 0.1637 -0.0096
-14 10 10 -0.2814 -0.0297
-14 11 1 -0.1390 0.0115
-14 11 2 -0.8810 -0.0062
-14 11 3 -0.3469 0.0048
-14 11 4 -0.2191 0.0098
-14 11 5 0.1428 -0.0198
-14 11 6 0.4133 -0.0094
-14 11 7 0.4331 0.0103
-14 11 8 0.9500 0.0117
-14 11 9 -0.3168 -0.0091
-14 11 10 -0.1482 -0.0003
-14 12 1 0.1041 0.0014
-14 12 2 -0.0070 0.0132
-14 12 3 -0.2638 -0.0096
-14 12 4 0.6239 0.0126
-14 12 5 -0.2193 -0.0033
-14 12 6 0.0306 0.0140
-14 12 7 0.2968 0.0220
-14 12 8 0.2166 0.0269
-14 12 9 0.1342 0.0145
-14 12 10 0.0205 0.0442
-14 13 1 0.1877 -0.0031
-14 13 2 0.8669 0.0022
-14 13 3 0.5486 0.0177
-14 13 4 0.3504 -0.0066
-14 13 5 -0.0096 0.0377
-14 13 6 -0.5022 0.0068
-14 13 7 -0.3211 -0.0190
-14 13 8 -0.6573 -0.0014
-14 13 9 0.4849 0.0437
-14 13 10 0.3218 0.0470
-14 14 1 -0.0041 -0.0075
-14 14 2 -0.1240 -0.0106
-14 14 3 0.6463 -0.0026
-14 14 4 -0.4740 0.0036
-14 14 5 0.1377 -0.0095
-14 14 6 0.0384 0.0071
-14 14 7 -0.4846 -0.0190
-14 14 8 0.0163 0.0012
-14 14 9 -0.1878 -0.0138
-14 15 1 -0.2022 -0.0086
-14 15 2 -0.7769 -0.0049
-14 15 3 -0.8844 -0.0133
-14 15 4 -0.2761 0.0013
-14 15 5 0.0016 -0.0215
-14 15 6 0.4476 -0.0014
-14 15 7 0.2645 0.0231
-14 15 8 0.2436 0.0014
-14 15 9 -0.4927 -0.0678
-14 16 1 -0.1576 0.0186
-14 16 2 0.1754 0.0056
-14 16 3 -0.9405 0.0170
-14 16 4 0.2723 -0.0016
-14 16 5 -0.2114 0.0182
-14 16 6 -0.1907 -0.0168
-14 16 7 0.6384 -0.0004
-14 16 8 -0.1993 -0.0139
-14 16 9 -0.0140 0.0185
-14 17 1 0.1105 0.0141
-14 17 2 0.6013 0.0222
-14 17 3 1.1186 0.0004
-14 17 4 0.1527 0.0060
-14 17 5 -0.1995 -0.0054
-14 17 6 -0.2580 -0.0039
-14 17 7 -0.2657 -0.0064
-14 17 8 0.0859 -0.0045
-14 17 9 0.4260 0.0616
-14 18 1 0.1904 0.0009
-14 18 2 0.0313 0.0008
-14 18 3 1.0326 -0.0023
-14 18 4 -0.1349 -0.0169
-14 18 5 0.3441 -0.0120
-14 18 6 0.2848 0.0082
-14 18 7 -0.5959 0.0258
-14 18 8 0.1839 -0.0145
-14 18 9 0.2759 -0.0352
-14 19 1 0.0109 -0.0189
-14 19 2 -0.3945 -0.0227
-14 19 3 -1.0993 -0.0098
-14 19 4 -0.1086 -0.0066
-14 19 5 0.4629 0.0066
-14 19 6 0.0954 0.0112
-14 19 7 0.2545 -0.0290
-14 19 8 -0.1517 0.0005
-14 19 9 -0.3482 -0.0319
-14 20 1 -0.0492 -0.0356
-14 20 2 -0.3568 -0.0175
-14 20 3 -0.9428 -0.0303
-14 20 4 0.0966 0.0156
-14 20 5 -0.3958 0.0028
-14 20 6 -0.2473 -0.0007
-14 20 7 0.3901 -0.0322
-14 20 8 -0.0503 0.0593
-14 20 9 -0.4030 0.0533
-14 21 1 -0.0512 0.0297
-14 21 2 0.2132 -0.0105
-14 21 3 0.8827 0.0319
-14 21 4 0.0962 -0.0016
-14 21 5 -0.5413 0.0120
-14 21 6 -0.0941 -0.0171
-14 21 7 -0.1734 0.0464
-14 21 8 -0.0236 0.0072
-14 21 9 0.2556 -0.0054
-14 22 1 -0.1260 0.0314
-14 22 2 0.5177 0.0427
-14 22 3 0.7608 0.0333
-14 22 4 -0.0763 0.0158
-14 22 5 0.3121 -0.0065
-14 22 6 0.1811 0.0090
-14 22 7 -0.1939 -0.0008
-14 22 8 -0.0529 -0.0764
-14 23 1 -0.0083 -0.0330
-14 23 2 -0.0759 0.0376
-14 23 3 -0.6595 -0.0295
-14 23 4 -0.0229 0.0033
-14 23 5 0.3437 -0.0114
-14 23 6 0.2124 0.0035
-14 23 7 0.0477 -0.0062
-14 23 8 0.2544 -0.0093
-14 24 1 0.2011 0.0150
-14 24 2 -0.4043 -0.0518
-14 24 3 -0.5609 0.0043
-14 24 4 -0.0305 -0.0364
-14 24 5 -0.1605 0.0142
-14 24 6 -0.2312 -0.0179
-14 24 7 0.1169 0.0580
-14 24 8 0.0737 0.0583
-14 25 1 0.0780 0.0096
-14 25 2 -0.0172 -0.0190
-14 25 3 0.5589 -0.0031
-14 25 4 -0.0686 0.0093
-14 25 5 -0.0357 -0.0203
-14 25 6 -0.2960 0.0469
-14 25 7 0.0452 -0.0827
-14 25 8 -0.3772 0.0065
-14 26 1 -0.1864 -0.0391
-14 26 2 0.1584 0.0213
-14 26 3 0.3893 -0.0339
-14 26 4 0.2340 0.0103
-14 26 5 0.0693 0.0046
-14 26 6 0.4070 -0.0013
-14 26 7 -0.1292 -0.0897
-14 26 8 -0.0498 -0.0353
-14 27 1 -0.0603 0.0236
-14 27 2 0.0703 -0.0156
-14 27 3 -0.5410 0.0269
-14 27 4 0.0584 -0.0092
-14 27 5 -0.1382 0.0436
-14 27 6 0.2581 -0.1181
-14 27 7 -0.0551 0.1609
-14 28 1 0.1664 0.0081
-14 28 2 0.0288 0.0386
-14 28 3 -0.2769 0.0212
-14 28 4 -0.4347 0.0371
-14 28 5 -0.1152 -0.0600
-14 28 6 -0.5903 0.0542
-14 28 7 0.1525 0.0609
-14 29 1 -0.0428 -0.0181
-14 29 2 -0.1123 0.0080
-14 29 3 0.4819 -0.0087
-14 29 4 0.0515 -0.0416
-14 29 5 0.0815 -0.0148
-14 29 6 -0.1529 0.1597
-14 29 7 -0.0110 -0.1763
-14 30 1 -0.1712 0.0185
-14 30 2 -0.1029 -0.0833
-14 30 3 0.2272 -0.0083
-14 30 4 0.5158 -0.0447
-14 30 5 0.2459 0.1150
-14 30 6 0.6703 -0.1137
-14 31 1 0.1331 -0.0440
-14 31 2 0.1863 0.0314
-14 31 3 -0.3282 -0.0344
-14 31 4 -0.1145 0.1337
-14 31 5 0.1087 -0.0602
-14 31 6 0.0791 -0.1322
-14 32 1 0.1717 0.0317
-14 32 2 0.1218 0.0730
-14 32 3 -0.2150 0.0600
-14 32 4 -0.4432 -0.0122
-14 32 5 -0.3232 -0.1159
-14 32 6 -0.6134 0.1452
-14 33 1 -0.1321 0.1105
-14 33 2 -0.2860 -0.0264
-14 33 3 0.1405 0.0521
-14 33 4 0.0358 -0.1995
-14 33 5 -0.2631 0.1305
-14 34 1 -0.1526 -0.1379
-14 34 2 -0.1285 -0.0095
-14 34 3 0.2198 -0.1660
-14 34 4 0.2847 0.0977
-14 34 5 0.2602 0.0535
-14 35 1 0.0728 -0.1111
-14 35 2 0.3344 -0.0553
-14 35 3 -0.0058 -0.0118
-14 35 4 0.0981 0.1796
-14 36 1 0.1254 0.2089
-14 36 2 0.1104 -0.0619
-14 36 3 -0.2391 0.2370
-14 37 2 -0.2654 0.1478
-13 0 2 1.2286 -0.0095
-13 0 4 0.4592 -0.0083
-13 0 6 -0.2486 0.0026
-13 0 8 -0.4429 0.0106
-13 0 10 -0.2873 -0.0412
-13 1 1 0.4774 -0.0014
-13 1 2 0.9664 0.0120
-13 1 3 0.1945 -0.0027
-13 1 4 0.1941 0.0056
-13 1 5 -0.1320 0.0066
-13 1 6 -0.4014 0.0022
-13 1 7 -0.1468 -0.0240
-13 1 8 -0.9719 0.0032
-13 1 9 -0.0761 0.0168
-13 1 10 -0.6716 0.0148
-13 1 11 -0.1230 0.0115
-13 2 1 -0.0073 -0.0060
-13 2 2 -1.2008 0.0057
-13 2 3 -0.1761 0.0046
-13 2 4 -0.4281 0.0068
-13 2 5 -0.0227 0.0195
-13 2 6 0.1503 0.0058
-13 2 7 0.0074 0.0010
-13 2 8 0.5026 -0.0086
-13 2 9 0.1254 0.0084
-13 2 10 0.1435 0.0216
-13 2 11 0.3529 -0.0469
-13 3 1 -1.1135 0.0053
-13 3 2 -1.0062 -0.0179
-13 3 3 -0.5168 0.0037
-13 3 4 0.0347 -0.0047
-13 3 5 0.3054 0.0042
-13 3 6 0.2388 0.0057
-13 3 7 0.3307 0.0143
-13 3 8 0.8813 -0.0116
-13 3 9 0.2097 -0.0055
-13 3 10 0.4546 -0.0295
-13 3 11 0.2805 -0.0147
-13 4 1 -0.0468 -0.0067
-13 4 2 1.1082 -0.0004
-13 4 3 0.1827 -0.0134
-13 4 4 0.3742 -0.0067
-13 4 5 -0.1546 -0.0029
-13 4 6 0.0364 -0.0070
-13 4 7 0.0524 -0.0056
-13 4 8 -0.5918 0.0007
-13 4 9 -0.2426 -0.0050
-13 4 10 0.1866 0.0019
-13 4 11 -0.5227 -0.0677
-13 5 1 1.0930 -0.0008
-13 5 2 1.0288 0.0031
-13 5 3 0.6921 -0.0048
-13 5 4 -0.3188 -0.0094
-13 5 5 -0.3135 -0.0178
-13 5 6 -0.0275 -0.0135
-13 5 7 -0.3170 -0.0012
-13 5 8 -0.7153 0.0014
-13 5 9 -0.2657 -0.0124
-13 5 10 -0.1815 0.0127
-13 5 11 -0.2328 0.0341
-13 6 1 0.1132 0.0072
-13 6 2 -0.9270 0.0027
-13 6 3 -0.0626 0.0100
-13 6 4 -0.3612 0.0063
-13 6 5 0.4371 -0.0122
-13 6 6 -0.1401 -0.0015
-13 6 7 -0.1115 0.0011
-13 6 8 0.5455 0.0011
-13 6 9 0.3193 -0.0021
-13 6 10 -0.4674 -0.0117
-13 6 11 0.4612 0.1288
-13 7 1 -0.6444 -0.0079
-13 7 2 -1.0051 0.0093
-13 7 3 -0.7411 0.0064
-13 7 4 0.4048 0.0152
-13 7 5 0.2523 0.0225
-13 7 6 -0.1079 0.0110
-13 7 7 0.2237 -0.0108
-13 7 8 0.5498 0.0071
-13 7 9 0.1771 0.0242
-13 7 10 0.0140 0.0155
-13 7 11 0.0114 -0.0437
-13 8 1 -0.0954 0.0015
-13 8 2 0.6479 -0.0144
-13 8 3 -0.0152 -0.0061
-13 8 4 0.3915 -0.0027
-13 8 5 -0.5614 0.0115
-13 8 6 0.1447 0.0148
-13 8 7 0.0586 0.0044
-13 8 8 -0.3257 0.0097
-13 8 9 -0.2938 0.0126
-13 8 10 0.4992 0.0081
-13 9 1 0.2347 0.0014
-13 9 2 0.9743 -0.0085
-13 9 3 0.7423 -0.0081
-13 9 4 -0.1603 -0.0054
-13 9 5 -0.2265 -0.0106
-13 9 6 0.1143 -0.0008
-13 9 7 -0.1745 0.0136
-13 9 8 -0.4722 0.0036
-13 9 9 0.0494 -0.0186
-13 9 10 0.0364 -0.0178
-13 10 1 0.0033 -0.0035
-13 10 2 -0.3245 0.0168
-13 10 3 0.0130 0.0146
-13 10 4 -0.4088 -0.0012
-13 10 5 0.4507 0.0045
-13 10 6 -0.1454 -0.0226
-13 10 7 0.0691 0.0012
-13 10 8 0.0894 -0.0196
-13 10 9 0.1301 -0.0111
-13 10 10 -0.2673 -0.0057
-13 11 1 -0.0797 0.0167
-13 11 2 -0.9731 0.0101
-13 11 3 -0.7753 0.0081
-13 11 4 -0.2649 0.0000
-13 11 5 0.2097 -0.0091
-13 11 6 -0.0071 -0.0023
-13 11 7 0.1475 -0.0025
-13 11 8 0.4576 -0.0209
-13 11 9 -0.3028 -0.0026
-13 11 10 -0.0879 -0.0159
-13 12 1 0.0290 -0.0031
-13 12 2 0.0632 0.0031
-13 12 3 -0.0859 -0.0186
-13 12 4 0.3709 0.0010
-13 12 5 -0.2938 -0.0175
-13 12 6 0.1451 0.0171
-13 12 7 -0.0901 -0.0112
-13 12 8 -0.0327 0.0098
-13 12 9 0.1025 -0.0073
-13 12 10 -0.0648 0.0111
-13 13 1 0.0406 -0.0178
-13 13 2 0.9588 -0.0215
-13 13 3 0.8867 -0.0044
-13 13 4 0.5433 -0.0116
-13 13 5 -0.1272 0.0180
-13 13 6 -0.1597 -0.0054
-13 13 7 -0.0808 -0.0145
-13 13 8 -0.3734 0.0217
-13 13 9 0.4532 0.0234
-13 13 10 0.2233 0.0562
-13 14 1 0.0849 0.0072
-13 14 2 0.0715 -0.0248
-13 14 3 0.3547 -0.0026
-13 14 4 -0.2898 0.0016
-13 14 5 0.2794 0.0128
-13 14 6 -0.0415 -0.0005
-13 14 7 -0.0987 0.0080
-13 14 8 0.1748 0.0162
-13 14 9 -0.2487 0.0211
-13 14 10 0.3119 -0.0131
-13 15 1 0.0780 -0.0055
-13 15 2 -0.8533 0.0233
-13 15 3 -1.0491 0.0000
-13 15 4 -0.4856 0.0217
-13 15 5 0.0222 -0.0075
-13 15 6 0.3053 0.0076
-13 15 7 0.0228 0.0207
-13 15 8 0.1556 -0.0078
-13 15 9 -0.4553 -0.0281
-13 15 10 -0.3789 -0.0662
-13 16 1 -0.2464 -0.0072
-13 16 2 -0.1250 0.0180
-13 16 3 -0.7006 0.0297
-13 16 4 0.2059 -0.0003
-13 16 5 -0.3808 0.0003
-13 16 6 -0.1760 -0.0134
-13 16 7 0.3748 0.0054
-13 16 8 -0.3298 -0.0313
-13 16 9 0.2127 -0.0058
-13 16 10 -0.3988 0.0007
-13 17 1 -0.2661 0.0231
-13 17 2 0.6634 -0.0023
-13 17 3 1.1462 0.0003
-13 17 4 0.2138 -0.0106
-13 17 5 -0.0380 -0.0102
-13 17 6 -0.3551 0.0065
-13 17 7 -0.0686 -0.0084
-13 17 8 0.0785 0.0000
-13 17 9 0.3525 0.0138
-13 17 10 0.4201 0.0389
-13 18 1 0.2665 0.0135
-13 18 2 0.1839 0.0119
-13 18 3 0.8596 -0.0227
-13 18 4 -0.1529 -0.0059
-13 18 5 0.4463 -0.0018
-13 18 6 0.3503 0.0104
-13 18 7 -0.5160 -0.0071
-13 18 8 0.3032 0.0163
-13 18 9 -0.0606 -0.0317
-13 18 10 0.3472 0.0167
-13 19 1 0.3650 -0.0145
-13 19 2 -0.5096 -0.0202
-13 19 3 -1.0688 0.0012
-13 19 4 0.0100 -0.0083
-13 19 5 0.2216 0.0166
-13 19 6 0.3055 -0.0189
-13 19 7 0.1945 -0.0107
-13 19 8 -0.1557 -0.0036
-13 19 9 -0.2059 0.0121
-13 19 10 -0.3045 0.0011
-13 20 1 -0.0915 -0.0257
-13 20 2 -0.2496 -0.0312
-13 20 3 -0.7071 -0.0157
-13 20 4 0.1407 0.0115
-13 20 5 -0.3983 -0.0069
-13 20 6 -0.3437 0.0083
-13 20 7 0.4389 -0.0078
-13 20 8 -0.0826 0.0180
-13 20 9 -0.0650 0.0560
-13 21 1 -0.2879 -0.0007
-13 21 2 0.5014 0.0184
-13 21 3 0.8647 0.0034
-13 21 4 -0.0649 0.0110
-13 21 5 -0.4208 -0.0076
-13 21 6 -0.2370 0.0050
-13 21 7 -0.2619 0.0161
-13 21 8 0.0446 0.0014
-13 21 9 0.0529 -0.0420
-13 22 1 -0.1236 0.0285
-13 22 2 0.2319 0.0276
-13 22 3 0.3892 0.0365
-13 22 4 -0.1367 -0.0110
-13 22 5 0.2792 0.0026
-13 22 6 0.2180 -0.0224
-13 22 7 -0.2644 0.0133
-13 22 8 -0.1829 -0.0448
-13 22 9 0.1059 -0.0416
-13 23 1 0.1070 0.0016
-13 23 2 -0.6064 -0.0007
-13 23 3 -0.7312 -0.0126
-13 23 4 0.0226 -0.0040
-13 23 5 0.4371 -0.0027
-13 23 6 0.2277 0.0244
-13 23 7 0.1907 0.0018
-13 23 8 0.1305 0.0163
-13 23 9 0.0764 0.0677
-13 24 1 0.1837 -0.0146
-13 24 2 -0.0807 -0.0240
-13 24 3 -0.1621 -0.0147
-13 24 4 0.0671 0.0057
-13 24 5 -0.1691 0.0231
-13 24 6 -0.1534 0.0117
-13 24 7 0.1641 0.0082
-13 24 8 0.3521 0.0520
-13 24 9 -0.1097 -0.0002
-13 25 1 0.0501 -0.0042
-13 25 2 0.6755 -0.0065
-13 25 3 0.7974 0.0098
-13 25 4 0.0209 0.0150
-13 25 5 -0.2585 -0.0010
-13 25 6 -0.2681 -0.0273
-13 25 7 -0.0523 -0.0354
-13 25 8 -0.2415 -0.0371
-13 25 9 -0.1448 -0.0757
-13 26 1 -0.0539 -0.0020
-13 26 2 -0.1215 0.0337
-13 26 3 0.1414 -0.0140
-13 26 4 0.1150 -0.0012
-13 26 5 0.1303 -0.0437
-13 26 6 0.2292 0.0142
-13 26 7 -0.1934 -0.0325
-13 26 8 -0.3943 -0.0487
-13 27 1 -0.1208 0.0285
-13 27 2 -0.5911 -0.0015
-13 27 3 -0.9451 0.0157
-13 27 4 -0.0559 -0.0424
-13 27 5 0.0824 0.0157
-13 27 6 0.2894 -0.0158
-13 27 7 -0.0247 0.0680
-13 27 8 0.2553 0.0493
-13 28 1 -0.1346 0.0054
-13 28 2 0.2310 -0.0325
-13 28 3 -0.2333 0.0070
-13 28 4 -0.3397 0.0014
-13 28 5 -0.1910 0.0278
-13 28 6 -0.3573 -0.0167
-13 28 7 0.2821 0.0229
-13 28 8 0.3481 0.0464
-13 29 1 0.1215 -0.0514
-13 29 2 0.3656 0.0084
-13 29 3 0.9236 -0.0453
-13 29 4 0.0980 0.0450
-13 29 5 -0.0948 -0.0179
-13 29 6 -0.2537 0.0672
-13 29 7 -0.0102 -0.0860
-13 29 8 -0.1976 -0.0608
-13 30 1 0.2417 0.0000
-13 30 2 -0.1849 -0.0013
-13 30 3 0.2866 0.0209
-13 30 4 0.4419 -0.0010
-13 30 5 0.3112 0.0180
-13 30 6 0.4073 -0.0314
-13 30 7 -0.3372 0.0153
-13 31 1 -0.0931 0.0342
-13 31 2 -0.1052 -0.0099
-13 31 3 -0.6417 0.0461
-13 31 4 -0.1157 0.0062
-13 31 5 0.2611 -0.0168
-13 31 6 0.1785 -0.0692
-13 31 7 0.1058 0.0849
-13 32 1 -0.2354 0.0034
-13 32 2 0.0465 0.0392
-13 32 3 -0.2651 -0.0168
-13 32 4 -0.3154 -0.0176
-13 32 5 -0.3774 -0.0523
-13 32 6 -0.3346 0.1081
-13 32 7 0.3162 -0.0376
-13 33 1 0.0613 0.0125
-13 33 2 -0.0824 0.0172
-13 33 3 0.2783 -0.0169
-13 33 4 0.0743 -0.0843
-13 33 5 -0.3707 0.0862
-13 33 6 -0.0847 0.0086
-13 34 1 0.1704 -0.0272
-13 34 2 0.0747 -0.0262
-13 34 3 0.2542 -0.0387
-13 34 4 0.0349 0.0711
-13 34 5 0.2967 0.0454
-13 34 6 0.1848 -0.1582
-13 35 1 -0.0275 -0.0335
-13 35 2 0.1379 -0.0301
-13 35 3 -0.0841 0.0022
-13 35 4 -0.0078 0.1304
-13 35 5 0.2731 -0.1544
-13 35 6 -0.0215 0.0700
-13 36 1 -0.1082 0.0702
-13 36 2 -0.1205 -0.0492
-13 36 3 -0.3259 0.1077
-13 36 4 0.2052 -0.1512
-13 36 5 -0.1040 -0.0098
-13 37 1 -0.0262 0.0024
-13 37 2 -0.0648 0.0326
-13 37 3 0.1245 -0.0442
-13 37 4 -0.0103 -0.1143
-13 37 5 -0.0345 0.1797
-13 38 1 0.0747 -0.1197
-13 38 2 0.1076 0.1329
-13 38 3 0.4361 -0.1403
-13 38 4 -0.2688 0.2159
-13 39 1 0.1111 0.0480
-13 39 2 -0.0636 -0.0221
-13 39 3 -0.2475 0.1245
-12 0 2 1.7271 0.0008
-12 0 4 0.2704 -0.0105
-12 0 6 -0.4464 -0.0033
-12 0 8 -0.4328 0.0096
-12 0 10 -0.2098 0.0056
-12 1 1 0.4100 0.0002
-12 1 2 1.7402 0.0090
-12 1 3 0.1938 -0.0148
-12 1 4 -0.4972 0.0026
-12 1 5 -0.1298 0.0098
-12 1 6 -0.5908 0.0019
-12 1 7 -0.0777 -0.0092
-12 1 8 -1.0187 0.0036
-12 1 9 0.0573 0.0270
-12 1 10 -0.5466 0.0015
-12 1 11 -0.0119 0.0264
-12 2 1 0.1640 -0.0039
-12 2 2 -1.5873 -0.0049
-12 2 3 -0.1980 0.0001
-12 2 4 -0.1589 0.0103
-12 2 5 -0.1051 -0.0186
-12 2 6 0.3608 0.0062
-12 2 7 -0.0708 0.0044
-12 2 8 0.5073 -0.0035
-12 2 9 -0.0432 0.0010
-12 2 10 0.1028 0.0243
-12 2 11 0.6677 -0.0243
-12 3 1 -0.9694 0.0058
-12 3 2 -1.6250 -0.0174
-12 3 3 -0.5315 0.0144
-12 3 4 0.5537 -0.0085
-12 3 5 0.3272 0.0056
-12 3 6 0.2898 -0.0073
-12 3 7 0.1271 0.0072
-12 3 8 0.7259 -0.0040
-12 3 9 -0.1352 -0.0124
-12 3 10 0.3468 -0.0025
-12 3 11 -0.0044 -0.0019
-12 4 1 -0.2869 -0.0035
-12 4 2 1.2756 0.0123
-12 4 3 0.2065 0.0015
-12 4 4 -0.0382 -0.0059
-12 4 5 -0.0238 0.0160
-12 4 6 -0.1751 -0.0026
-12 4 7 0.1033 -0.0060
-12 4 8 -0.6773 -0.0047
-12 4 9 0.0212 0.0004
-12 4 10 0.1156 -0.0241
-12 4 11 -1.0605 -0.0671
-12 5 1 0.9869 -0.0028
-12 5 2 1.4729 0.0160
-12 5 3 0.7714 -0.0043
-12 5 4 -0.6056 0.0065
-12 5 5 -0.3864 -0.0151
-12 5 6 0.0103 0.0072
-12 5 7 -0.0099 0.0054
-12 5 8 -0.3296 -0.0031
-12 5 9 0.1314 -0.0106
-12 5 10 -0.1248 -0.0009
-12 5 11 0.1037 0.0005
-12 6 1 0.3576 0.0120
-12 6 2 -0.9753 -0.0103
-12 6 3 -0.0613 -0.0026
-12 6 4 0.0996 0.0034
-12 6 5 0.2808 -0.0096
-12 6 6 0.0169 -0.0015
-12 6 7 -0.0865 0.0009
-12 6 8 0.8008 0.0108
-12 6 9 0.0651 -0.0031
-12 6 10 -0.2420 0.0053
-12 6 11 1.0883 0.1171
-12 7 1 -0.6335 -0.0073
-12 7 2 -1.3503 -0.0072
-12 7 3 -0.9376 -0.0105
-12 7 4 0.5221 -0.0052
-12 7 5 0.3366 0.0102
-12 7 6 -0.0864 -0.0037
-12 7 7 -0.1041 -0.0235
-12 7 8 0.0650 0.0043
-12 7 9 -0.0712 0.0209
-12 7 10 0.0616 0.0114
-12 7 11 -0.2449 -0.0166
-12 8 1 -0.3918 -0.0105
-12 8 2 0.7249 -0.0080
-12 8 3 -0.0305 -0.0004
-12 8 4 -0.0142 -0.0084
-12 8 5 -0.3664 -0.0007
-12 8 6 0.0653 -0.0007
-12 8 7 0.0347 0.0013
-12 8 8 -0.7406 -0.0129
-12 8 9 -0.1299 0.0066
-12 8 10 0.1699 0.0025
-12 8 11 -0.8550 -0.0830
-12 9 1 0.2690 0.0062
-12 9 2 1.2455 -0.0024
-12 9 3 1.0384 0.0125
-12 9 4 -0.1930 0.0080
-12 9 5 -0.2743 -0.0008
-12 9 6 0.0196 -0.0020
-12 9 7 0.0651 0.0264
-12 9 8 -0.0365 0.0060
-12 9 9 0.0400 -0.0143
-12 9 10 -0.1566 -0.0153
-12 9 11 0.3341 0.0033
-12 10 1 0.4080 -0.0017
-12 10 2 -0.4248 0.0218
-12 10 3 -0.0425 0.0069
-12 10 4 -0.0350 0.0142
-12 10 5 0.1994 0.0112
-12 10 6 -0.1011 0.0041
-12 10 7 0.0176 0.0076
-12 10 8 0.5096 0.0110
-12 10 9 0.0756 -0.0012
-12 10 10 0.0304 0.0050
-12 10 11 0.5292 0.0097
-12 11 1 -0.0562 0.0094
-12 11 2 -1.1015 0.0088
-12 11 3 -1.0363 0.0014
-12 11 4 -0.3104 -0.0064
-12 11 5 0.2582 -0.0007
-12 11 6 0.0073 0.0093
-12 11 7 0.0597 -0.0069
-12 11 8 0.1578 -0.0156
-12 11 9 -0.1039 0.0028
-12 11 10 0.2320 -0.0023
-12 11 11 -0.3204 0.0549
-12 12 1 -0.4079 0.0087
-12 12 2 0.0497 -0.0089
-12 12 3 0.1503 -0.0073
-12 12 4 -0.0536 -0.0108
-12 12 5 -0.0132 -0.0161
-12 12 6 0.0970 -0.0014
-12 12 7 -0.0047 -0.0172
-12 12 8 -0.2940 -0.0069
-12 12 9 0.0939 -0.0154
-12 12 10 -0.2184 -0.0058
-12 12 11 -0.2384 0.0292
-12 13 1 -0.1023 -0.0185
-12 13 2 0.8975 -0.0131
-12 13 3 0.9305 -0.0122
-12 13 4 0.7167 -0.0034
-12 13 5 -0.2555 -0.0034
-12 13 6 0.0094 -0.0130
-12 13 7 -0.1146 -0.0122
-12 13 8 -0.2644 0.0127
-12 13 9 0.2304 0.0026
-12 13 10 -0.1474 0.0315
-12 13 11 0.2490 -0.1031
-12 14 1 0.3734 0.0014
-12 14 2 0.2479 -0.0153
-12 14 3 -0.0886 -0.0038
-12 14 4 0.1695 0.0013
-12 14 5 0.0369 0.0134
-12 14 6 -0.0130 -0.0021
-12 14 7 -0.1448 0.0096
-12 14 8 0.2606 0.0050
-12 14 9 -0.2654 0.0265
-12 14 10 0.3301 -0.0111
-12 14 11 0.0489 -0.0119
-12 15 1 0.3136 0.0085
-12 15 2 -0.6912 0.0169
-12 15 3 -0.8038 0.0080
-12 15 4 -0.7743 0.0111
-12 15 5 0.2157 0.0036
-12 15 6 0.0590 0.0049
-12 15 7 0.0836 0.0075
-12 15 8 0.2745 -0.0043
-12 15 9 -0.3074 -0.0036
-12 15 10 -0.0218 -0.0424
-12 16 1 -0.2755 -0.0152
-12 16 2 -0.2962 0.0180
-12 16 3 -0.1442 0.0167
-12 16 4 -0.1534 0.0016
-12 16 5 -0.2265 -0.0076
-12 16 6 -0.1448 -0.0025
-12 16 7 0.4226 0.0122
-12 16 8 -0.3566 -0.0097
-12 16 9 0.3456 -0.0127
-12 16 10 -0.3884 0.0273
-12 17 1 -0.5066 0.0051
-12 17 2 0.5927 -0.0161
-12 17 3 0.7403 -0.0022
-12 17 4 0.4961 -0.0067
-12 17 5 -0.1750 -0.0003
-12 17 6 -0.2321 0.0140
-12 17 7 -0.0815 0.0111
-12 17 8 -0.2294 0.0045
-12 17 9 0.2520 0.0045
-12 17 10 0.0761 0.0191
-12 18 1 0.1016 0.0117
-12 18 2 0.1136 0.0004
-12 18 3 0.3172 -0.0165
-12 18 4 -0.0076 0.0037
-12 18 5 0.3686 0.0060
-12 18 6 0.2718 0.0069
-12 18 7 -0.6959 -0.0235
-12 18 8 0.3665 0.0174
-12 18 9 -0.3547 -0.0216
-12 18 10 0.4061 -0.0219
-12 19 1 0.5328 -0.0039
-12 19 2 -0.6895 0.0043
-12 19 3 -0.7431 0.0090
-12 19 4 -0.1487 -0.0034
-12 19 5 0.2250 0.0014
-12 19 6 0.3724 -0.0277
-12 19 7 0.1628 -0.0144
-12 19 8 0.1988 -0.0110
-12 19 9 -0.0834 -0.0005
-12 19 10 0.0568 0.0190
-12 20 1 0.1067 0.0055
-12 20 2 0.1083 -0.0063
-12 20 3 -0.2414 0.0034
-12 20 4 0.1928 -0.0034
-12 20 5 -0.3459 -0.0098
-12 20 6 -0.2539 0.0062
-12 20 7 0.8060 0.0084
-12 20 8 -0.1637 -0.0168
-12 20 9 0.3490 0.0460
-12 20 10 -0.3486 0.0023
-12 21 1 -0.3710 -0.0076
-12 21 2 0.9605 0.0163
-12 21 3 0.7825 -0.0163
-12 21 4 -0.0105 0.0057
-12 21 5 -0.3635 -0.0056
-12 21 6 -0.3747 0.0175
-12 21 7 -0.2495 -0.0022
-12 21 8 -0.1957 0.0092
-12 21 9 -0.1160 -0.0163
-12 21 10 -0.2393 -0.0386
-12 22 1 -0.2434 -0.0111
-12 22 2 -0.2166 -0.0124
-12 22 3 0.0078 0.0090
-12 22 4 -0.2812 -0.0104
-12 22 5 0.2179 0.0126
-12 22 6 0.0925 -0.0295
-12 22 7 -0.7274 0.0185
-12 22 8 -0.1652 0.0010
-12 22 9 -0.3049 -0.0351
-12 22 10 0.2124 0.0067
-12 23 1 0.1523 0.0147
-12 23 2 -1.2460 -0.0299
-12 23 3 -0.8762 0.0045
-12 23 4 -0.0424 -0.0001
-12 23 5 0.4488 0.0029
-12 23 6 0.2908 0.0156
-12 23 7 0.2545 0.0124
-12 23 8 0.1942 0.0066
-12 23 9 0.2767 0.0402
-12 23 10 0.3068 0.0297
-12 24 1 0.1966 -0.0043
-12 24 2 0.2323 0.0256
-12 24 3 0.1147 -0.0119
-12 24 4 0.2232 0.0243
-12 24 5 -0.1008 -0.0056
-12 24 6 0.0911 0.0292
-12 24 7 0.5898 -0.0317
-12 24 8 0.4455 0.0223
-12 24 9 0.1571 -0.0052
-12 25 1 -0.0023 -0.0153
-12 25 2 1.3351 0.0215
-12 25 3 1.0420 0.0174
-12 25 4 0.1360 0.0016
-12 25 5 -0.3612 0.0071
-12 25 6 -0.2340 -0.0469
-12 25 7 -0.1924 0.0007
-12 25 8 -0.1854 -0.0302
-12 25 9 -0.3578 -0.0512
-12 26 1 0.0566 0.0186
-12 26 2 -0.2573 -0.0069
-12 26 3 -0.0005 0.0098
-12 26 4 -0.0420 -0.0210
-12 26 5 0.0583 -0.0136
-12 26 6 -0.1784 0.0094
-12 26 7 -0.5268 0.0257
-12 26 8 -0.5837 -0.0375
-12 26 9 0.0660 0.0429
-12 27 1 -0.0703 0.0134
-12 27 2 -1.1295 0.0005
-12 27 3 -1.1900 -0.0189
-12 27 4 -0.1224 -0.0187
-12 27 5 0.1676 -0.0092
-12 27 6 0.2358 0.0503
-12 27 7 0.1391 -0.0202
-12 27 8 0.1794 0.0614
-12 27 9 0.3275 0.0361
-12 28 1 -0.4046 -0.0109
-12 28 2 0.3004 -0.0241
-12 28 3 -0.1964 -0.0101
-12 28 4 -0.1620 0.0046
-12 28 5 -0.0913 0.0353
-12 28 6 0.1603 -0.0491
-12 28 7 0.5413 -0.0136
-12 28 8 0.5875 0.0360
-12 28 9 -0.2347 -0.0508
-12 29 1 0.1176 -0.0065
-12 29 2 0.7330 -0.0074
-12 29 3 1.1570 -0.0074
-12 29 4 0.0245 0.0402
-12 29 5 -0.0447 -0.0042
-12 29 6 -0.2374 -0.0270
-12 29 7 -0.1324 0.0205
-12 29 8 -0.1700 -0.1053
-12 30 1 0.6629 -0.0056
-12 30 2 -0.2566 0.0292
-12 30 3 0.2512 0.0153
-12 30 4 0.2411 0.0055
-12 30 5 0.1567 -0.0425
-12 30 6 -0.1184 0.0384
-12 30 7 -0.5411 0.0027
-12 30 8 -0.4950 -0.0201
-12 31 1 -0.1524 -0.0034
-12 31 2 -0.3704 -0.0150
-12 31 3 -0.8911 0.0319
-12 31 4 0.0263 -0.0442
-12 31 5 0.0486 0.0140
-12 31 6 0.1734 0.0070
-12 31 7 0.1444 -0.0006
-12 31 8 0.1365 0.1485
-12 32 1 -0.7068 0.0015
-12 32 2 0.0574 -0.0044
-12 32 3 -0.1435 -0.0240
-12 32 4 -0.1146 -0.0056
-12 32 5 -0.1855 0.0257
-12 32 6 0.1192 0.0242
-12 32 7 0.4619 0.0142
-12 32 8 0.3509 -0.0030
-12 33 1 0.1452 -0.0003
-12 33 2 0.2139 0.0387
-12 33 3 0.5535 -0.0271
-12 33 4 0.0424 0.0199
-12 33 5 -0.0512 0.0088
-12 33 6 -0.0302 -0.0179
-12 33 7 -0.1248 -0.0228
-12 34 1 0.5636 0.0233
-12 34 2 0.2137 -0.0144
-12 34 3 0.0647 0.0310
-12 34 4 -0.1318 0.0173
-12 34 5 0.1309 0.0065
-12 34 6 -0.1449 -0.0871
-12 34 7 -0.3099 -0.0401
-12 35 1 -0.0847 0.0232
-12 35 2 -0.2762 -0.0203
-12 35 3 -0.3803 0.0044
-12 35 4 -0.1686 0.0204
-12 35 5 -0.0637 -0.0677
-12 35 6 -0.1436 0.0537
-12 35 7 0.0509 0.0407
-12 36 1 -0.3787 -0.0303
-12 36 2 -0.3940 -0.0059
-12 36 3 -0.1791 -0.0239
-12 36 4 0.3068 -0.0582
-12 36 5 -0.0219 -0.0348
-12 36 6 0.1294 0.1085
-12 37 1 -0.0106 -0.0357
-12 37 2 0.4348 -0.0433
-12 37 3 0.4462 0.0049
-12 37 4 0.2377 -0.0508
-12 37 5 0.2227 0.1324
-12 37 6 0.2556 -0.0797
-12 38 1 0.2808 -0.0137
-12 38 2 0.4070 0.0646
-12 38 3 0.4448 -0.0081
-12 38 4 -0.2864 0.1122
-12 38 5 -0.0556 0.0480
-12 39 1 0.1257 0.0047
-12 39 2 -0.5262 0.0995
-12 39 3 -0.5938 0.0054
-12 39 4 -0.2025 0.0528
-12 39 5 -0.2512 -0.1652
-12 40 1 -0.2745 0.0927
-12 40 2 -0.3172 -0.1329
-12 40 3 -0.6708 0.0553
-12 40 4 0.1117 -0.1407
-12 41 1 -0.2415 0.0538
-12 41 2 0.4445 -0.0947
-12 41 3 0.5987 -0.0103
-12 41 4 0.1071 -0.0300
-12 42 1 0.2666 -0.1495
-12 42 2 0.2241 0.1770
-11 0 2 2.6488 0.0155
-11 0 4 0.5617 0.0061
-11 0 6 -0.4688 -0.0052
-11 0 8 -0.6899 -0.0053
-11 0 10 -0.1460 0.0143
-11 0 12 -0.7794 -0.0956
-11 1 1 0.2345 -0.0050
-11 1 2 2.4765 -0.0005
-11 1 3 0.2845 -0.0049
-11 1 4 -1.0039 0.0004
-11 1 5 -0.0237 0.0106
-11 1 6 -0.9139 -0.0036
-11 1 7 0.0144 0.0029
-11 1 8 -0.8921 0.0065
-11 1 9 0.1843 -0.0021
-11 1 10 -0.1707 -0.0160
-11 1 11 0.0353 0.0014
-11 1 12 1.1091 0.0158
-11 2 1 0.3872 -0.0001
-11 2 2 -2.4278 -0.0152
-11 2 3 -0.1026 0.0027
-11 2 4 -0.3555 -0.0043
-11 2 5 -0.1934 -0.0179
-11 2 6 0.4786 0.0064
-11 2 7 -0.0787 0.0049
-11 2 8 0.7484 0.0049
-11 2 9 -0.0425 -0.0072
-11 2 10 0.0739 0.0286
-11 2 11 0.8195 -0.0142
-11 2 12 0.6641 0.1212
-11 3 1 -0.5905 0.0034
-11 3 2 -2.2988 -0.0036
-11 3 3 -0.7952 0.0043
-11 3 4 0.9239 -0.0051
-11 3 5 0.1078 -0.0016
-11 3 6 0.5566 -0.0034
-11 3 7 -0.0603 0.0036
-11 3 8 0.5591 -0.0037
-11 3 9 -0.4370 0.0018
-11 3 10 0.0838 0.0220
-11 3 11 -0.1220 0.0254
-11 3 12 -0.7307 -0.0254
-11 4 1 -0.6519 0.0004
-11 4 2 1.9244 0.0172
-11 4 3 0.1212 0.0103
-11 4 4 -0.0396 0.0044
-11 4 5 0.2213 0.0121
-11 4 6 -0.4573 -0.0033
-11 4 7 0.0879 -0.0037
-11 4 8 -0.8882 -0.0054
-11 4 9 0.0258 0.0044
-11 4 10 0.0524 -0.0355
-11 4 11 -1.3323 -0.0175
-11 5 1 0.6921 0.0013
-11 5 2 2.0832 0.0109
-11 5 3 1.1670 0.0015
-11 5 4 -0.7498 0.0097
-11 5 5 -0.2170 -0.0038
-11 5 6 -0.2238 0.0105
-11 5 7 0.1176 -0.0008
-11 5 8 -0.1782 -0.0017
-11 5 9 0.4260 -0.0064
-11 5 10 -0.0508 -0.0060
-11 5 11 0.2250 -0.0276
-11 6 1 0.7907 0.0050
-11 6 2 -1.4375 -0.0161
-11 6 3 -0.0422 -0.0144
-11 6 4 0.2417 -0.0041
-11 6 5 -0.1234 0.0004
-11 6 6 0.3402 0.0017
-11 6 7 -0.0811 0.0016
-11 6 8 1.0022 0.0093
-11 6 9 0.0118 0.0003
-11 6 10 -0.0771 0.0085
-11 6 11 1.3932 0.0487
-11 7 1 -0.5658 -0.0083
-11 7 2 -1.9164 -0.0117
-11 7 3 -1.3724 -0.0117
-11 7 4 0.4678 -0.0092
-11 7 5 0.2408 -0.0009
-11 7 6 0.1817 -0.0068
-11 7 7 -0.1221 -0.0096
-11 7 8 0.0107 0.0067
-11 7 9 -0.2039 0.0092
-11 7 10 0.1710 -0.0004
-11 7 11 -0.2942 -0.0001
-11 8 1 -0.8798 -0.0064
-11 8 2 1.0918 0.0055
-11 8 3 -0.0503 0.0088
-11 8 4 -0.1807 0.0001
-11 8 5 0.0763 -0.0091
-11 8 6 -0.1754 -0.0057
-11 8 7 0.1434 -0.0001
-11 8 8 -0.9673 -0.0150
-11 8 9 0.0259 -0.0019
-11 8 10 -0.0336 0.0141
-11 8 11 -1.0616 -0.0419
-11 9 1 0.3336 0.0122
-11 9 2 1.7220 0.0056
-11 9 3 1.3929 0.0160
-11 9 4 -0.0858 0.0029
-11 9 5 -0.1526 0.0071
-11 9 6 -0.2774 -0.0076
-11 9 7 0.0253 0.0102
-11 9 8 -0.0602 -0.0098
-11 9 9 -0.0115 -0.0060
-11 9 10 -0.3494 -0.0146
-11 9 11 0.2900 0.0091
-11 10 1 0.9381 -0.0041
-11 10 2 -0.7783 0.0079
-11 10 3 0.0426 -0.0037
-11 10 4 0.1238 0.0046
-11 10 5 -0.1539 0.0049
-11 10 6 0.0873 0.0086
-11 10 7 -0.2433 -0.0005
-11 10 8 0.7705 0.0137
-11 10 9 -0.1595 -0.0006
-11 10 10 0.1776 -0.0097
-11 10 11 0.5425 -0.0039
-11 11 1 -0.0931 -0.0078
-11 11 2 -1.3902 -0.0029
-11 11 3 -1.2175 -0.0098
-11 11 4 -0.3397 0.0024
-11 11 5 0.0843 -0.0046
-11 11 6 0.2162 0.0159
-11 11 7 0.1425 0.0032
-11 11 8 0.1643 0.0102
-11 11 9 0.0373 0.0008
-11 11 10 0.3810 0.0222
-11 11 11 -0.2385 0.0302
-11 12 1 -0.8870 0.0142
-11 12 2 0.3961 -0.0115
-11 12 3 0.0813 0.0034
-11 12 4 -0.2717 -0.0040
-11 12 5 0.2362 0.0058
-11 12 6 -0.1264 -0.0036
-11 12 7 0.2898 0.0014
-11 12 8 -0.5537 0.0009
-11 12 9 0.2891 0.0015
-11 12 10 -0.2668 -0.0038
-11 12 11 -0.0909 0.0425
-11 13 1 -0.1150 -0.0041
-11 13 2 0.9705 0.0057
-11 13 3 0.9127 0.0023
-11 13 4 0.6868 -0.0001
-11 13 5 -0.1525 -0.0030
-11 13 6 0.0122 -0.0070
-11 13 7 -0.2982 -0.0095
-11 13 8 -0.2284 -0.0060
-11 13 9 0.0945 0.0017
-11 13 10 -0.2064 0.0006
-11 13 11 0.1957 -0.0723
-11 14 1 0.6634 -0.0083
-11 14 2 -0.0561 0.0042
-11 14 3 -0.2074 -0.0021
-11 14 4 0.4965 -0.0007
-11 14 5 -0.1646 -0.0081
-11 14 6 0.2177 -0.0028
-11 14 7 -0.3067 -0.0041
-11 14 8 0.4680 -0.0189
-11 14 9 -0.3157 0.0033
-11 14 10 0.3179 -0.0015
-11 14 11 -0.1124 -0.0316
-11 15 1 0.2630 0.0140
-11 15 2 -0.6747 -0.0022
-11 15 3 -0.6397 -0.0011
-11 15 4 -0.8103 -0.0066
-11 15 5 0.2986 0.0034
-11 15 6 -0.1398 -0.0084
-11 15 7 0.3757 -0.0063
-11 15 8 0.2889 -0.0018
-11 15 9 -0.1922 -0.0048
-11 15 10 0.0219 -0.0295
-11 15 11 -0.1641 0.0478
-11 16 1 -0.3319 -0.0041
-11 16 2 -0.0308 0.0041
-11 16 3 0.2245 -0.0028
-11 16 4 -0.5278 0.0014
-11 16 5 -0.0693 0.0008
-11 16 6 -0.2633 -0.0007
-11 16 7 0.4221 0.0104
-11 16 8 -0.4973 0.0213
-11 16 9 0.2732 -0.0062
-11 16 10 -0.3812 0.0231
-11 16 11 0.0780 -0.0123
-11 17 1 -0.3181 -0.0115
-11 17 2 0.6846 -0.0115
-11 17 3 0.5479 0.0016
-11 17 4 0.6550 0.0091
-11 17 5 -0.3866 0.0057
-11 17 6 -0.0090 0.0138
-11 17 7 -0.3649 0.0260
-11 17 8 -0.3874 0.0074
-11 17 9 0.1324 0.0139
-11 17 10 -0.0660 0.0241
-11 17 11 0.0932 0.0446
-11 18 1 0.0462 0.0006
-11 18 2 -0.1642 -0.0080
-11 18 3 -0.1599 0.0036
-11 18 4 0.2836 0.0062
-11 18 5 0.3176 0.0035
-11 18 6 0.2349 0.0100
-11 18 7 -0.6672 -0.0184
-11 18 8 0.4868 -0.0023
-11 18 9 -0.2753 -0.0043
-11 18 10 0.4454 -0.0336
-11 18 11 0.0142 0.0332
-11 19 1 0.2833 -0.0024
-11 19 2 -0.9804 0.0181
-11 19 3 -0.6533 0.0039
-11 19 4 -0.3430 -0.0042
-11 19 5 0.3902 -0.0126
-11 19 6 0.3059 -0.0092
-11 19 7 0.3056 -0.0210
-11 19 8 0.4856 -0.0066
-11 19 9 0.0310 -0.0244
-11 19 10 0.3280 0.0140
-11 19 11 0.0211 -0.1309
-11 20 1 0.0918 0.0180
-11 20 2 0.4129 0.0115
-11 20 3 0.1247 0.0037
-11 20 4 0.0633 -0.0155
-11 20 5 -0.4239 -0.0009
-11 20 6 -0.1445 -0.0080
-11 20 7 0.8958 0.0203
-11 20 8 -0.3305 -0.0199
-11 20 9 0.3381 0.0251
-11 20 10 -0.4584 0.0199
-11 21 1 -0.2162 0.0118
-11 21 2 1.3521 -0.0030
-11 21 3 0.8488 -0.0105
-11 21 4 0.0958 -0.0031
-11 21 5 -0.3825 0.0078
-11 21 6 -0.4941 0.0061
-11 21 7 -0.2575 -0.0050
-11 21 8 -0.5262 0.0042
-11 21 9 -0.1903 0.0219
-11 21 10 -0.5613 -0.0410
-11 22 1 -0.0958 -0.0249
-11 22 2 -0.4737 -0.0175
-11 22 3 -0.1429 -0.0096
-11 22 4 -0.2858 0.0156
-11 22 5 0.3514 0.0034
-11 22 6 -0.0053 -0.0079
-11 22 7 -0.9561 -0.0090
-11 22 8 0.0704 0.0236
-11 22 9 -0.3313 -0.0372
-11 22 10 0.4076 -0.0007
-11 23 1 0.1700 -0.0028
-11 23 2 -1.5528 -0.0187
-11 23 3 -1.0215 0.0072
-11 23 4 -0.0265 0.0084
-11 23 5 0.3780 0.0014
-11 23 6 0.4663 -0.0041
-11 23 7 0.2604 0.0181
-11 23 8 0.5096 -0.0077
-11 23 9 0.3173 -0.0002
-11 23 10 0.5787 0.0285
-11 24 1 0.0176 0.0067
-11 24 2 0.3516 0.0218
-11 24 3 0.1178 0.0032
-11 24 4 0.2914 -0.0037
-11 24 5 -0.1858 -0.0163
-11 24 6 0.1920 0.0170
-11 24 7 0.8633 -0.0114
-11 24 8 0.1830 -0.0078
-11 24 9 0.1485 0.0258
-11 24 10 -0.3302 0.0023
-11 25 1 -0.1284 -0.0145
-11 25 2 1.4589 0.0173
-11 25 3 1.1334 0.0072
-11 25 4 0.0356 -0.0123
-11 25 5 -0.3036 -0.0012
-11 25 6 -0.3210 -0.0075
-11 25 7 -0.3050 0.0003
-11 25 8 -0.4711 0.0106
-11 25 9 -0.4150 -0.0278
-11 25 10 -0.4323 0.0026
-11 26 1 0.1430 0.0152
-11 26 2 -0.2438 -0.0186
-11 26 3 0.0073 0.0081
-11 26 4 -0.1460 -0.0111
-11 26 5 0.0425 0.0211
-11 26 6 -0.3381 -0.0019
-11 26 7 -0.7411 0.0246
-11 26 8 -0.3537 -0.0097
-11 26 9 0.1330 -0.0010
-11 26 10 0.2590 -0.0255
-11 27 1 0.0328 0.0109
-11 27 2 -1.1288 0.0094
-11 27 3 -1.1935 -0.0207
-11 27 4 0.0376 0.0141
-11 27 5 0.1325 -0.0073
-11 27 6 0.2064 0.0264
-11 27 7 0.3482 -0.0310
-11 27 8 0.4212 0.0085
-11 27 9 0.4205 0.0408
-11 28 1 -0.4011 -0.0137
-11 28 2 0.2506 0.0071
-11 28 3 -0.1360 -0.0059
-11 28 4 -0.0130 0.0174
-11 28 5 0.0244 0.0006
-11 28 6 0.3751 -0.0252
-11 28 7 0.6554 -0.0174
-11 28 8 0.4137 0.0119
-11 28 9 -0.3243 -0.0103
-11 29 1 0.1252 0.0222
-11 29 2 0.7471 -0.0284
-11 29 3 1.1948 0.0222
-11 29 4 -0.1820 -0.0081
-11 29 5 0.0571 0.0069
-11 29 6 -0.1693 -0.0349
-11 29 7 -0.3560 0.0451
-11 29 8 -0.3498 -0.0591
-11 29 9 -0.2700 -0.0324
-11 30 1 0.6776 -0.0073
-11 30 2 -0.2332 0.0077
-11 30 3 0.1307 -0.0120
-11 30 4 0.0796 -0.0132
-11 30 5 -0.0378 -0.0360
-11 30 6 -0.3271 0.0364
-11 30 7 -0.5789 -0.0081
-11 30 8 -0.3644 0.0053
-11 30 9 0.3303 -0.0069
-11 31 1 -0.2718 -0.0491
-11 31 2 -0.5042 0.0143
-11 31 3 -1.1099 -0.0117
-11 31 4 0.2132 -0.0092
-11 31 5 -0.1894 0.0129
-11 31 6 0.1438 0.0250
-11 31 7 0.3200 -0.0349
-11 31 8 0.2635 0.1138
-11 31 9 0.0397 0.0178
-11 32 1 -0.8094 0.0192
-11 32 2 0.0049 -0.0156
-11 32 3 -0.0037 0.0211
-11 32 4 -0.0476 0.0067
-11 32 5 0.0430 0.0493
-11 32 6 0.2723 -0.0221
-11 32 7 0.4797 0.0405
-11 32 8 0.2500 -0.0359
-11 33 1 0.3207 0.0268
-11 33 2 0.4937 0.0146
-11 33 3 0.9462 -0.0019
-11 33 4 -0.0210 0.0299
-11 33 5 0.2711 -0.0347
-11 33 6 -0.0515 -0.0101
-11 33 7 -0.2403 0.0057
-11 33 8 -0.1833 -0.1254
-11 34 1 0.7179 -0.0040
-11 34 2 0.4037 0.0059
-11 34 3 -0.0745 0.0002
-11 34 4 0.0053 -0.0055
-11 34 5 -0.0542 -0.0220
-11 34 6 -0.2275 -0.0022
-11 34 7 -0.3618 -0.0727
-11 34 8 -0.1438 0.0641
-11 35 1 -0.2503 0.0317
-11 35 2 -0.6726 -0.0164
-11 35 3 -0.7720 0.0069
-11 35 4 -0.2610 -0.0405
-11 35 5 -0.3133 0.0280
-11 35 6 -0.0961 0.0001
-11 35 7 0.1225 0.0403
-11 36 1 -0.5306 -0.0245
-11 36 2 -0.7521 0.0173
-11 36 3 -0.0440 -0.0393
-11 36 4 -0.0490 0.0100
-11 36 5 0.0551 -0.0307
-11 36 6 0.1382 0.0217
-11 36 7 0.2299 0.1021
-11 37 1 0.0951 -0.0528
-11 37 2 0.8873 -0.0232
-11 37 3 0.6583 0.0082
-11 37 4 0.3913 0.0349
-11 37 5 0.2493 0.0163
-11 37 6 0.1987 0.0167
-11 37 7 0.0033 -0.0934
-11 38 1 0.4610 0.0348
-11 38 2 0.8449 -0.0255
-11 38 3 0.3360 0.0596
-11 38 4 0.1892 -0.0169
-11 38 5 -0.0318 0.0837
-11 38 6 0.0078 -0.0371
-11 39 1 0.1033 -0.0186
-11 39 2 -0.9560 0.0738
-11 39 3 -0.5903 -0.0495
-11 39 4 -0.2817 -0.0186
-11 39 5 -0.0181 -0.0704
-11 39 6 -0.1732 -0.0496
-11 40 1 -0.5656 -0.0049
-11 40 2 -0.7038 -0.0136
-11 40 3 -0.6343 -0.0429
-11 40 4 -0.3391 0.0256
-11 40 5 -0.0069 -0.1231
-11 40 6 -0.1262 0.0502
-11 41 1 -0.2959 0.1465
-11 41 2 0.7854 -0.0971
-11 41 3 0.4729 0.1089
-11 41 4 0.0584 0.0013
-11 41 5 -0.2972 0.0966
-11 42 1 0.6831 -0.0566
-11 42 2 0.4782 0.0963
-11 42 3 0.7604 0.0105
-11 42 4 0.3881 -0.0333
-11 43 1 0.3999 -0.2311
-11 43 2 -0.4474 0.0884
-11 43 3 -0.2519 -0.1593
-11 43 4 0.1083 0.0098
-11 44 1 -0.6341 0.1127
-11 44 2 -0.2723 -0.1740
-11 44 3 -0.6395 0.0029
-10 0 2 3.2310 -0.0023
-10 0 4 1.4126 0.0093
-10 0 6 -0.2611 -0.0040
-10 0 8 -1.1376 -0.0100
-10 0 10 -0.3382 0.0079
-10 0 12 -0.8441 -0.0345
-10 1 1 0.0238 -0.0209
-10 1 2 2.9848 -0.0089
-10 1 3 0.3397 0.0013
-10 1 4 -0.8661 -0.0021
-10 1 5 0.1775 -0.0035
-10 1 6 -0.9342 -0.0072
-10 1 7 0.0586 -0.0011
-10 1 8 -0.5636 0.0055
-10 1 9 0.1786 -0.0239
-10 1 10 -0.0948 -0.0151
-10 1 11 -0.0266 -0.0150
-10 1 12 1.0109 0.0040
-10 2 1 0.7667 0.0047
-10 2 2 -3.0354 0.0019
-10 2 3 0.1743 0.0139
-10 2 4 -1.1665 -0.0129
-10 2 5 -0.0966 0.0102
-10 2 6 0.3758 -0.0007
-10 2 7 -0.0598 -0.0004
-10 2 8 1.1069 0.0007
-10 2 9 -0.0779 -0.0140
-10 2 10 0.2425 0.0177
-10 2 11 0.4554 -0.0214
-10 2 12 0.6518 0.0603
-10 3 1 -0.1036 0.0105
-10 3 2 -2.7941 0.0112
-10 3 3 -0.9769 0.0010
-10 3 4 0.8139 0.0060
-10 3 5 -0.3920 0.0009
-10 3 6 0.6341 0.0097
-10 3 7 -0.0895 0.0060
-10 3 8 0.3287 -0.0073
-10 3 9 -0.3943 0.0044
-10 3 10 0.0462 0.0122
-10 3 11 0.0404 0.0191
-10 3 12 -0.6026 -0.0130
-10 4 1 -1.2877 0.0020
-10 4 2 2.5788 -0.0001
-10 4 3 -0.2759 0.0030
-10 4 4 0.6286 0.0114
-10 4 5 0.2378 -0.0083
-10 4 6 -0.5660 0.0025
-10 4 7 0.0731 0.0048
-10 4 8 -1.0170 0.0056
-10 4 9 0.0995 0.0043
-10 4 10 -0.0393 -0.0254
-10 4 11 -0.7650 0.0369
-10 4 12 -0.2012 -0.0246
-10 5 1 0.2290 0.0004
-10 5 2 2.5076 -0.0045
-10 5 3 1.4684 -0.0042
-10 5 4 -0.6613 -0.0036
-10 5 5 0.3615 0.0001
-10 5 6 -0.3193 -0.0011
-10 5 7 -0.0209 -0.0079
-10 5 8 -0.1036 0.0042
-10 5 9 0.3203 0.0107
-10 5 10 -0.0439 0.0129
-10 5 11 0.0200 -0.0112
-10 5 12 0.0583 0.0156
-10 6 1 1.4964 -0.0040
-10 6 2 -2.1170 -0.0030
-10 6 3 0.3241 -0.0110
-10 6 4 -0.1760 -0.0084
-10 6 5 -0.3692 0.0096
-10 6 6 0.5908 -0.0027
-10 6 7 -0.0926 -0.0042
-10 6 8 0.8858 -0.0044
-10 6 9 -0.1257 0.0058
-10 6 10 -0.1096 0.0058
-10 6 11 0.8009 -0.0127
-10 6 12 -0.2324 -0.0281
-10 7 1 -0.3228 -0.0063
-10 7 2 -2.1875 -0.0029
-10 7 3 -1.6971 0.0053
-10 7 4 0.4140 0.0028
-10 7 5 -0.2561 -0.0019
-10 7 6 0.2210 -0.0028
-10 7 7 0.1485 0.0070
-10 7 8 0.0673 0.0044
-10 7 9 -0.0817 -0.0087
-10 7 10 0.1220 -0.0201
-10 7 11 -0.1140 -0.0132
-10 7 12 0.3056 -0.0082
-10 8 1 -1.4854 0.0006
-10 8 2 1.7821 0.0053
-10 8 3 -0.3643 0.0064
-10 8 4 -0.0296 0.0086
-10 8 5 0.3983 -0.0082
-10 8 6 -0.4570 0.0042
-10 8 7 0.1795 0.0020
-10 8 8 -0.7611 -0.0018
-10 8 9 0.2478 -0.0082
-10 8 10 0.1136 0.0212
-10 8 11 -0.5230 -0.0207
-10 8 12 0.4392 0.0160
-10 9 1 0.2937 0.0101
-10 9 2 1.8052 0.0053
-10 9 3 1.6103 -0.0014
-10 9 4 -0.1544 -0.0088
-10 9 5 0.2397 0.0065
-10 9 6 -0.2687 -0.0038
-10 9 7 -0.1890 -0.0083
-10 9 8 -0.1469 -0.0149
-10 9 9 -0.0606 0.0020
-10 9 10 -0.1660 -0.0085
-10 9 11 0.1786 0.0290
-10 9 12 -0.3442 0.0105
-10 10 1 1.3460 0.0010
-10 10 2 -1.5007 -0.0029
-10 10 3 0.3552 0.0002
-10 10 4 0.1340 -0.0098
-10 10 5 -0.3219 -0.0022
-10 10 6 0.3817 -0.0065
-10 10 7 -0.2755 -0.0027
-10 10 8 0.7037 0.0047
-10 10 9 -0.4192 0.0003
-10 10 10 0.0099 -0.0237
-10 10 11 0.0688 0.0136
-10 10 12 -0.4018 0.0653
-10 11 1 -0.1481 -0.0117
-10 11 2 -1.3459 -0.0058
-10 11 3 -1.2921 -0.0057
-10 11 4 -0.0590 0.0146
-10 11 5 -0.2412 -0.0088
-10 11 6 0.2261 0.0059
-10 11 7 0.2133 0.0112
-10 11 8 0.1785 0.0185
-10 11 9 -0.0058 -0.0034
-10 11 10 0.0459 0.0349
-10 11 11 -0.1726 -0.0136
-10 11 12 0.1204 -0.0469
-10 12 1 -1.0895 0.0020
-10 12 2 1.1597 -0.0047
-10 12 3 -0.2075 -0.0015
-10 12 4 -0.3275 0.0074
-10 12 5 0.2205 0.0142
-10 12 6 -0.4677 0.0054
-10 12 7 0.2725 0.0021
-10 12 8 -0.7299 0.0012
-10 12 9 0.4784 0.0090
-10 12 10 -0.1929 -0.0040
-10 12 11 0.2783 0.0257
-10 13 1 0.0045 0.0046
-10 13 2 0.9250 0.0073
-10 13 3 0.9366 0.0106
-10 13 4 0.2372 -0.0095
-10 13 5 0.0950 0.0020
-10 13 6 -0.0113 0.0053
-10 13 7 -0.3435 -0.0087
-10 13 8 -0.1392 -0.0096
-10 13 9 0.1303 0.0075
-10 13 10 0.1809 -0.0181
-10 13 11 0.0612 -0.0169
-10 14 1 0.7309 -0.0061
-10 14 2 -0.7970 0.0099
-10 14 3 -0.0734 0.0019
-10 14 4 0.5897 -0.0036
-10 14 5 -0.1268 -0.0149
-10 14 6 0.5786 0.0002
-10 14 7 -0.1912 0.0056
-10 14 8 0.7772 -0.0126
-10 14 9 -0.3560 -0.0063
-10 14 10 0.3546 0.0307
-10 14 11 -0.3079 -0.0392
-10 15 1 0.0234 0.0087
-10 15 2 -0.7375 -0.0060
-10 15 3 -0.7249 -0.0092
-10 15 4 -0.3757 -0.0056
-10 15 5 0.1928 0.0093
-10 15 6 -0.1972 -0.0140
-10 15 7 0.5427 -0.0008
-10 15 8 0.1333 -0.0043
-10 15 9 -0.1018 -0.0043
-10 15 10 -0.2841 -0.0253
-10 15 11 0.1794 0.0201
-10 16 1 -0.3813 0.0080
-10 16 2 0.5717 -0.0055
-10 16 3 0.3561 -0.0071
-10 16 4 -0.7256 0.0037
-10 16 5 -0.0172 0.0049
-10 16 6 -0.5546 -0.0060
-10 16 7 0.1816 -0.0132
-10 16 8 -0.7553 0.0195
-10 16 9 0.1743 -0.0086
-10 16 10 -0.4189 -0.0242
-10 16 11 0.1028 0.0050
-10 17 1 0.0459 -0.0120
-10 17 2 0.8762 -0.0009
-10 17 3 0.7143 0.0040
-10 17 4 0.4022 0.0167
-10 17 5 -0.4395 -0.0103
-10 17 6 0.1705 0.0031
-10 17 7 -0.6382 0.0083
-10 17 8 -0.2204 0.0088
-10 17 9 -0.0890 0.0001
-10 17 10 0.1175 0.0415
-10 17 11 -0.4913 0.0213
-10 18 1 0.1864 -0.0077
-10 18 2 -0.5541 -0.0039
-10 18 3 -0.5076 0.0126
-10 18 4 0.5973 -0.0040
-10 18 5 0.2374 0.0008
-10 18 6 0.4108 0.0078
-10 18 7 -0.3292 0.0064
-10 18 8 0.6360 -0.0159
-10 18 9 -0.0893 0.0188
-10 18 10 0.3689 -0.0079
-10 18 11 0.0402 0.0304
-10 19 1 -0.0748 -0.0031
-10 19 2 -1.2188 0.0080
-10 19 3 -0.8306 -0.0003
-10 19 4 -0.2779 -0.0127
-10 19 5 0.5066 -0.0023
-10 19 6 0.1060 0.0151
-10 19 7 0.5493 -0.0058
-10 19 8 0.3633 0.0000
-10 19 9 0.2694 -0.0073
-10 19 10 0.1985 -0.0134
-10 19 11 0.7016 -0.0752
-10 20 1 -0.1729 0.0055
-10 20 2 0.6178 0.0046
-10 20 3 0.5011 -0.0094
-10 20 4 -0.2744 -0.0058
-10 20 5 -0.4292 0.0046
-10 20 6 -0.2555 -0.0066
-10 20 7 0.5442 0.0134
-10 20 8 -0.4648 0.0049
-10 20 9 0.0924 -0.0093
-10 20 10 -0.2783 0.0302
-10 20 11 0.0443 -0.0205
-10 21 1 -0.0289 0.0199
-10 21 2 1.5081 -0.0085
-10 21 3 0.9501 -0.0013
-10 21 4 0.0947 -0.0011
-10 21 5 -0.4241 0.0123
-10 21 6 -0.4047 -0.0137
-10 21 7 -0.3924 -0.0024
-10 21 8 -0.5138 -0.0073
-10 21 9 -0.3351 0.0198
-10 21 10 -0.4160 -0.0203
-10 21 11 -0.6438 0.0935
-10 22 1 0.2145 -0.0012
-10 22 2 -0.5866 0.0070
-10 22 3 -0.3913 -0.0020
-10 22 4 -0.0302 0.0235
-10 22 5 0.4528 -0.0093
-10 22 6 0.1239 0.0046
-10 22 7 -0.6704 -0.0263
-10 22 8 0.2875 0.0057
-10 22 9 -0.0448 -0.0137
-10 22 10 0.2231 -0.0280
-10 22 11 -0.1962 -0.0148
-10 23 1 0.1796 -0.0141
-10 23 2 -1.5510 0.0046
-10 23 3 -0.9989 0.0039
-10 23 4 0.0189 0.0102
-10 23 5 0.3004 -0.0059
-10 23 6 0.4821 -0.0098
-10 23 7 0.3271 0.0063
-10 23 8 0.6490 -0.0029
-10 23 9 0.3540 -0.0145
-10 23 10 0.4364 0.0194
-10 24 1 -0.1910 -0.0034
-10 24 2 0.4424 -0.0159
-10 24 3 0.2391 0.0105
-10 24 4 0.1481 -0.0304
-10 24 5 -0.3007 0.0011
-10 24 6 0.0087 -0.0008
-10 24 7 0.6440 0.0195
-10 24 8 -0.1132 -0.0097
-10 24 9 -0.1181 0.0297
-10 24 10 -0.1676 0.0264
-10 25 1 -0.1844 -0.0100
-10 25 2 1.3537 -0.0048
-10 25 3 1.0017 -0.0072
-10 25 4 -0.0573 -0.0094
-10 25 5 -0.1993 -0.0063
-10 25 6 -0.3154 0.0294
-10 25 7 -0.3776 -0.0043
-10 25 8 -0.7235 0.0247
-10 25 9 -0.3914 -0.0171
-10 25 10 -0.3619 0.0086
-10 26 1 0.1534 0.0056
-10 26 2 -0.3117 0.0067
-10 26 3 -0.0881 -0.0092
-10 26 4 -0.0827 0.0140
-10 26 5 0.1049 0.0132
-10 26 6 -0.1201 -0.0050
-10 26 7 -0.5166 -0.0035
-10 26 8 -0.0371 0.0056
-10 26 9 0.2981 -0.0285
-10 26 10 0.0173 -0.0526
-10 27 1 -0.0430 0.0196
-10 27 2 -1.0751 0.0123
-10 27 3 -1.0470 0.0044
-10 27 4 0.1092 0.0083
-10 27 5 0.1197 0.0054
-10 27 6 0.1000 -0.0260
-10 27 7 0.4550 0.0017
-10 27 8 0.6766 -0.0329
-10 27 9 0.3634 0.0522
-10 27 10 0.2932 -0.0292
-10 28 1 -0.2632 -0.0035
-10 28 2 0.2518 0.0130
-10 28 3 -0.0271 0.0058
-10 28 4 -0.0362 0.0120
-10 28 5 0.0148 -0.0165
-10 28 6 0.1574 0.0081
-10 28 7 0.3806 -0.0034
-10 28 8 0.1057 0.0023
-10 28 9 -0.3590 0.0231
-10 28 10 0.2037 0.0944
-10 29 1 0.3744 0.0040
-10 29 2 0.8643 -0.0211
-10 29 3 1.1778 0.0075
-10 29 4 -0.1771 -0.0166
-10 29 5 -0.0351 0.0039
-10 29 6 -0.0223 0.0085
-10 29 7 -0.4911 0.0004
-10 29 8 -0.5162 0.0109
-10 29 9 -0.1703 -0.0596
-10 30 1 0.5541 -0.0041
-10 30 2 -0.1397 -0.0182
-10 30 3 0.0931 -0.0118
-10 30 4 0.1066 -0.0219
-10 30 5 -0.0452 0.0049
-10 30 6 -0.1355 -0.0035
-10 30 7 -0.3108 -0.0020
-10 30 8 -0.0695 -0.0043
-10 30 9 0.2746 -0.0338
-10 31 1 -0.5944 -0.0352
-10 31 2 -0.7588 0.0229
-10 31 3 -1.3078 -0.0183
-10 31 4 0.1391 0.0274
-10 31 5 -0.0726 0.0023
-10 31 6 0.0735 0.0059
-10 31 7 0.4801 -0.0043
-10 31 8 0.3313 0.0259
-10 31 9 -0.0986 0.0349
-10 32 1 -0.8310 0.0162
-10 32 2 -0.1699 0.0004
-10 32 3 -0.1282 0.0245
-10 32 4 -0.1448 0.0094
-10 32 5 0.0254 0.0084
-10 32 6 0.1212 -0.0057
-10 32 7 0.3317 0.0154
-10 32 8 -0.0047 -0.0075
-10 32 9 -0.1273 0.0621
-10 33 1 0.6047 0.0304
-10 33 2 0.7289 -0.0143
-10 33 3 1.2784 0.0143
-10 33 4 0.0638 -0.0228
-10 33 5 0.1753 -0.0276
-10 33 6 -0.1131 -0.0088
-10 33 7 -0.4252 0.0012
-10 33 8 -0.1904 -0.0419
-10 33 9 0.2278 -0.0034
-10 34 1 0.8774 -0.0226
-10 34 2 0.6261 0.0168
-10 34 3 0.1647 -0.0270
-10 34 4 0.2259 0.0062
-10 34 5 0.0215 -0.0082
-10 34 6 -0.1208 0.0113
-10 34 7 -0.3934 -0.0423
-10 34 8 0.0336 0.0248
-10 35 1 -0.4647 0.0142
-10 35 2 -0.7588 -0.0014
-10 35 3 -1.0277 0.0042
-10 35 4 -0.2939 -0.0037
-10 35 5 -0.1817 0.0434
-10 35 6 0.0685 -0.0074
-10 35 7 0.3259 0.0263
-10 35 8 0.0809 0.0164
-10 36 1 -0.7292 0.0075
-10 36 2 -0.9940 -0.0050
-10 36 3 -0.2275 0.0083
-10 36 4 -0.3711 -0.0022
-10 36 5 -0.0722 -0.0124
-10 36 6 0.0748 -0.0109
-10 36 7 0.4035 0.0873
-10 36 8 -0.0200 -0.0241
-10 37 1 0.2668 -0.0477
-10 37 2 0.8308 0.0162
-10 37 3 0.6697 -0.0163
-10 37 4 0.3550 0.0364
-10 37 5 0.0043 -0.0273
-10 37 6 -0.0016 0.0540
-10 37 7 -0.2116 -0.0781
-10 38 1 0.6414 0.0292
-10 38 2 1.0801 -0.0282
-10 38 3 0.3273 0.0232
-10 38 4 0.5197 -0.0273
-10 38 5 0.0825 0.0534
-10 38 6 0.0192 0.0108
-10 38 7 -0.3227 -0.1283
-10 39 1 -0.0506 0.0154
-10 39 2 -0.8661 -0.0188
-10 39 3 -0.3713 -0.0020
-10 39 4 -0.2175 -0.0538
-10 39 5 0.3240 -0.0032
-10 39 6 -0.0125 -0.1206
-10 39 7 0.1220 0.1220
-10 40 1 -0.7660 -0.0582
-10 40 2 -0.8887 0.0414
-10 40 3 -0.4432 -0.0531
-10 40 4 -0.5851 0.0714
-10 40 5 -0.0332 -0.1052
-10 40 6 -0.0665 -0.0157
-10 41 1 -0.1472 0.0786
-10 41 2 0.7692 -0.0026
-10 41 3 0.1835 0.0539
-10 41 4 0.0286 0.0505
-10 41 5 -0.6296 0.0156
-10 41 6 -0.0119 0.1614
-10 42 1 0.9556 0.0427
-10 42 2 0.5618 -0.0076
-10 42 3 0.5049 0.0794
-10 42 4 0.5089 -0.1088
-10 42 5 -0.0379 0.1442
-10 43 1 0.2434 -0.1687
-10 43 2 -0.5495 0.0525
-10 43 3 -0.0470 -0.1126
-10 43 4 0.0796 -0.0392
-10 43 5 0.7286 -0.0090
-10 44 1 -0.9473 0.0204
-10 44 2 -0.2370 -0.0509
-10 44 3 -0.4357 -0.1070
-10 44 4 -0.2916 0.1144
-10 45 1 -0.1800 0.1909
-10 45 2 0.3309 -0.1181
-10 45 3 -0.0657 0.1390
-10 46 1 0.6746 -0.0900
-10 46 2 -0.0041 0.0832
-9 0 2 2.6623 -0.0186
-9 0 4 1.8566 -0.0013
-9 0 6 -0.1019 -0.0002
-9 0 8 -1.0630 0.0028
-9 0 10 -0.3763 0.0023
-9 0 12 -0.4148 0.0161
-9 1 1 -0.2108 -0.0191
-9 1 2 3.1029 -0.0068
-9 1 3 0.2619 0.0040
-9 1 4 -0.4669 -0.0019
-9 1 5 0.3338 -0.0085
-9 1 6 -0.5685 -0.0032
-9 1 7 0.0972 0.0002
-9 1 8 -0.2110 0.0028
-9 1 9 0.1377 -0.0151
-9 1 10 -0.2388 0.0037
-9 1 11 -0.0289 -0.0080
-9 1 12 0.1484 -0.0050
-9 2 1 1.0253 0.0040
-9 2 2 -2.6023 0.0171
-9 2 3 0.4580 0.0090
-9 2 4 -1.6812 -0.0066
-9 2 5 0.1024 0.0140
-9 2 6 0.2495 -0.0069
-9 2 7 -0.0722 -0.0065
-9 2 8 0.9750 -0.0089
-9 2 9 -0.2448 -0.0104
-9 2 10 0.3024 0.0023
-9 2 11 -0.1473 -0.0143
-9 2 12 0.2686 0.0058
-9 3 1 0.5124 0.0085
-9 3 2 -2.9041 0.0082
-9 3 3 -0.7779 -0.0013
-9 3 4 0.5293 0.0031
-9 3 5 -0.8321 0.0004
-9 3 6 0.4261 0.0097
-9 3 7 -0.1291 -0.0046
-9 3 8 0.0835 -0.0092
-9 3 9 -0.2814 -0.0088
-9 3 10 0.1394 -0.0137
-9 3 11 0.0577 -0.0062
-9 3 12 0.0319 0.0049
-9 4 1 -1.6995 0.0051
-9 4 2 2.4902 -0.0157
-9 4 3 -0.7563 -0.0013
-9 4 4 1.2197 0.0055
-9 4 5 0.0480 -0.0124
-9 4 6 -0.5419 0.0048
-9 4 7 0.1040 0.0112
-9 4 8 -0.7417 0.0128
-9 4 9 0.3533 -0.0051
-9 4 10 -0.1186 -0.0117
-9 4 11 0.1754 0.0461
-9 4 12 0.0696 0.0002
-9 5 1 -0.5513 0.0014
-9 5 2 2.5141 -0.0072
-9 5 3 1.2165 -0.0045
-9 5 4 -0.5923 -0.0014
-9 5 5 0.9729 0.0042
-9 5 6 -0.2114 -0.0048
-9 5 7 -0.1019 0.0062
-9 5 8 0.0374 0.0057
-9 5 9 0.1791 0.0254
-9 5 10 -0.0024 0.0240
-9 5 11 -0.0224 0.0131
-9 5 12 -0.2612 0.0133
-9 6 1 1.9062 -0.0098
-9 6 2 -2.4402 0.0132
-9 6 3 0.8533 -0.0022
-9 6 4 -0.6372 0.0007
-9 6 5 -0.3577 0.0075
-9 6 6 0.7242 -0.0000
-9 6 7 -0.0855 -0.0099
-9 6 8 0.4745 -0.0113
-9 6 9 -0.3455 0.0121
-9 6 10 -0.0794 0.0083
-9 6 11 -0.1260 -0.0281
-9 6 12 -0.3795 -0.0172
-9 7 1 0.3788 -0.0029
-9 7 2 -1.9608 0.0035
-9 7 3 -1.4425 0.0118
-9 7 4 0.6251 -0.0006
-9 7 5 -0.8434 -0.0022
-9 7 6 0.0410 -0.0028
-9 7 7 0.3430 -0.0014
-9 7 8 -0.0511 0.0033
-9 7 9 0.0123 -0.0158
-9 7 10 -0.1298 -0.0173
-9 7 11 -0.0641 -0.0135
-9 7 12 0.3735 -0.0247
-9 8 1 -1.7587 0.0046
-9 8 2 2.4534 -0.0069
-9 8 3 -0.7932 -0.0019
-9 8 4 0.1169 -0.0017
-9 8 5 0.5214 -0.0017
-9 8 6 -0.7402 0.0027
-9 8 7 0.0275 0.0037
-9 8 8 -0.3459 0.0040
-9 8 9 0.3335 -0.0083
-9 8 10 0.1785 0.0149
-9 8 11 0.1467 -0.0224
-9 8 12 0.4846 0.0020
-9 9 1 -0.1534 -0.0003
-9 9 2 1.3304 0.0005
-9 9 3 1.3878 -0.0145
-9 9 4 -0.6435 -0.0026
-9 9 5 0.6369 0.0017
-9 9 6 0.0073 0.0054
-9 9 7 -0.3509 -0.0050
-9 9 8 -0.0144 -0.0101
-9 9 9 -0.0640 -0.0015
-9 9 10 0.2671 -0.0102
-9 9 11 0.1420 0.0181
-9 9 12 -0.2723 0.0271
-9 10 1 1.4177 0.0066
-9 10 2 -2.3908 -0.0006
-9 10 3 0.6002 0.0082
-9 10 4 0.2396 -0.0026
-9 10 5 -0.4252 -0.0018
-9 10 6 0.7291 -0.0084
-9 10 7 0.0558 0.0037
-9 10 8 0.4523 0.0061
-9 10 9 -0.3529 0.0023
-9 10 10 -0.1043 -0.0287
-9 10 11 -0.2803 0.0408
-9 10 12 -0.3498 0.0537
-9 11 1 -0.0227 0.0018
-9 11 2 -0.7900 -0.0013
-9 11 3 -1.1542 0.0089
-9 11 4 0.6254 0.0118
-9 11 5 -0.4358 -0.0041
-9 11 6 0.0162 -0.0058
-9 11 7 0.2155 0.0073
-9 11 8 0.0806 0.0104
-9 11 9 -0.0449 0.0033
-9 11 10 -0.4033 0.0329
-9 11 11 -0.1057 -0.0248
-9 11 12 -0.0092 -0.0535
-9 12 1 -0.9828 -0.0116
-9 12 2 2.1308 0.0042
-9 12 3 -0.2646 -0.0076
-9 12 4 -0.4561 0.0044
-9 12 5 0.2502 0.0025
-9 12 6 -0.7781 0.0054
-9 12 7 -0.1382 -0.0123
-9 12 8 -0.6898 -0.0135
-9 12 9 0.3447 -0.0008
-9 12 10 -0.1047 0.0028
-9 12 11 0.3823 -0.0072
-9 12 12 0.0649 -0.1024
-9 13 1 0.1705 -0.0014
-9 13 2 0.5252 -0.0013
-9 13 3 0.9399 0.0002
-9 13 4 -0.5051 -0.0170
-9 13 5 0.1979 -0.0010
-9 13 6 0.0195 0.0073
-9 13 7 -0.2029 -0.0069
-9 13 8 -0.1146 -0.0042
-9 13 9 0.1151 0.0040
-9 13 10 0.4682 -0.0233
-9 13 11 -0.1532 0.0167
-9 13 12 0.3023 0.1166
-9 14 1 0.5449 0.0038
-9 14 2 -1.7289 -0.0032
-9 14 3 -0.1815 -0.0003
-9 14 4 0.6107 -0.0029
-9 14 5 -0.1786 -0.0018
-9 14 6 0.8164 0.0047
-9 14 7 0.1749 0.0221
-9 14 8 0.8342 0.0128
-9 14 9 -0.2794 0.0037
-9 14 10 0.2774 0.0434
-9 14 11 -0.3102 -0.0286
-9 14 12 0.2229 0.0934
-9 15 1 -0.3468 0.0019
-9 15 2 -0.6166 0.0019
-9 15 3 -0.8725 -0.0041
-9 15 4 0.2866 0.0070
-9 15 5 0.1054 0.0158
-9 15 6 -0.1498 -0.0049
-9 15 7 0.3851 0.0091
-9 15 8 0.1222 -0.0052
-9 15 9 0.0086 0.0001
-9 15 10 -0.3996 -0.0125
-9 15 11 0.6228 0.0080
-9 15 12 -0.3913 -0.1715
-9 16 1 -0.2398 0.0084
-9 16 2 1.3710 0.0019
-9 16 3 0.6305 0.0045
-9 16 4 -0.7142 0.0055
-9 16 5 0.1673 0.0003
-9 16 6 -0.7564 -0.0075
-9 16 7 -0.1298 -0.0263
-9 16 8 -0.7707 -0.0025
-9 16 9 0.2004 -0.0102
-9 16 10 -0.2449 -0.0568
-9 16 11 0.1480 0.0206
-9 17 1 0.5175 -0.0020
-9 17 2 0.9687 0.0029
-9 17 3 0.9316 0.0003
-9 17 4 -0.0848 0.0122
-9 17 5 -0.3979 -0.0241
-9 17 6 0.2350 -0.0055
-9 17 7 -0.5768 -0.0124
-9 17 8 -0.1170 0.0117
-9 17 9 -0.2458 -0.0132
-9 17 10 0.2424 0.0396
-9 17 11 -1.0800 -0.0249
-9 18 1 0.1641 -0.0098
-9 18 2 -1.1694 -0.0016
-9 18 3 -0.9509 0.0036
-9 18 4 0.6865 -0.0129
-9 18 5 -0.0811 0.0022
-9 18 6 0.6175 -0.0007
-9 18 7 0.0058 0.0177
-9 18 8 0.5921 -0.0115
-9 18 9 -0.1316 0.0194
-9 18 10 0.0348 0.0202
-9 18 11 -0.1304 0.0153
-9 19 1 -0.5586 -0.0011
-9 19 2 -1.3658 -0.0080
-9 19 3 -1.0119 0.0046
-9 19 4 -0.0055 -0.0196
-9 19 5 0.5475 0.0130
-9 19 6 -0.1306 0.0156
-9 19 7 0.6087 0.0088
-9 19 8 0.1406 -0.0104
-9 19 9 0.4091 0.0133
-9 19 10 -0.1089 -0.0349
-9 19 11 1.2141 0.0149
-9 20 1 -0.2524 -0.0026
-9 20 2 1.0601 -0.0025
-9 20 3 1.0566 -0.0150
-9 20 4 -0.4820 0.0139
-9 20 5 -0.0719 -0.0029
-9 20 6 -0.4672 0.0070
-9 20 7 0.1516 -0.0016
-9 20 8 -0.4433 0.0187
-9 20 9 0.0298 -0.0252
-9 20 10 0.1418 0.0253
-9 20 11 0.3240 -0.0355
-9 21 1 0.4158 0.0062
-9 21 2 1.6120 0.0054
-9 21 3 1.0275 -0.0038
-9 21 4 0.0237 0.0068
-9 21 5 -0.4881 0.0060
-9 21 6 -0.0919 -0.0122
-9 21 7 -0.5159 0.0041
-9 21 8 -0.2502 0.0025
-9 21 9 -0.4456 0.0043
-9 21 10 0.0320 0.0114
-9 21 11 -0.9101 0.0041
-9 22 1 0.3198 0.0147
-9 22 2 -0.9207 0.0135
-9 22 3 -0.9440 0.0124
-9 22 4 0.2042 -0.0015
-9 22 5 0.1572 -0.0022
-9 22 6 0.3292 -0.0029
-9 22 7 -0.2639 -0.0083
-9 22 8 0.3410 -0.0127
-9 22 9 0.1311 0.0194
-9 22 10 -0.1657 -0.0392
-9 22 11 -0.4991 0.0325
-9 23 1 -0.2343 -0.0066
-9 23 2 -1.6476 0.0035
-9 23 3 -0.9759 -0.0009
-9 23 4 -0.0640 0.0075
-9 23 5 0.2978 -0.0120
-9 23 6 0.1953 -0.0052
-9 23 7 0.4310 -0.0147
-9 23 8 0.4300 0.0039
-9 23 9 0.4448 -0.0149
-9 23 10 0.0738 0.0013
-9 23 11 0.3804 0.0021
-9 24 1 -0.2706 -0.0128
-9 24 2 0.7244 -0.0238
-9 24 3 0.6912 0.0054
-9 24 4 -0.0352 -0.0143
-9 24 5 -0.1132 0.0102
-9 24 6 -0.2023 -0.0022
-9 24 7 0.2460 0.0077
-9 24 8 -0.2152 -0.0004
-9 24 9 -0.2881 -0.0024
-9 24 10 0.1943 0.0359
-9 24 11 0.4054 -0.0335
-9 25 1 0.2517 -0.0008
-9 25 2 1.5580 -0.0074
-9 25 3 0.9441 0.0012
-9 25 4 0.1371 -0.0020
-9 25 5 -0.1466 0.0049
-9 25 6 -0.0684 0.0231
-9 25 7 -0.4104 0.0088
-9 25 8 -0.5595 -0.0006
-9 25 9 -0.4367 -0.0017
-9 25 10 -0.2707 0.0102
-9 26 1 0.2304 0.0011
-9 26 2 -0.5212 0.0204
-9 26 3 -0.4056 -0.0187
-9 26 4 0.0522 0.0176
-9 26 5 0.0183 -0.0107
-9 26 6 0.1063 -0.0017
-9 26 7 -0.0824 -0.0046
-9 26 8 0.0711 0.0058
-9 26 9 0.3550 -0.0145
-9 26 10 -0.4540 -0.0566
-9 27 1 -0.5293 0.0104
-9 27 2 -1.4612 0.0002
-9 27 3 -1.0435 0.0054
-9 27 4 -0.1876 -0.0145
-9 27 5 0.1366 -0.0002
-9 27 6 -0.1301 -0.0288
-9 27 7 0.4273 0.0121
-9 27 8 0.5350 -0.0114
-9 27 9 0.3228 0.0300
-9 27 10 0.4685 -0.0354
-9 28 1 -0.4072 0.0051
-9 28 2 0.3096 -0.0015
-9 28 3 0.1415 0.0111
-9 28 4 -0.1673 -0.0061
-9 28 5 0.0252 -0.0019
-9 28 6 -0.0507 0.0088
-9 28 7 -0.1019 0.0036
-9 28 8 0.0031 0.0054
-9 28 9 -0.3194 0.0236
-9 28 10 0.8785 0.1037
-9 29 1 0.8483 -0.0116
-9 29 2 1.3729 0.0084
-9 29 3 1.2815 -0.0107
-9 29 4 0.2123 0.0130
-9 29 5 -0.1993 0.0007
-9 29 6 0.1770 0.0191
-9 29 7 -0.4542 -0.0293
-9 29 8 -0.3929 0.0223
-9 29 9 -0.0518 -0.0342
-9 29 10 -0.5064 0.0569
-9 30 1 0.8114 -0.0008
-9 30 2 -0.0212 -0.0165
-9 30 3 0.1137 0.0089
-9 30 4 0.2559 -0.0069
-9 30 5 0.0132 0.0180
-9 30 6 0.0031 -0.0102
-9 30 7 0.1149 0.0016
-9 30 8 0.0132 -0.0254
-9 30 9 0.2281 -0.0321
-9 30 10 -1.1055 -0.1336
-9 31 1 -0.9392 0.0019
-9 31 2 -1.2030 -0.0048
-9 31 3 -1.4902 0.0065
-9 31 4 -0.2633 0.0146
-9 31 5 0.1917 0.0043
-9 31 6 -0.0502 0.0019
-9 31 7 0.4766 0.0256
-9 31 8 0.2518 -0.0234
-9 31 9 -0.2403 -0.0004
-9 32 1 -1.1788 -0.0030
-9 32 2 -0.3576 0.0151
-9 32 3 -0.3532 -0.0179
-9 32 4 -0.2834 0.0073
-9 32 5 -0.1144 -0.0216
-9 32 6 0.0585 0.0114
-9 32 7 0.1011 -0.0102
-9 32 8 -0.0274 0.0374
-9 32 9 -0.1156 0.0517
-9 33 1 0.7726 0.0073
-9 33 2 0.9083 -0.0092
-9 33 3 1.4469 0.0025
-9 33 4 0.3359 -0.0422
-9 33 5 -0.0916 -0.0124
-9 33 6 -0.0937 -0.0226
-9 33 7 -0.4696 -0.0045
-9 33 8 -0.1600 0.0178
-9 33 9 0.3568 0.0524
-9 34 1 1.2316 -0.0017
-9 34 2 0.7206 0.0035
-9 34 3 0.4980 0.0055
-9 34 4 0.2839 0.0069
-9 34 5 0.2368 0.0110
-9 34 6 -0.0945 -0.0197
-9 34 7 -0.3795 0.0031
-9 34 8 -0.0216 -0.0341
-9 34 9 0.0044 -0.0774
-9 35 1 -0.5463 -0.0010
-9 35 2 -0.6022 0.0141
-9 35 3 -1.1055 -0.0019
-9 35 4 -0.3452 0.0430
-9 35 5 0.0337 0.0040
-9 35 6 0.1460 0.0218
-9 35 7 0.4268 -0.0110
-9 35 8 0.0716 -0.0176
-9 36 1 -0.9902 0.0046
-9 36 2 -0.9330 -0.0176
-9 36 3 -0.4847 0.0174
-9 36 4 -0.2828 -0.0244
-9 36 5 -0.3003 -0.0024
-9 36 6 0.0640 0.0198
-9 36 7 0.5013 0.0318
-9 36 8 0.0665 0.0256
-9 37 1 0.4137 -0.0200
-9 37 2 0.4476 0.0061
-9 37 3 0.6668 -0.0129
-9 37 4 0.2490 -0.0197
-9 37 5 -0.1350 0.0226
-9 37 6 -0.1298 0.0167
-9 37 7 -0.3870 0.0011
-9 37 8 0.0369 0.0288
-9 38 1 0.7517 0.0095
-9 38 2 0.9453 0.0120
-9 38 3 0.3715 -0.0310
-9 38 4 0.2883 0.0282
-9 38 5 0.2272 0.0104
-9 38 6 -0.0115 0.0129
-9 38 7 -0.4251 -0.0703
-9 38 8 -0.0253 -0.0256
-9 39 1 -0.3435 0.0358
-9 39 2 -0.4578 -0.0414
-9 39 3 -0.3735 0.0280
-9 39 4 -0.1247 -0.0101
-9 39 5 0.3458 -0.0370
-9 39 6 0.0840 -0.0788
-9 39 7 0.3715 0.0305
-9 40 1 -0.7455 -0.0354
-9 40 2 -0.7894 0.0032
-9 40 3 -0.2793 0.0174
-9 40 4 -0.3068 -0.0084
-9 40 5 -0.0433 -0.0297
-9 40 6 0.0297 -0.0722
-9 40 7 0.2862 0.0703
-9 41 1 0.2618 -0.0275
-9 41 2 0.4852 0.0578
-9 41 3 0.2720 -0.0264
-9 41 4 0.0719 0.0422
-9 41 5 -0.5111 0.0160
-9 41 6 0.0009 0.1197
-9 41 7 -0.3255 -0.0579
-9 42 1 0.8808 0.0455
-9 42 2 0.5194 -0.0091
-9 42 3 0.2385 0.0325
-9 42 4 0.3091 -0.0243
-9 42 5 -0.1162 0.0419
-9 42 6 -0.1309 0.1147
-9 43 1 -0.2009 -0.0006
-9 43 2 -0.4155 -0.0255
-9 43 3 -0.2282 0.0116
-9 43 4 -0.0838 -0.0803
-9 43 5 0.5289 0.0176
-9 43 6 -0.0999 -0.1054
-9 44 1 -0.8808 -0.0188
-9 44 2 -0.2061 0.0087
-9 44 3 -0.1764 -0.1069
-9 44 4 -0.2267 0.0415
-9 44 5 0.1509 -0.0371
-9 45 1 0.2215 0.0262
-9 45 2 0.2876 -0.0495
-9 45 3 0.1395 -0.0052
-9 45 4 0.0677 0.1108
-9 45 5 -0.4055 -0.0229
-9 46 1 0.6155 -0.0321
-9 46 2 -0.0447 -0.0238
-9 46 3 0.0604 0.1656
-9 46 4 0.0502 -0.0250
-9 47 1 -0.2709 -0.0337
-9 47 2 -0.1891 0.1217
-9 47 3 -0.0435 0.0185
-9 48 1 -0.2280 0.0697
-8 0 2 2.0348 0.0052
-8 0 4 1.6817 -0.0011
-8 0 6 -0.2466 0.0016
-8 0 8 -0.2938 0.0081
-8 0 10 -0.1136 -0.0063
-8 0 12 -0.1044 0.0127
-8 1 1 -0.4138 0.0046
-8 1 2 2.9883 0.0054
-8 1 3 0.1884 0.0092
-8 1 4 -0.2587 0.0021
-8 1 5 0.3447 0.0028
-8 1 6 -0.1483 0.0028
-8 1 7 0.1606 0.0011
-8 1 8 0.0926 0.0021
-8 1 9 0.1438 -0.0064
-8 1 10 -0.0019 0.0160
-8 1 11 0.0540 -0.0067
-8 1 12 -0.3537 -0.0178
-8 2 1 0.7704 0.0018
-8 2 2 -2.0897 -0.0022
-8 2 3 0.5763 -0.0088
-8 2 4 -1.6126 -0.0007
-8 2 5 0.1511 -0.0033
-8 2 6 0.3378 -0.0049
-8 2 7 -0.0642 -0.0004
-8 2 8 0.2576 -0.0056
-8 2 9 -0.2829 0.0008
-8 2 10 0.1482 -0.0024
-8 2 11 -0.3171 0.0089
-8 2 12 0.0942 -0.0015
-8 3 1 1.0855 -0.0077
-8 3 2 -2.7661 -0.0062
-8 3 3 -0.5411 -0.0094
-8 3 4 0.3771 -0.0103
-8 3 5 -0.9188 -0.0051
-8 3 6 0.1985 0.0003
-8 3 7 -0.2923 -0.0110
-8 3 8 -0.1039 -0.0064
-8 3 9 -0.3176 -0.0042
-8 3 10 -0.0233 -0.0206
-8 3 11 -0.1300 -0.0088
-8 3 12 0.4063 0.0384
-8 4 1 -1.2085 0.0065
-8 4 2 2.2861 -0.0019
-8 4 3 -0.9950 0.0028
-8 4 4 1.3420 -0.0021
-8 4 5 -0.0304 -0.0019
-8 4 6 -0.5599 0.0003
-8 4 7 0.0740 0.0061
-8 4 8 -0.1597 0.0083
-8 4 9 0.3840 -0.0135
-8 4 10 -0.2023 -0.0028
-8 4 11 0.4505 0.0194
-8 4 12 -0.0514 -0.0086
-8 5 1 -1.3881 0.0087
-8 5 2 2.3211 0.0006
-8 5 3 0.8141 0.0078
-8 5 4 -0.6149 0.0133
-8 5 5 1.1970 0.0045
-8 5 6 -0.1638 -0.0027
-8 5 7 0.0862 0.0172
-8 5 8 0.1250 0.0001
-8 5 9 0.2662 0.0103
-8 5 10 0.1074 0.0058
-8 5 11 0.1414 0.0093
-8 5 12 -0.4927 -0.0256
-8 6 1 1.2635 -0.0103
-8 6 2 -2.6456 0.0058
-8 6 3 1.1569 0.0017
-8 6 4 -0.8074 0.0081
-8 6 5 -0.3020 -0.0011
-8 6 6 0.8038 0.0065
-8 6 7 0.0257 -0.0097
-8 6 8 0.0612 -0.0120
-8 6 9 -0.2906 0.0094
-8 6 10 0.1900 0.0076
-8 6 11 -0.3934 -0.0178
-8 6 12 -0.0363 0.0108
-8 7 1 1.3007 -0.0059
-8 7 2 -1.6799 0.0046
-8 7 3 -0.9638 -0.0039
-8 7 4 0.9389 -0.0144
-8 7 5 -1.1302 0.0012
-8 7 6 0.0046 0.0015
-8 7 7 0.2150 -0.0128
-8 7 8 -0.1372 0.0075
-8 7 9 -0.0917 -0.0013
-8 7 10 -0.2655 0.0117
-8 7 11 -0.1147 0.0088
-8 7 12 0.5501 0.0026
-8 8 1 -1.1188 0.0059
-8 8 2 3.0543 -0.0070
-8 8 3 -1.0274 -0.0037
-8 8 4 0.1343 -0.0115
-8 8 5 0.5638 0.0071
-8 8 6 -0.9779 -0.0053
-8 8 7 -0.2317 0.0071
-8 8 8 -0.0709 0.0078
-8 8 9 0.1360 0.0039
-8 8 10 -0.1014 0.0068
-8 8 11 0.2874 -0.0141
-8 8 12 0.1306 -0.0081
-8 9 1 -0.9217 -0.0007
-8 9 2 0.9550 -0.0042
-8 9 3 1.0060 -0.0028
-8 9 4 -1.2331 0.0120
-8 9 5 0.8206 -0.0050
-8 9 6 0.1359 0.0024
-8 9 7 -0.3052 0.0035
-8 9 8 0.0965 -0.0083
-8 9 9 -0.0328 -0.0128
-8 9 10 0.4350 -0.0177
-8 9 11 0.0806 -0.0159
-8 9 12 -0.4795 0.0132
-8 10 1 0.9187 0.0040
-8 10 2 -3.2720 0.0028
-8 10 3 0.6276 0.0042
-8 10 4 0.4131 0.0091
-8 10 5 -0.6118 -0.0045
-8 10 6 1.0351 -0.0012
-8 10 7 0.4401 0.0006
-8 10 8 0.2308 0.0047
-8 10 9 -0.0517 -0.0053
-8 10 10 0.0157 -0.0257
-8 10 11 -0.2405 0.0372
-8 10 12 -0.1323 0.0116
-8 11 1 0.3598 0.0065
-8 11 2 -0.3711 0.0012
-8 11 3 -1.0060 0.0084
-8 11 4 1.3270 -0.0014
-8 11 5 -0.4424 0.0026
-8 11 6 -0.1365 -0.0037
-8 11 7 0.1688 0.0016
-8 11 8 0.0299 0.0050
-8 11 9 0.0498 0.0161
-8 11 10 -0.4966 0.0153
-8 11 11 0.0109 -0.0019
-8 11 12 0.2346 -0.0369
-8 12 1 -0.6488 -0.0113
-8 12 2 3.1326 0.0056
-8 12 3 -0.0467 -0.0009
-8 12 4 -0.6725 -0.0037
-8 12 5 0.5569 -0.0044
-8 12 6 -0.9737 0.0026
-8 12 7 -0.5210 -0.0089
-8 12 8 -0.4269 -0.0151
-8 12 9 0.0794 -0.0060
-8 12 10 0.0196 0.0178
-8 12 11 0.2319 -0.0232
-8 12 12 -0.0322 -0.0207
-8 13 1 0.2896 -0.0052
-8 13 2 0.1709 -0.0014
-8 13 3 1.0110 -0.0073
-8 13 4 -1.1409 -0.0118
-8 13 5 0.1085 0.0002
-8 13 6 0.0752 -0.0005
-8 13 7 -0.0335 -0.0019
-8 13 8 -0.2008 -0.0031
-8 13 9 -0.0283 -0.0081
-8 13 10 0.4011 -0.0117
-8 13 11 -0.2621 0.0158
-8 13 12 0.0758 0.0842
-8 14 1 0.2945 0.0099
-8 14 2 -2.7260 -0.0112
-8 14 3 -0.5697 -0.0070
-8 14 4 0.7017 0.0009
-8 14 5 -0.5454 0.0071
-8 14 6 0.8429 0.0023
-8 14 7 0.4478 0.0118
-8 14 8 0.4977 0.0150
-8 14 9 -0.1789 0.0102
-8 14 10 -0.0740 0.0146
-8 14 11 -0.2108 -0.0109
-8 14 12 0.2925 0.0157
-8 15 1 -0.9139 -0.0021
-8 15 2 -0.4361 0.0037
-8 15 3 -1.0285 0.0022
-8 15 4 0.7907 0.0123
-8 15 5 0.1868 0.0022
-8 15 6 -0.1013 0.0064
-8 15 7 0.0668 0.0022
-8 15 8 0.3093 0.0002
-8 15 9 0.0349 0.0006
-8 15 10 -0.2609 0.0041
-8 15 11 0.6546 0.0025
-8 15 12 -0.2327 -0.1338
-8 16 1 0.0018 -0.0021
-8 16 2 2.3119 0.0087
-8 16 3 1.0826 0.0123
-8 16 4 -0.6401 -0.0015
-8 16 5 0.5767 -0.0021
-8 16 6 -0.7138 -0.0045
-8 16 7 -0.3068 -0.0068
-8 16 8 -0.4270 -0.0067
-8 16 9 0.2561 -0.0006
-8 16 10 0.2269 -0.0336
-8 16 11 0.2212 0.0265
-8 16 12 -0.4489 0.0172
-8 17 1 1.3796 0.0063
-8 17 2 0.9955 -0.0015
-8 17 3 1.0640 -0.0027
-8 17 4 -0.4771 0.0020
-8 17 5 -0.4712 -0.0068
-8 17 6 0.2050 -0.0075
-8 17 7 -0.2288 -0.0032
-8 17 8 -0.2933 0.0093
-8 17 9 -0.0713 0.0009
-8 17 10 0.2449 0.0101
-8 17 11 -0.9519 -0.0348
-8 17 12 0.1251 0.1472
-8 18 1 -0.0555 -0.0039
-8 18 2 -2.0395 -0.0025
-8 18 3 -1.4085 -0.0064
-8 18 4 0.5371 -0.0006
-8 18 5 -0.5738 0.0009
-8 18 6 0.6107 0.0006
-8 18 7 0.1710 -0.0010
-8 18 8 0.3481 -0.0006
-8 18 9 -0.2114 -0.0060
-8 18 10 -0.3949 0.0186
-8 18 11 -0.3506 -0.0087
-8 18 12 0.3614 -0.0577
-8 19 1 -1.5840 -0.0014
-8 19 2 -1.5393 -0.0066
-8 19 3 -1.1255 0.0099
-8 19 4 0.2690 -0.0125
-8 19 5 0.6707 0.0069
-8 19 6 -0.2453 0.0025
-8 19 7 0.3833 -0.0001
-8 19 8 0.2140 -0.0205
-8 19 9 0.1383 -0.0024
-8 19 10 -0.3530 -0.0199
-8 19 11 0.8884 0.0430
-8 20 1 -0.1247 0.0025
-8 20 2 1.8206 0.0007
-8 20 3 1.5093 -0.0064
-8 20 4 -0.3725 0.0097
-8 20 5 0.5215 -0.0069
-8 20 6 -0.4939 0.0029
-8 20 7 -0.0365 0.0018
-8 20 8 -0.3477 0.0010
-8 20 9 0.0330 -0.0034
-8 20 10 0.3889 0.0056
-8 20 11 0.5679 -0.0230
-8 21 1 1.5328 -0.0057
-8 21 2 1.8495 0.0135
-8 21 3 1.1827 -0.0108
-8 21 4 -0.0724 0.0054
-8 21 5 -0.6586 -0.0018
-8 21 6 0.1798 0.0033
-8 21 7 -0.4495 0.0090
-8 21 8 -0.1743 0.0192
-8 21 9 -0.2679 0.0087
-8 21 10 0.3638 0.0134
-8 21 11 -0.4757 -0.0273
-8 22 1 0.3353 0.0032
-8 22 2 -1.5053 -0.0029
-8 22 3 -1.3807 0.0111
-8 22 4 0.1833 -0.0188
-8 22 5 -0.4613 0.0083
-8 22 6 0.3375 -0.0034
-8 22 7 -0.0788 0.0072
-8 22 8 0.3555 0.0043
-8 22 9 0.1623 0.0159
-8 22 10 -0.1995 -0.0088
-8 22 11 -0.7005 0.0424
-8 23 1 -1.3728 0.0043
-8 23 2 -1.9326 -0.0120
-8 23 3 -1.1894 -0.0035
-8 23 4 -0.1873 0.0066
-8 23 5 0.4445 -0.0054
-8 23 6 -0.1309 -0.0050
-8 23 7 0.4346 -0.0162
-8 23 8 0.1835 -0.0002
-8 23 9 0.4373 -0.0141
-8 23 10 -0.0719 0.0005
-8 23 11 0.0260 0.0251
-8 24 1 -0.4450 -0.0056
-8 24 2 1.0887 0.0011
-8 24 3 1.0762 -0.0010
-8 24 4 -0.0748 0.0160
-8 24 5 0.4118 0.0020
-8 24 6 -0.1793 0.0045
-8 24 7 0.0647 -0.0158
-8 24 8 -0.2729 -0.0096
-8 24 9 -0.2399 -0.0118
-8 24 10 0.1118 0.0003
-8 24 11 0.6162 -0.0422
-8 25 1 1.2944 0.0043
-8 25 2 1.9352 0.0057
-8 25 3 1.1780 0.0203
-8 25 4 0.4484 -0.0027
-8 25 5 -0.2253 0.0125
-8 25 6 0.1911 0.0031
-8 25 7 -0.3925 0.0132
-8 25 8 -0.1683 -0.0219
-8 25 9 -0.5172 0.0126
-8 25 10 -0.4523 0.0042
-8 25 11 0.1763 -0.0524
-8 26 1 0.5648 0.0012
-8 26 2 -0.6713 0.0064
-8 26 3 -0.6983 -0.0122
-8 26 4 0.1062 -0.0002
-8 26 5 -0.3576 -0.0125
-8 26 6 0.0586 -0.0042
-8 26 7 0.1382 0.0119
-8 26 8 0.1262 0.0084
-8 26 9 0.1964 -0.0058
-8 26 10 -0.4025 -0.0113
-8 26 11 -0.3803 0.0308
-8 27 1 -1.3436 -0.0073
-8 27 2 -1.9386 -0.0055
-8 27 3 -1.2559 -0.0182
-8 27 4 -0.6133 -0.0142
-8 27 5 0.1753 -0.0154
-8 27 6 -0.2812 0.0003
-8 27 7 0.3755 -0.0001
-8 27 8 0.1085 0.0250
-8 27 9 0.3915 -0.0098
-8 27 10 0.9056 -0.0399
-8 28 1 -0.8685 0.0048
-8 28 2 0.2959 -0.0092
-8 28 3 0.3248 0.0111
-8 28 4 -0.2271 -0.0129
-8 28 5 0.2816 0.0109
-8 28 6 0.0478 -0.0056
-8 28 7 -0.3624 0.0010
-8 28 8 -0.0100 0.0029
-8 28 9 -0.1396 0.0177
-8 28 10 0.9579 0.0448
-8 29 1 1.3595 -0.0017
-8 29 2 1.8545 0.0146
-8 29 3 1.4438 -0.0033
-8 29 4 0.6703 0.0215
-8 29 5 -0.2447 0.0065
-8 29 6 0.2694 -0.0059
-8 29 7 -0.3935 -0.0135
-8 29 8 -0.0754 -0.0034
-8 29 9 -0.1119 0.0197
-8 29 10 -1.0463 0.0883
-8 30 1 1.2944 -0.0046
-8 30 2 0.0624 0.0002
-8 30 3 0.0211 0.0071
-8 30 4 0.3346 0.0088
-8 30 5 -0.1654 -0.0039
-8 30 6 -0.1672 0.0188
-8 30 7 0.3328 -0.0067
-8 30 8 -0.0668 -0.0201
-8 30 9 0.1276 -0.0165
-8 30 10 -1.3272 -0.0676
-8 31 1 -1.1740 0.0127
-8 31 2 -1.5453 -0.0211
-8 31 3 -1.5745 0.0215
-8 31 4 -0.6499 -0.0101
-8 31 5 0.2537 0.0117
-8 31 6 -0.1497 0.0147
-8 31 7 0.4090 0.0148
-8 31 8 0.1129 -0.0251
-8 31 9 -0.1389 -0.0476
-8 31 10 0.8839 -0.1175
-8 32 1 -1.5436 -0.0019
-8 32 2 -0.3807 0.0135
-8 32 3 -0.3014 -0.0275
-8 32 4 -0.3484 0.0063
-8 32 5 -0.0042 0.0043
-8 32 6 0.2492 -0.0126
-8 32 7 -0.0010 -0.0026
-8 32 8 0.1700 0.0313
-8 32 9 -0.1093 0.0137
-8 32 10 1.1866 0.0537
-8 33 1 0.8519 -0.0118
-8 33 2 1.0415 0.0115
-8 33 3 1.4520 -0.0202
-8 33 4 0.5396 -0.0068
-8 33 5 -0.1463 -0.0189
-8 33 6 0.0182 -0.0228
-8 33 7 -0.3949 0.0026
-8 33 8 -0.1636 0.0365
-8 33 9 0.2373 0.0823
-8 34 1 1.4030 0.0062
-8 34 2 0.5880 -0.0185
-8 34 3 0.4285 0.0312
-8 34 4 0.2369 -0.0108
-8 34 5 0.1806 -0.0072
-8 34 6 -0.2218 -0.0187
-8 34 7 -0.3593 0.0150
-8 34 8 -0.2903 -0.0248
-8 34 9 0.0423 -0.0170
-8 35 1 -0.6329 -0.0002
-8 35 2 -0.5803 0.0093
-8 35 3 -1.1013 0.0075
-8 35 4 -0.3346 0.0187
-8 35 5 0.0393 -0.0033
-8 35 6 0.0653 0.0226
-8 35 7 0.3841 -0.0301
-8 35 8 0.1569 -0.0219
-8 35 9 -0.2086 -0.1044
-8 36 1 -0.9947 -0.0024
-8 36 2 -0.6849 0.0111
-8 36 3 -0.3680 -0.0091
-8 36 4 -0.0422 -0.0059
-8 36 5 -0.2480 -0.0007
-8 36 6 0.1163 0.0397
-8 36 7 0.4637 -0.0163
-8 36 8 0.3174 0.0007
-8 36 9 0.0174 0.0167
-8 37 1 0.6290 0.0081
-8 37 2 0.3838 -0.0181
-8 37 3 0.7649 0.0009
-8 37 4 0.1270 -0.0290
-8 37 5 -0.0311 0.0420
-8 37 6 -0.0958 -0.0114
-8 37 7 -0.4234 0.0443
-8 37 8 -0.1100 -0.0077
-8 38 1 0.6508 -0.0040
-8 38 2 0.7470 0.0039
-8 38 3 0.2261 -0.0278
-8 38 4 -0.1075 0.0310
-8 38 5 0.1343 0.0126
-8 38 6 -0.0539 -0.0094
-8 38 7 -0.3274 0.0120
-8 38 8 -0.2018 0.0269
-8 39 1 -0.6936 0.0010
-8 39 2 -0.4243 0.0000
-8 39 3 -0.6290 -0.0021
-8 39 4 -0.0438 0.0327
-8 39 5 0.0892 -0.0598
-8 39 6 0.0473 -0.0043
-8 39 7 0.4827 -0.0258
-8 39 8 0.0838 0.0343
-8 40 1 -0.5742 0.0042
-8 40 2 -0.7829 -0.0228
-8 40 3 -0.1419 0.0490
-8 40 4 0.0882 -0.0473
-8 40 5 0.0770 -0.0026
-8 40 6 0.0988 -0.0625
-8 40 7 0.1701 -0.0190
-8 41 1 0.6401 -0.0259
-8 41 2 0.4671 0.0283
-8 41 3 0.6293 -0.0025
-8 41 4 0.0980 -0.0079
-8 41 5 -0.1529 0.0391
-8 41 6 0.1013 0.0139
-8 41 7 -0.4637 -0.0181
-8 42 1 0.6715 -0.0006
-8 42 2 0.6975 0.0379
-8 42 3 0.1174 -0.0255
-8 42 4 0.0716 0.0547
-8 42 5 -0.2081 -0.0372
-8 42 6 -0.1881 0.1163
-8 42 7 -0.1061 0.0372
-8 43 1 -0.4751 0.0537
-8 43 2 -0.3390 -0.0329
-8 43 3 -0.5692 0.0230
-8 43 4 -0.1742 -0.0507
-8 43 5 0.2247 -0.0043
-8 43 6 -0.2648 -0.0111
-8 44 1 -0.6987 0.0063
-8 44 2 -0.4537 -0.0299
-8 44 3 -0.0501 -0.0375
-8 44 4 -0.1922 -0.0655
-8 44 5 0.1709 0.0792
-8 44 6 0.2215 -0.1098
-8 45 1 0.3248 -0.0694
-8 45 2 0.0888 0.0019
-8 45 3 0.3649 -0.0684
-8 45 4 0.1645 0.1064
-8 45 5 -0.2927 -0.0109
-8 46 1 0.5152 -0.0251
-8 46 2 0.1822 -0.0169
-8 46 3 -0.0781 0.0947
-8 46 4 0.1475 0.0797
-8 46 5 -0.0463 -0.0911
-8 47 1 -0.2230 0.0657
-8 47 2 0.1205 0.0375
-8 47 3 -0.1119 0.1197
-8 47 4 -0.0665 -0.1142
-8 48 1 -0.1926 0.0410
-8 48 2 -0.0467 0.0843
-8 48 3 0.1595 -0.1021
-8 49 1 0.1051 -0.0479
-8 49 2 -0.2001 -0.0492
-7 0 2 2.3968 0.0228
-7 0 4 1.6612 0.0060
-7 0 6 -0.6967 -0.0015
-7 0 8 0.3539 -0.0027
-7 0 10 -0.0040 -0.0081
-7 0 12 -0.3551 -0.0058
-7 1 1 -0.6188 0.0152
-7 1 2 2.8514 0.0112
-7 1 3 0.2249 0.0034
-7 1 4 -0.0406 0.0025
-7 1 5 0.2513 0.0102
-7 1 6 0.0282 0.0032
-7 1 7 0.1664 -0.0073
-7 1 8 0.3100 0.0038
-7 1 9 0.0915 -0.0027
-7 1 10 0.5138 0.0124
-7 1 11 0.0373 -0.0123
-7 1 12 -0.0992 -0.0214
-7 1 13 0.0593 0.1079
-7 2 1 0.0299 0.0043
-7 2 2 -2.5159 -0.0174
-7 2 3 0.7579 -0.0126
-7 2 4 -1.6108 0.0009
-7 2 5 0.0154 -0.0053
-7 2 6 0.6983 -0.0008
-7 2 7 -0.0107 0.0100
-7 2 8 -0.3154 0.0073
-7 2 9 -0.1155 0.0024
-7 2 10 0.0945 -0.0021
-7 2 11 0.0171 0.0125
-7 2 12 0.4124 -0.0008
-7 2 13 0.0084 0.0862
-7 3 1 1.6262 -0.0084
-7 3 2 -2.5558 -0.0092
-7 3 3 -0.5948 -0.0036
-7 3 4 0.2070 -0.0072
-7 3 5 -0.7075 -0.0030
-7 3 6 0.1519 -0.0041
-7 3 7 -0.3555 -0.0012
-7 3 8 -0.2049 -0.0066
-7 3 9 -0.2278 0.0082
-7 3 10 -0.3484 -0.0130
-7 3 11 -0.0695 0.0009
-7 3 12 0.2886 0.0501
-7 4 1 0.1116 0.0024
-7 4 2 2.8497 0.0142
-7 4 3 -1.2958 0.0031
-7 4 4 1.3802 -0.0027
-7 4 5 0.0711 0.0020
-7 4 6 -0.7533 0.0002
-7 4 7 -0.0490 -0.0019
-7 4 8 0.2292 -0.0002
-7 4 9 0.1127 -0.0057
-7 4 10 -0.2790 0.0042
-7 4 11 -0.0078 -0.0011
-7 4 12 -0.4869 -0.0069
-7 5 1 -2.1160 0.0034
-7 5 2 2.0720 0.0026
-7 5 3 0.7826 0.0075
-7 5 4 -0.5767 0.0093
-7 5 5 0.9996 -0.0053
-7 5 6 -0.2876 -0.0030
-7 5 7 0.2621 0.0090
-7 5 8 0.0912 0.0042
-7 5 9 0.2538 -0.0095
-7 5 10 0.1827 -0.0105
-7 5 11 0.0222 0.0034
-7 5 12 -0.5965 -0.0515
-7 6 1 -0.3486 -0.0049
-7 6 2 -3.3300 -0.0116
-7 6 3 1.4815 0.0023
-7 6 4 -0.8738 0.0012
-7 6 5 -0.2615 -0.0068
-7 6 6 0.9221 0.0020
-7 6 7 0.2163 -0.0057
-7 6 8 -0.1384 -0.0114
-7 6 9 -0.0062 -0.0036
-7 6 10 0.3817 -0.0002
-7 6 11 -0.0510 -0.0072
-7 6 12 0.3989 0.0178
-7 7 1 2.1024 -0.0046
-7 7 2 -1.5147 0.0048
-7 7 3 -0.8282 -0.0148
-7 7 4 1.1082 -0.0115
-7 7 5 -1.0126 0.0098
-7 7 6 0.2259 0.0082
-7 7 7 -0.0196 -0.0081
-7 7 8 -0.0424 -0.0001
-7 7 9 -0.1677 0.0059
-7 7 10 -0.1759 0.0256
-7 7 11 0.0514 0.0079
-7 7 12 0.8597 0.0320
-7 8 1 0.4339 0.0022
-7 8 2 3.8267 0.0061
-7 8 3 -1.2827 -0.0009
-7 8 4 0.1926 -0.0021
-7 8 5 0.4947 0.0138
-7 8 6 -1.1346 -0.0018
-7 8 7 -0.4392 0.0081
-7 8 8 0.0487 0.0118
-7 8 9 -0.0825 0.0156
-7 8 10 -0.2998 -0.0001
-7 8 11 0.1447 0.0028
-7 8 12 -0.1109 -0.0137
-7 9 1 -1.6975 0.0068
-7 9 2 0.9519 -0.0068
-7 9 3 0.8809 0.0157
-7 9 4 -1.5969 0.0124
-7 9 5 0.7487 -0.0088
-7 9 6 -0.0576 -0.0046
-7 9 7 -0.1375 0.0006
-7 9 8 0.0217 -0.0021
-7 9 9 0.0209 -0.0068
-7 9 10 0.3083 -0.0118
-7 9 11 -0.0762 -0.0166
-7 9 12 -0.8755 -0.0073
-7 10 1 -0.2687 0.0008
-7 10 2 -4.1372 0.0001
-7 10 3 0.7432 -0.0041
-7 10 4 0.4012 0.0039
-7 10 5 -0.7282 -0.0102
-7 10 6 1.2147 -0.0008
-7 10 7 0.5839 -0.0063
-7 10 8 0.0412 -0.0013
-7 10 9 0.0575 -0.0129
-7 10 10 0.0725 -0.0061
-7 10 11 -0.2097 0.0111
-7 10 12 -0.1798 -0.0028
-7 11 1 0.9231 -0.0046
-7 11 2 -0.4748 0.0015
-7 11 3 -1.0330 -0.0069
-7 11 4 1.7756 -0.0075
-7 11 5 -0.3525 0.0028
-7 11 6 -0.0461 -0.0015
-7 11 7 0.1096 0.0051
-7 11 8 0.0615 0.0030
-7 11 9 0.0969 0.0150
-7 11 10 -0.4070 -0.0103
-7 11 11 0.0656 0.0088
-7 11 12 0.5577 -0.0147
-7 12 1 0.0511 -0.0030
-7 12 2 4.0893 -0.0021
-7 12 3 0.0148 0.0072
-7 12 4 -0.7151 -0.0024
-7 12 5 0.9310 -0.0019
-7 12 6 -1.0701 0.0025
-7 12 7 -0.5611 0.0047
-7 12 8 -0.0984 -0.0049
-7 12 9 0.0675 -0.0017
-7 12 10 0.1981 0.0123
-7 12 11 0.1994 -0.0160
-7 12 12 0.2233 0.0153
-7 13 1 0.1977 0.0006
-7 13 2 0.2675 0.0043
-7 13 3 1.2072 -0.0014
-7 13 4 -1.5547 -0.0017
-7 13 5 -0.0279 0.0069
-7 13 6 0.0587 0.0008
-7 13 7 0.0147 -0.0040
-7 13 8 -0.2266 -0.0048
-7 13 9 -0.0875 -0.0191
-7 13 10 0.3683 0.0117
-7 13 11 -0.1144 0.0017
-7 13 12 -0.0593 0.0349
-7 14 1 -0.0284 0.0067
-7 14 2 -3.7111 0.0010
-7 14 3 -0.7887 -0.0060
-7 14 4 0.7499 0.0018
-7 14 5 -1.0514 0.0084
-7 14 6 0.8015 -0.0014
-7 14 7 0.4289 -0.0065
-7 14 8 0.1023 -0.0006
-7 14 9 -0.1882 0.0075
-7 14 10 -0.4418 -0.0134
-7 14 11 -0.1545 0.0000
-7 14 12 0.0004 -0.0225
-7 15 1 -1.4532 -0.0005
-7 15 2 -0.5025 -0.0017
-7 15 3 -1.2768 0.0023
-7 15 4 1.1216 0.0075
-7 15 5 0.3649 -0.0159
-7 15 6 -0.0771 0.0056
-7 15 7 -0.0818 -0.0022
-7 15 8 0.3946 0.0056
-7 15 9 -0.0762 0.0085
-7 15 10 -0.2991 0.0037
-7 15 11 0.2454 0.0026
-7 15 12 -0.3164 -0.0520
-7 16 1 0.1572 -0.0098
-7 16 2 3.2290 -0.0012
-7 16 3 1.3605 0.0033
-7 16 4 -0.6149 -0.0085
-7 16 5 1.0672 -0.0043
-7 16 6 -0.5759 -0.0022
-7 16 7 -0.3122 0.0115
-7 16 8 -0.1033 0.0065
-7 16 9 0.1884 0.0034
-7 16 10 0.6025 0.0101
-7 16 11 0.1690 0.0214
-7 16 12 -0.2447 0.0361
-7 17 1 2.4785 0.0034
-7 17 2 1.1219 -0.0069
-7 17 3 1.2651 -0.0023
-7 17 4 -0.7372 -0.0067
-7 17 5 -0.6816 0.0173
-7 17 6 0.1513 -0.0089
-7 17 7 0.0140 0.0082
-7 17 8 -0.4819 -0.0015
-7 17 9 0.2736 0.0094
-7 17 10 0.3615 -0.0129
-7 17 11 -0.3198 -0.0137
-7 17 12 0.3772 0.0577
-7 18 1 -0.1441 0.0063
-7 18 2 -2.8206 0.0016
-7 18 3 -1.6021 -0.0025
-7 18 4 0.4159 0.0166
-7 18 5 -1.0372 -0.0012
-7 18 6 0.4351 0.0076
-7 18 7 0.2348 -0.0156
-7 18 8 0.1692 -0.0001
-7 18 9 -0.0373 -0.0154
-7 18 10 -0.5823 -0.0030
-7 18 11 -0.2803 -0.0218
-7 18 12 0.2795 -0.0531
-7 19 1 -3.0019 -0.0028
-7 19 2 -1.7907 0.0088
-7 19 3 -1.3128 0.0072
-7 19 4 0.4645 0.0047
-7 19 5 0.9104 -0.0078
-7 19 6 -0.2338 0.0050
-7 19 7 0.1395 -0.0094
-7 19 8 0.4673 -0.0066
-7 19 9 -0.2967 -0.0172
-7 19 10 -0.4988 0.0118
-7 19 11 0.1924 0.0126
-7 19 12 -0.2081 -0.0466
-7 20 1 -0.1685 0.0032
-7 20 2 2.4280 0.0027
-7 20 3 1.5298 0.0031
-7 20 4 -0.2370 -0.0122
-7 20 5 1.0318 0.0014
-7 20 6 -0.2995 -0.0114
-7 20 7 -0.1193 0.0132
-7 20 8 -0.2821 -0.0151
-7 20 9 -0.1556 0.0141
-7 20 10 0.3136 -0.0102
-7 20 11 0.4282 -0.0007
-7 20 12 -0.1455 0.0510
-7 21 1 3.0255 -0.0031
-7 21 2 2.1603 0.0014
-7 21 3 1.4488 -0.0088
-7 21 4 -0.1742 -0.0054
-7 21 5 -0.9253 -0.0047
-7 21 6 0.2764 0.0018
-7 21 7 -0.2654 0.0045
-7 21 8 -0.3564 0.0104
-7 21 9 0.0552 0.0099
-7 21 10 0.4361 -0.0161
-7 21 11 0.0657 -0.0042
-7 22 1 0.6029 -0.0092
-7 22 2 -1.8941 -0.0105
-7 22 3 -1.2662 -0.0015
-7 22 4 0.1428 -0.0043
-7 22 5 -1.0361 0.0002
-7 22 6 0.1293 0.0067
-7 22 7 -0.0317 -0.0027
-7 22 8 0.3485 0.0248
-7 22 9 0.2197 -0.0066
-7 22 10 0.0811 0.0272
-7 22 11 -0.5303 0.0177
-7 23 1 -2.7697 0.0076
-7 23 2 -2.1797 -0.0117
-7 23 3 -1.5334 -0.0028
-7 23 4 -0.2121 0.0052
-7 23 5 0.7238 0.0072
-7 23 6 -0.2871 -0.0059
-7 23 7 0.3048 0.0022
-7 23 8 0.1508 -0.0022
-7 23 9 0.2939 -0.0010
-7 23 10 -0.0017 0.0257
-7 23 11 -0.2115 0.0135
-7 24 1 -0.9067 0.0056
-7 24 2 1.2203 0.0130
-7 24 3 0.9471 -0.0021
-7 24 4 -0.1434 0.0145
-7 24 5 0.9849 -0.0011
-7 24 6 0.0251 0.0064
-7 24 7 0.0720 -0.0096
-7 24 8 -0.3159 -0.0216
-7 24 9 -0.0994 0.0069
-7 24 10 -0.2969 -0.0376
-7 24 11 0.5621 -0.0042
-7 25 1 2.4642 -0.0037
-7 25 2 2.0754 0.0083
-7 25 3 1.4766 0.0194
-7 25 4 0.5983 -0.0015
-7 25 5 -0.4764 0.0033
-7 25 6 0.2884 0.0047
-7 25 7 -0.3058 -0.0041
-7 25 8 0.0944 -0.0141
-7 25 9 -0.4822 0.0052
-7 25 10 -0.6358 -0.0161
-7 25 11 0.1277 -0.0465
-7 26 1 1.0748 0.0013
-7 26 2 -0.5826 -0.0060
-7 26 3 -0.6426 0.0020
-7 26 4 0.1947 -0.0081
-7 26 5 -0.8676 0.0040
-7 26 6 -0.1399 -0.0136
-7 26 7 0.0820 0.0137
-7 26 8 0.2157 0.0107
-7 26 9 -0.0772 -0.0135
-7 26 10 0.1137 0.0340
-7 26 11 -0.5391 -0.0307
-7 27 1 -2.1826 -0.0058
-7 27 2 -2.0222 0.0035
-7 27 3 -1.3781 -0.0228
-7 27 4 -0.8418 -0.0009
-7 27 5 0.3412 -0.0139
-7 27 6 -0.2822 0.0028
-7 27 7 0.3359 -0.0010
-7 27 8 -0.2444 0.0228
-7 27 9 0.4030 -0.0220
-7 27 10 1.1234 -0.0279
-7 27 11 0.0310 0.0757
-7 28 1 -1.2612 -0.0018
-7 28 2 0.1287 -0.0041
-7 28 3 0.3492 0.0042
-7 28 4 -0.2590 -0.0020
-7 28 5 0.7237 -0.0041
-7 28 6 0.2660 0.0001
-7 28 7 -0.2629 -0.0056
-7 28 8 -0.0880 -0.0002
-7 28 9 0.1503 0.0120
-7 28 10 0.3554 -0.0234
-7 29 1 1.8597 0.0103
-7 29 2 1.9314 -0.0064
-7 29 3 1.3556 0.0092
-7 29 4 0.8917 -0.0000
-7 29 5 -0.3014 0.0098
-7 29 6 0.2670 -0.0135
-7 29 7 -0.3751 0.0077
-7 29 8 0.2040 -0.0116
-7 29 9 -0.1959 0.0388
-7 29 10 -1.2594 0.0856
-7 30 1 1.4534 -0.0044
-7 30 2 0.1304 0.0071
-7 30 3 -0.0647 -0.0090
-7 30 4 0.3216 -0.0008
-7 30 5 -0.5591 -0.0096
-7 30 6 -0.4067 0.0251
-7 30 7 0.2115 -0.0064
-7 30 8 -0.0700 -0.0044
-7 30 9 -0.1078 0.0036
-7 30 10 -0.7489 0.0210
-7 31 1 -1.4614 -0.0033
-7 31 2 -1.6276 -0.0032
-7 31 3 -1.3443 0.0083
-7 31 4 -0.7635 -0.0039
-7 31 5 0.2479 0.0077
-7 31 6 -0.2418 0.0181
-7 31 7 0.3575 -0.0098
-7 31 8 -0.0448 -0.0130
-7 31 9 0.0512 -0.0451
-7 31 10 1.1022 -0.1208
-7 32 1 -1.4365 0.0100
-7 32 2 -0.2512 0.0003
-7 32 3 -0.1442 0.0031
-7 32 4 -0.3346 0.0118
-7 32 5 0.3583 0.0316
-7 32 6 0.4554 -0.0330
-7 32 7 0.0833 0.0093
-7 32 8 0.2453 -0.0014
-7 32 9 0.0508 -0.0260
-7 32 10 0.7944 -0.0319
-7 33 1 1.1054 -0.0080
-7 33 2 1.1539 0.0095
-7 33 3 1.2021 -0.0191
-7 33 4 0.4865 0.0166
-7 33 5 -0.1542 -0.0227
-7 33 6 0.1888 -0.0104
-7 33 7 -0.3012 0.0090
-7 33 8 -0.0739 0.0271
-7 33 9 -0.0046 0.0380
-7 33 10 -0.8040 0.1166
-7 34 1 1.1095 -0.0120
-7 34 2 0.3097 -0.0142
-7 34 3 0.1937 0.0090
-7 34 4 0.2211 -0.0149
-7 34 5 -0.1764 -0.0338
-7 34 6 -0.3454 0.0102
-7 34 7 -0.3415 0.0029
-7 34 8 -0.3616 0.0215
-7 34 9 -0.0232 0.0484
-7 35 1 -0.9557 0.0089
-7 35 2 -0.7773 -0.0010
-7 35 3 -0.9514 0.0215
-7 35 4 -0.1493 -0.0233
-7 35 5 0.0785 0.0225
-7 35 6 -0.0989 -0.0003
-7 35 7 0.3028 -0.0100
-7 35 8 0.1010 -0.0091
-7 35 9 -0.0253 -0.0198
-7 36 1 -0.6744 0.0124
-7 36 2 -0.4206 0.0259
-7 36 3 -0.1071 -0.0114
-7 36 4 0.0088 0.0084
-7 36 5 0.1190 0.0010
-7 36 6 0.1862 0.0193
-7 36 7 0.3306 -0.0251
-7 36 8 0.3495 -0.0511
-7 36 9 -0.0273 -0.0687
-7 37 1 0.9992 0.0067
-7 37 2 0.6817 -0.0120
-7 37 3 0.7679 -0.0108
-7 37 4 -0.0913 0.0074
-7 37 5 -0.0397 -0.0108
-7 37 6 0.0261 -0.0029
-7 37 7 -0.3822 0.0085
-7 37 8 -0.1204 -0.0388
-7 37 9 0.0651 -0.0046
-7 38 1 0.4245 -0.0108
-7 38 2 0.6613 -0.0227
-7 38 3 0.0191 -0.0018
-7 38 4 -0.2006 -0.0039
-7 38 5 -0.2005 0.0361
-7 38 6 -0.1384 -0.0214
-7 38 7 -0.1310 0.0466
-7 38 8 -0.2396 0.0743
-7 39 1 -1.0113 -0.0254
-7 39 2 -0.7525 0.0151
-7 39 3 -0.7330 -0.0177
-7 39 4 0.1425 0.0198
-7 39 5 0.0125 0.0000
-7 39 6 -0.0580 0.0212
-7 39 7 0.4247 0.0082
-7 39 8 0.1791 0.0887
-7 40 1 -0.4413 0.0056
-7 40 2 -0.9308 -0.0030
-7 40 3 -0.0136 0.0141
-7 40 4 0.2019 0.0011
-7 40 5 0.2992 -0.0288
-7 40 6 0.2047 -0.0041
-7 40 7 -0.0162 -0.0593
-7 40 8 0.1321 -0.0752
-7 41 1 0.7941 0.0252
-7 41 2 0.7131 -0.0131
-7 41 3 0.7280 0.0463
-7 41 4 -0.0716 -0.0260
-7 41 5 -0.0325 0.0032
-7 41 6 0.2020 -0.0334
-7 41 7 -0.3339 -0.0420
-7 42 1 0.5759 -0.0029
-7 42 2 1.0037 0.0362
-7 42 3 0.0161 -0.0068
-7 42 4 -0.0500 0.0155
-7 42 5 -0.2919 -0.0296
-7 42 6 -0.2550 0.0227
-7 42 7 0.0244 0.0589
-7 43 1 -0.3934 0.0006
-7 43 2 -0.4232 0.0211
-7 43 3 -0.6024 -0.0372
-7 43 4 0.0020 -0.0003
-7 43 5 0.1724 -0.0019
-7 43 6 -0.3406 0.0217
-7 43 7 0.1666 0.0732
-7 44 1 -0.6478 0.0129
-7 44 2 -0.7941 -0.0424
-7 44 3 0.0827 -0.0145
-7 44 4 -0.0651 -0.0472
-7 44 5 0.1773 0.0926
-7 44 6 0.2290 -0.0100
-7 45 1 0.0217 -0.0359
-7 45 2 -0.0045 -0.0373
-7 45 3 0.3510 -0.0229
-7 45 4 0.0365 0.0302
-7 45 5 -0.3778 0.0002
-7 45 6 0.3466 0.0041
-7 46 1 0.5764 -0.0331
-7 46 2 0.4774 0.0029
-7 46 3 -0.2423 0.0235
-7 46 4 0.0285 0.0686
-7 46 5 -0.0380 -0.1159
-7 47 1 0.1802 0.0590
-7 47 2 0.3385 0.0408
-7 47 3 -0.0832 0.0927
-7 47 4 -0.0807 -0.0331
-7 47 5 0.4520 0.0015
-7 48 1 -0.3779 0.0464
-7 48 2 -0.2775 0.0561
-7 48 3 0.3095 -0.0067
-7 48 4 0.0798 -0.0581
-7 49 1 -0.2318 -0.0647
-7 49 2 -0.4269 -0.0220
-7 49 3 -0.1057 -0.1145
-7 50 1 0.1377 -0.0412
-7 50 2 0.2155 -0.0851
-6 0 2 2.1962 -0.0078
-6 0 4 1.9504 0.0027
-6 0 6 -1.2257 -0.0030
-6 0 8 0.3768 -0.0092
-6 0 10 -0.1318 0.0033
-6 0 12 -0.6270 -0.0036
-6 1 1 -0.9811 0.0004
-6 1 2 2.0827 -0.0028
-6 1 3 0.1397 -0.0124
-6 1 4 0.4596 -0.0045
-6 1 5 0.1369 0.0104
-6 1 6 -0.0084 0.0013
-6 1 7 0.0735 -0.0075
-6 1 8 0.3646 0.0043
-6 1 9 -0.0483 0.0130
-6 1 10 0.6207 0.0052
-6 1 11 -0.0950 -0.0068
-6 1 12 0.1895 -0.0046
-6 1 13 0.0173 0.0528
-6 2 1 -1.1513 0.0068
-6 2 2 -2.5255 0.0074
-6 2 3 1.2036 0.0012
-6 2 4 -1.8584 0.0054
-6 2 5 -0.0785 0.0083
-6 2 6 1.1831 -0.0015
-6 2 7 0.0345 0.0091
-6 2 8 -0.3235 0.0122
-6 2 9 -0.0267 -0.0012
-6 2 10 0.1530 -0.0027
-6 2 11 0.2758 -0.0086
-6 2 12 0.6512 -0.0133
-6 2 13 0.0811 0.0298
-6 3 1 2.5386 0.0106
-6 3 2 -1.8407 0.0035
-6 3 3 -0.3884 0.0153
-6 3 4 -0.1187 0.0132
-6 3 5 -0.3923 -0.0007
-6 3 6 0.2029 -0.0050
-6 3 7 -0.1717 0.0012
-6 3 8 -0.2559 -0.0093
-6 3 9 0.0839 -0.0015
-6 3 10 -0.4468 -0.0093
-6 3 11 0.2581 0.0006
-6 3 12 0.1492 0.0148
-6 3 13 -0.0141 -0.0716
-6 4 1 2.1119 0.0011
-6 4 2 3.3169 -0.0009
-6 4 3 -2.0107 -0.0020
-6 4 4 1.5506 -0.0032
-6 4 5 0.0928 -0.0017
-6 4 6 -1.1269 0.0053
-6 4 7 -0.1650 -0.0035
-6 4 8 0.2191 -0.0058
-6 4 9 -0.0267 0.0067
-6 4 10 -0.1832 0.0059
-6 4 11 -0.3329 -0.0011
-6 4 12 -0.6310 0.0158
-6 4 13 -0.1572 -0.0024
-6 5 1 -3.2013 -0.0150
-6 5 2 1.4656 0.0003
-6 5 3 0.5465 -0.0086
-6 5 4 -0.5055 -0.0117
-6 5 5 0.5623 -0.0083
-6 5 6 -0.4071 -0.0004
-6 5 7 0.1630 0.0051
-6 5 8 0.1157 0.0159
-6 5 9 -0.0037 -0.0020
-6 5 10 0.2580 -0.0022
-6 5 11 -0.3356 0.0092
-6 5 12 -0.6682 -0.0249
-6 5 13 -0.0688 0.0905
-6 6 1 -2.7024 -0.0028
-6 6 2 -4.1731 -0.0067
-6 6 3 2.2234 0.0024
-6 6 4 -1.0290 -0.0049
-6 6 5 -0.0979 -0.0074
-6 6 6 1.1612 -0.0064
-6 6 7 0.3854 0.0001
-6 6 8 -0.1581 -0.0041
-6 6 9 0.1175 -0.0106
-6 6 10 0.1627 -0.0062
-6 6 11 0.1209 0.0022
-6 6 12 0.4111 -0.0059
-6 6 13 0.1748 -0.0281
-6 7 1 3.0683 0.0089
-6 7 2 -1.1176 -0.0005
-6 7 3 -0.6159 -0.0057
-6 7 4 1.2561 0.0044
-6 7 5 -0.5626 0.0078
-6 7 6 0.4600 0.0051
-6 7 7 -0.0676 -0.0040
-6 7 8 -0.0171 -0.0165
-6 7 9 -0.1133 -0.0091
-6 7 10 -0.2237 0.0094
-6 7 11 0.2806 -0.0155
-6 7 12 1.0743 0.0249
-6 7 13 0.1877 -0.0926
-6 8 1 2.7651 -0.0009
-6 8 2 4.8103 0.0089
-6 8 3 -1.8909 -0.0008
-6 8 4 0.4383 0.0070
-6 8 5 0.2509 0.0122
-6 8 6 -1.2521 0.0043
-6 8 7 -0.5703 0.0001
-6 8 8 0.1608 0.0064
-6 8 9 -0.1259 0.0104
-6 8 10 -0.0724 -0.0036
-6 8 11 0.1899 0.0014
-6 8 12 -0.0045 -0.0041
-6 9 1 -2.4679 0.0023
-6 9 2 0.8919 -0.0032
-6 9 3 0.7196 0.0148
-6 9 4 -1.8751 0.0009
-6 9 5 0.3849 -0.0018
-6 9 6 -0.3663 -0.0007
-6 9 7 -0.0446 -0.0032
-6 9 8 -0.0364 0.0079
-6 9 9 0.1395 0.0161
-6 9 10 0.3546 0.0016
-6 9 11 -0.1128 0.0141
-6 9 12 -1.0805 -0.0128
-6 10 1 -2.2711 0.0013
-6 10 2 -5.1216 -0.0032
-6 10 3 1.1957 -0.0040
-6 10 4 0.0339 -0.0032
-6 10 5 -0.6370 -0.0072
-6 10 6 1.2446 -0.0005
-6 10 7 0.5864 -0.0009
-6 10 8 -0.1692 -0.0011
-6 10 9 0.0066 -0.0071
-6 10 10 -0.0628 0.0141
-6 10 11 -0.3473 0.0010
-6 10 12 -0.3454 0.0079
-6 11 1 1.5017 -0.0077
-6 11 2 -0.7738 0.0025
-6 11 3 -0.9792 -0.0116
-6 11 4 2.1182 -0.0020
-6 11 5 -0.1112 -0.0026
-6 11 6 0.2264 -0.0083
-6 11 7 0.1085 0.0101
-6 11 8 0.0952 0.0020
-6 11 9 -0.0614 -0.0039
-6 11 10 -0.4950 -0.0182
-6 11 11 -0.0550 -0.0061
-6 11 12 0.6281 0.0003
-6 12 1 1.4624 0.0024
-6 12 2 5.0552 -0.0066
-6 12 3 -0.3223 0.0061
-6 12 4 -0.3220 0.0020
-6 12 5 1.1215 -0.0031
-6 12 6 -1.0511 -0.0020
-6 12 7 -0.4408 0.0037
-6 12 8 0.1293 -0.0017
-6 12 9 0.1460 0.0034
-6 12 10 0.2185 -0.0088
-6 12 11 0.2523 -0.0053
-6 12 12 0.3900 -0.0069
-6 13 1 -0.0816 0.0023
-6 13 2 0.7614 0.0041
-6 13 3 1.3247 0.0026
-6 13 4 -1.9277 0.0015
-6 13 5 -0.1900 0.0054
-6 13 6 -0.1062 0.0109
-6 13 7 -0.1046 -0.0128
-6 13 8 -0.2024 -0.0050
-6 13 9 0.0204 -0.0147
-6 13 10 0.5107 0.0215
-6 13 11 0.0968 -0.0023
-6 13 12 0.0294 0.0010
-6 14 1 -0.7490 -0.0022
-6 14 2 -4.6041 0.0133
-6 14 3 -0.5538 0.0001
-6 14 4 0.4654 -0.0035
-6 14 5 -1.4460 0.0089
-6 14 6 0.7511 0.0015
-6 14 7 0.2836 -0.0057
-6 14 8 -0.0377 -0.0035
-6 14 9 -0.1849 -0.0005
-6 14 10 -0.3766 -0.0112
-6 14 11 -0.0416 -0.0015
-6 14 12 -0.1562 0.0020
-6 15 1 -1.6623 0.0065
-6 15 2 -0.9708 -0.0059
-6 15 3 -1.5558 0.0028
-6 15 4 1.4790 0.0001
-6 15 5 0.5151 -0.0087
-6 15 6 0.0078 -0.0041
-6 15 7 0.0707 0.0108
-6 15 8 0.3596 0.0040
-6 15 9 -0.1403 0.0178
-6 15 10 -0.4438 -0.0107
-6 15 11 -0.0061 0.0033
-6 15 12 -0.5167 0.0077
-6 16 1 0.3361 -0.0043
-6 16 2 3.8963 -0.0120
-6 16 3 1.2106 -0.0084
-6 16 4 -0.4899 0.0002
-6 16 5 1.4975 -0.0070
-6 16 6 -0.4756 -0.0001
-6 16 7 -0.2308 0.0049
-6 16 8 -0.0710 0.0098
-6 16 9 0.0506 -0.0026
-6 16 10 0.4807 0.0242
-6 16 11 -0.0847 0.0156
-6 16 12 -0.0720 0.0070
-6 17 1 3.2228 -0.0072
-6 17 2 1.4815 -0.0036
-6 17 3 1.6133 -0.0028
-6 17 4 -1.0112 -0.0047
-6 17 5 -0.8416 0.0094
-6 17 6 0.0888 -0.0064
-6 17 7 -0.0621 -0.0051
-6 17 8 -0.5226 -0.0060
-6 17 9 0.3360 -0.0058
-6 17 10 0.4203 -0.0025
-6 17 11 -0.0870 0.0055
-6 17 12 0.6329 -0.0206
-6 18 1 -0.0370 0.0083
-6 18 2 -3.1409 0.0047
-6 18 3 -1.4336 0.0075
-6 18 4 0.4148 0.0079
-6 18 5 -1.4118 0.0009
-6 18 6 0.2582 0.0018
-6 18 7 0.2304 -0.0042
-6 18 8 0.1504 -0.0080
-6 18 9 0.1624 0.0051
-6 18 10 -0.4365 -0.0142
-6 18 11 0.0738 -0.0175
-6 18 12 0.0775 -0.0136
-6 19 1 -4.0742 -0.0001
-6 19 2 -2.0946 0.0141
-6 19 3 -1.6408 0.0006
-6 19 4 0.6191 0.0099
-6 19 5 1.0643 -0.0040
-6 19 6 -0.1969 0.0130
-6 19 7 0.0852 -0.0009
-6 19 8 0.6036 0.0102
-6 19 9 -0.3761 -0.0007
-6 19 10 -0.4334 0.0146
-6 19 11 0.0772 -0.0162
-6 19 12 -0.4633 0.0378
-6 20 1 -0.4218 -0.0032
-6 20 2 2.4392 0.0019
-6 20 3 1.1984 0.0015
-6 20 4 -0.3336 -0.0128
-6 20 5 1.3748 0.0057
-6 20 6 -0.0603 -0.0057
-6 20 7 -0.1593 0.0063
-6 20 8 -0.1719 -0.0017
-6 20 9 -0.2715 -0.0039
-6 20 10 0.2059 -0.0096
-6 20 11 -0.0092 0.0031
-6 20 12 0.0567 0.0077
-6 21 1 4.1247 0.0037
-6 21 2 2.4286 -0.0132
-6 21 3 1.7266 0.0019
-6 21 4 -0.2408 -0.0090
-6 21 5 -1.0877 -0.0035
-6 21 6 0.3027 -0.0110
-6 21 7 -0.0965 0.0012
-6 21 8 -0.5027 -0.0095
-6 21 9 0.1586 -0.0077
-6 21 10 0.3255 -0.0291
-6 21 11 -0.0254 0.0145
-6 21 12 0.2297 -0.0589
-6 22 1 0.9995 -0.0058
-6 22 2 -1.7357 -0.0028
-6 22 3 -0.7461 -0.0052
-6 22 4 0.3523 0.0120
-6 22 5 -1.4034 -0.0095
-6 22 6 -0.1124 0.0051
-6 22 7 0.0198 -0.0085
-6 22 8 0.1568 0.0108
-6 22 9 0.1648 -0.0020
-6 22 10 0.1068 0.0256
-6 22 11 -0.0581 0.0045
-6 23 1 -3.7296 0.0033
-6 23 2 -2.3305 0.0046
-6 23 3 -1.7425 -0.0038
-6 23 4 -0.1814 0.0006
-6 23 5 0.9466 0.0057
-6 23 6 -0.3620 0.0001
-6 23 7 0.0843 0.0060
-6 23 8 0.2026 0.0028
-6 23 9 0.1483 0.0175
-6 23 10 -0.0070 0.0395
-6 23 11 0.0710 0.0064
-6 24 1 -1.4052 0.0085
-6 24 2 0.9849 0.0004
-6 24 3 0.3850 -0.0020
-6 24 4 -0.4473 -0.0100
-6 24 5 1.3887 0.0043
-6 24 6 0.2131 0.0038
-6 24 7 0.0551 0.0053
-6 24 8 -0.1524 -0.0117
-6 24 9 0.0845 0.0072
-6 24 10 -0.3097 -0.0260
-6 24 11 0.1616 0.0150
-6 25 1 3.2831 -0.0105
-6 25 2 2.0458 -0.0010
-6 25 3 1.5448 0.0031
-6 25 4 0.5923 0.0063
-6 25 5 -0.7685 -0.0023
-6 25 6 0.3518 0.0126
-6 25 7 -0.1025 -0.0127
-6 25 8 0.1572 0.0019
-6 25 9 -0.2929 -0.0123
-6 25 10 -0.4026 -0.0309
-6 25 11 -0.2155 -0.0371
-6 26 1 1.4944 -0.0023
-6 26 2 -0.2869 0.0006
-6 26 3 -0.2101 0.0088
-6 26 4 0.4940 0.0060
-6 26 5 -1.2726 0.0106
-6 26 6 -0.2586 -0.0147
-6 26 7 0.0012 0.0026
-6 26 8 0.1577 0.0034
-6 26 9 -0.2883 -0.0050
-6 26 10 0.2852 0.0221
-6 26 11 -0.2983 -0.0502
-6 27 1 -2.8880 0.0040
-6 27 2 -1.8756 0.0051
-6 27 3 -1.2094 -0.0021
-6 27 4 -0.8714 -0.0028
-6 27 5 0.6333 -0.0013
-6 27 6 -0.3235 -0.0155
-6 27 7 0.1768 0.0085
-6 27 8 -0.3636 0.0002
-6 27 9 0.2157 -0.0051
-6 27 10 0.7062 0.0006
-6 27 11 0.2890 0.0586
-6 28 1 -1.3913 -0.0064
-6 28 2 -0.1842 -0.0003
-6 28 3 0.0818 -0.0043
-6 28 4 -0.4453 0.0068
-6 28 5 1.0838 -0.0213
-6 28 6 0.3248 0.0158
-6 28 7 -0.0770 -0.0073
-6 28 8 -0.1140 0.0081
-6 28 9 0.3373 -0.0050
-6 28 10 -0.0876 -0.0274
-6 28 11 0.3598 0.0704
-6 29 1 2.4369 0.0126
-6 29 2 1.7984 -0.0089
-6 29 3 0.9317 0.0058
-6 29 4 0.9233 -0.0068
-6 29 5 -0.5344 0.0026
-6 29 6 0.3440 0.0050
-6 29 7 -0.2336 0.0057
-6 29 8 0.3339 -0.0029
-6 29 9 -0.0734 0.0173
-6 29 10 -0.8242 0.0336
-6 29 11 -0.1698 -0.0601
-6 30 1 1.2250 0.0094
-6 30 2 0.3407 0.0029
-6 30 3 0.1211 -0.0060
-6 30 4 0.3736 -0.0228
-6 30 5 -0.8542 0.0111
-6 30 6 -0.4155 -0.0039
-6 30 7 0.0268 0.0032
-6 30 8 0.0076 -0.0126
-6 30 9 -0.2834 0.0180
-6 30 10 -0.1236 0.0422
-6 31 1 -1.9061 -0.0195
-6 31 2 -1.5834 0.0089
-6 31 3 -0.7748 -0.0116
-6 31 4 -0.7214 0.0091
-6 31 5 0.4595 -0.0026
-6 31 6 -0.3814 0.0065
-6 31 7 0.2045 -0.0154
-6 31 8 -0.1978 -0.0002
-6 31 9 0.0181 -0.0099
-6 31 10 0.7935 -0.0526
-6 32 1 -0.9672 -0.0025
-6 32 2 -0.2567 -0.0077
-6 32 3 -0.3237 0.0102
-6 32 4 -0.3230 0.0229
-6 32 5 0.6134 0.0138
-6 32 6 0.4337 -0.0102
-6 32 7 0.1280 0.0051
-6 32 8 0.0736 0.0014
-6 32 9 0.2116 -0.0337
-6 32 10 0.2236 -0.0556
-6 33 1 1.4582 0.0069
-6 33 2 1.1893 -0.0089
-6 33 3 0.6600 0.0067
-6 33 4 0.3357 0.0004
-6 33 5 -0.4253 -0.0025
-6 33 6 0.3316 -0.0052
-6 33 7 -0.1586 0.0087
-6 33 8 0.1284 0.0028
-6 33 9 -0.0413 -0.0202
-6 33 10 -0.6442 0.0521
-6 34 1 0.6116 -0.0111
-6 34 2 0.1317 0.0075
-6 34 3 0.3765 -0.0090
-6 34 4 0.2383 -0.0029
-6 34 5 -0.4387 -0.0233
-6 34 6 -0.3376 0.0127
-6 34 7 -0.2201 -0.0066
-6 34 8 -0.0520 0.0238
-6 34 9 -0.1070 0.0558
-6 34 10 -0.1920 0.0567
-6 35 1 -1.2519 0.0102
-6 35 2 -0.8468 0.0071
-6 35 3 -0.5494 0.0113
-6 35 4 0.0634 -0.0112
-6 35 5 0.4150 0.0181
-6 35 6 -0.1847 -0.0040
-6 35 7 0.2119 0.0108
-6 35 8 -0.1333 0.0095
-6 35 9 0.0487 0.0638
-6 36 1 -0.3238 0.0202
-6 36 2 -0.1760 0.0003
-6 36 3 -0.2704 0.0098
-6 36 4 -0.0870 -0.0121
-6 36 5 0.3930 0.0004
-6 36 6 0.2356 -0.0014
-6 36 7 0.1439 -0.0035
-6 36 8 -0.0128 -0.0477
-6 36 9 -0.0788 -0.0806
-6 37 1 1.2342 -0.0104
-6 37 2 0.7387 0.0023
-6 37 3 0.4892 -0.0210
-6 37 4 -0.3047 0.0119
-6 37 5 -0.3661 -0.0372
-6 37 6 0.0741 0.0038
-6 37 7 -0.3184 -0.0294
-6 37 8 0.0896 -0.0395
-6 37 9 -0.0140 -0.1005
-6 38 1 0.2720 -0.0133
-6 38 2 0.4484 -0.0066
-6 38 3 0.1317 -0.0096
-6 38 4 -0.0577 -0.0015
-6 38 5 -0.4150 0.0316
-6 38 6 -0.2448 -0.0146
-6 38 7 0.0244 0.0192
-6 38 8 -0.0036 0.0532
-6 38 9 0.2833 0.0910
-6 39 1 -1.1769 -0.0072
-6 39 2 -0.7658 -0.0121
-6 39 3 -0.4839 0.0013
-6 39 4 0.3597 -0.0044
-6 39 5 0.2684 0.0422
-6 39 6 -0.1034 0.0066
-6 39 7 0.2943 0.0399
-6 39 8 0.0397 0.0695
-6 40 1 -0.4111 -0.0065
-6 40 2 -0.7770 0.0025
-6 40 3 -0.0359 -0.0020
-6 40 4 0.1260 0.0303
-6 40 5 0.3755 -0.0332
-6 40 6 0.3219 0.0277
-6 40 7 -0.1295 -0.0303
-6 40 8 0.1101 -0.0375
-6 41 1 0.9041 0.0239
-6 41 2 0.6908 0.0021
-6 41 3 0.4635 0.0336
-6 41 4 -0.3370 -0.0014
-6 41 5 -0.2139 -0.0276
-6 41 6 0.2026 -0.0031
-6 41 7 -0.0875 -0.0466
-6 41 8 -0.1346 -0.0769
-6 42 1 0.5598 0.0201
-6 42 2 0.9066 0.0043
-6 42 3 -0.0659 0.0205
-6 42 4 -0.1609 -0.0407
-6 42 5 -0.2477 -0.0022
-6 42 6 -0.3377 -0.0388
-6 42 7 0.1099 0.0335
-6 43 1 -0.4534 -0.0246
-6 43 2 -0.4111 0.0319
-6 43 3 -0.3950 -0.0437
-6 43 4 0.3088 0.0024
-6 43 5 0.2789 0.0111
-6 43 6 -0.2347 -0.0324
-6 43 7 -0.1158 0.0530
-6 44 1 -0.6197 -0.0129
-6 44 2 -0.7639 0.0030
-6 44 3 0.2170 -0.0259
-6 44 4 0.2358 0.0279
-6 44 5 0.1206 0.0413
-6 44 6 0.2750 0.0500
-6 44 7 -0.0319 -0.0327
-6 45 1 0.0271 0.0101
-6 45 2 0.0321 -0.0616
-6 45 3 0.3199 0.0150
-6 45 4 -0.2237 -0.0028
-6 45 5 -0.3868 -0.0119
-6 45 6 0.1813 0.0812
-6 46 1 0.6072 -0.0071
-6 46 2 0.5216 -0.0259
-6 46 3 -0.3446 0.0118
-6 46 4 -0.3227 -0.0222
-6 46 5 -0.0432 -0.0534
-6 46 6 -0.2301 -0.0559
-6 47 1 0.1872 0.0124
-6 47 2 0.2507 0.0571
-6 47 3 -0.2617 0.0167
-6 47 4 0.0416 0.0027
-6 47 5 0.3725 0.0232
-6 48 1 -0.5366 0.0195
-6 48 2 -0.3751 0.0427
-6 48 3 0.3434 0.0012
-6 48 4 0.3322 0.0404
-6 48 5 -0.0281 0.0435
-6 49 1 -0.1562 -0.0383
-6 49 2 -0.2938 -0.0259
-6 49 3 0.1849 -0.0089
-6 49 4 0.1344 0.0056
-6 50 1 0.3980 -0.0184
-6 50 2 0.3276 -0.0327
-6 50 3 -0.2184 0.0065
-6 51 1 0.0063 0.0600
-6 51 2 0.1042 0.0033
-5 0 2 0.0674 -0.0291
-5 0 4 1.8793 -0.0044
-5 0 6 -1.5880 0.0007
-5 0 8 0.2486 -0.0043
-5 0 10 -0.0600 0.0082
-5 0 12 -0.3267 0.0027
-5 1 1 -1.2313 -0.0093
-5 1 2 -0.4387 -0.0174
-5 1 3 -0.2656 -0.0153
-5 1 4 0.9003 -0.0086
-5 1 5 0.0253 0.0103
-5 1 6 -0.0023 0.0028
-5 1 7 -0.0125 -0.0013
-5 1 8 0.2895 -0.0004
-5 1 9 -0.1060 0.0150
-5 1 10 0.3045 0.0011
-5 1 11 -0.1309 0.0025
-5 1 12 0.0298 0.0123
-5 1 13 -0.0329 -0.0148
-5 2 1 -3.1636 0.0059
-5 2 2 -0.7832 0.0238
-5 2 3 1.4982 0.0111
-5 2 4 -1.8227 0.0075
-5 2 5 0.0091 0.0124
-5 2 6 1.5733 -0.0024
-5 2 7 0.0829 0.0031
-5 2 8 -0.1882 0.0065
-5 2 9 -0.1184 0.0073
-5 2 10 0.0141 0.0008
-5 2 11 0.1586 -0.0174
-5 2 12 0.3486 -0.0107
-5 2 13 0.0287 -0.0205
-5 3 1 3.2090 0.0093
-5 3 2 0.1106 0.0097
-5 3 3 0.6211 0.0152
-5 3 4 -0.3508 0.0206
-5 3 5 -0.0595 -0.0045
-5 3 6 0.1474 -0.0081
-5 3 7 0.0203 -0.0051
-5 3 8 -0.2921 -0.0010
-5 3 9 0.2156 -0.0089
-5 3 10 -0.3667 -0.0036
-5 3 11 0.3347 0.0018
-5 3 12 0.2434 -0.0227
-5 3 13 0.1135 -0.0060
-5 4 1 5.4820 0.0034
-5 4 2 2.5294 -0.0173
-5 4 3 -2.5726 -0.0041
-5 4 4 1.6130 -0.0047
-5 4 5 -0.0981 -0.0014
-5 4 6 -1.5384 0.0040
-5 4 7 -0.2643 -0.0026
-5 4 8 0.0931 -0.0074
-5 4 9 0.0888 0.0043
-5 4 10 0.1066 0.0003
-5 4 11 -0.1362 0.0057
-5 4 12 -0.3354 0.0204
-5 4 13 -0.0956 0.0164
-5 5 1 -4.0265 -0.0102
-5 5 2 0.2578 0.0045
-5 5 3 -0.6148 -0.0093
-5 5 4 -0.5644 -0.0166
-5 5 5 0.0347 0.0004
-5 5 6 -0.3456 0.0060
-5 5 7 -0.0018 0.0099
-5 5 8 0.2587 0.0090
-5 5 9 -0.1092 0.0071
-5 5 10 0.4774 0.0057
-5 5 11 -0.3749 -0.0007
-5 5 12 -0.6618 0.0137
-5 5 13 -0.2041 0.0349
-5 6 1 -6.5744 -0.0075
-5 6 2 -4.4219 0.0097
-5 6 3 2.9288 0.0026
-5 6 4 -1.2444 0.0005
-5 6 5 0.1719 -0.0059
-5 6 6 1.4813 -0.0043
-5 6 7 0.5123 0.0033
-5 6 8 -0.1025 0.0055
-5 6 9 0.0727 -0.0054
-5 6 10 -0.2348 -0.0056
-5 6 11 -0.0802 0.0046
-5 6 12 0.1773 -0.0252
-5 6 13 0.1394 -0.0223
-5 7 1 3.6633 0.0110
-5 7 2 -0.5149 -0.0101
-5 7 3 0.3266 0.0033
-5 7 4 1.5252 0.0074
-5 7 5 0.0735 -0.0040
-5 7 6 0.5003 -0.0030
-5 7 7 -0.0038 -0.0070
-5 7 8 -0.1491 -0.0129
-5 7 9 -0.1281 -0.0142
-5 7 10 -0.6028 -0.0053
-5 7 11 0.2137 -0.0092
-5 7 12 0.9735 0.0015
-5 7 13 0.2368 -0.0549
-5 8 1 6.4886 0.0048
-5 8 2 5.7235 -0.0002
-5 8 3 -2.5688 -0.0035
-5 8 4 0.8585 -0.0002
-5 8 5 -0.0060 0.0041
-5 8 6 -1.3625 0.0021
-5 8 7 -0.6696 -0.0045
-5 8 8 0.2177 -0.0001
-5 8 9 -0.2098 -0.0014
-5 8 10 0.2667 0.0021
-5 8 11 0.3040 -0.0107
-5 8 12 0.0638 0.0162
-5 8 13 -0.0784 0.0319
-5 9 1 -2.5924 -0.0069
-5 9 2 0.7968 0.0037
-5 9 3 0.1132 -0.0000
-5 9 4 -2.2057 -0.0043
-5 9 5 -0.2190 0.0091
-5 9 6 -0.5622 0.0046
-5 9 7 -0.0546 0.0003
-5 9 8 -0.0304 0.0062
-5 9 9 0.2873 0.0210
-5 9 10 0.6771 0.0024
-5 9 11 0.0432 0.0157
-5 9 12 -0.9350 -0.0072
-5 9 13 -0.1413 0.0556
-5 10 1 -5.4314 -0.0020
-5 10 2 -6.1898 -0.0056
-5 10 3 1.7884 0.0002
-5 10 4 -0.5948 0.0007
-5 10 5 -0.5050 0.0024
-5 10 6 1.1511 0.0014
-5 10 7 0.6108 0.0047
-5 10 8 -0.2953 -0.0043
-5 10 9 0.2006 0.0020
-5 10 10 -0.1616 0.0078
-5 10 11 -0.3171 0.0121
-5 10 12 -0.1733 0.0039
-5 11 1 1.2546 0.0011
-5 11 2 -1.2058 0.0028
-5 11 3 -0.6634 -0.0009
-5 11 4 2.4372 0.0048
-5 11 5 0.3373 -0.0074
-5 11 6 0.5153 -0.0079
-5 11 7 0.1751 0.0047
-5 11 8 0.2197 0.0031
-5 11 9 -0.2484 -0.0176
-5 11 10 -0.6273 -0.0014
-5 11 11 -0.1871 -0.0097
-5 11 12 0.5238 0.0042
-5 12 1 3.7469 0.0033
-5 12 2 5.9432 0.0022
-5 12 3 -0.9135 0.0038
-5 12 4 0.4085 0.0031
-5 12 5 1.1722 -0.0054
-5 12 6 -0.8803 -0.0033
-5 12 7 -0.3911 -0.0033
-5 12 8 0.2185 0.0028
-5 12 9 -0.0767 0.0059
-5 12 10 0.0120 -0.0092
-5 12 11 0.0955 -0.0069
-5 12 12 0.0404 -0.0209
-5 13 1 0.2606 -0.0019
-5 13 2 1.6134 0.0001
-5 13 3 1.2541 0.0001
-5 13 4 -2.2639 -0.0015
-5 13 5 -0.4501 -0.0004
-5 13 6 -0.3713 0.0077
-5 13 7 -0.2857 -0.0088
-5 13 8 -0.3619 -0.0041
-5 13 9 0.1059 0.0060
-5 13 10 0.4490 0.0062
-5 13 11 0.0891 0.0002
-5 13 12 0.0143 -0.0040
-5 14 1 -1.9945 -0.0061
-5 14 2 -5.1908 0.0053
-5 14 3 0.0939 -0.0012
-5 14 4 -0.1718 -0.0101
-5 14 5 -1.6531 0.0029
-5 14 6 0.6154 0.0015
-5 14 7 0.1943 0.0017
-5 14 8 -0.0276 0.0023
-5 14 9 -0.0303 -0.0088
-5 14 10 0.0421 -0.0014
-5 14 11 0.1680 -0.0042
-5 14 12 0.1719 0.0246
-5 15 1 -1.9684 0.0090
-5 15 2 -1.9015 -0.0070
-5 15 3 -1.7099 0.0021
-5 15 4 1.8475 -0.0044
-5 15 5 0.6317 0.0088
-5 15 6 0.1818 -0.0046
-5 15 7 0.3060 0.0132
-5 15 8 0.4562 -0.0007
-5 15 9 -0.0397 0.0045
-5 15 10 -0.2423 -0.0138
-5 15 11 0.1643 -0.0018
-5 15 12 -0.3807 0.0139
-5 16 1 0.6948 0.0050
-5 16 2 4.1227 -0.0063
-5 16 3 0.5780 -0.0060
-5 16 4 -0.1066 0.0142
-5 16 5 1.7786 -0.0002
-5 16 6 -0.3765 0.0028
-5 16 7 -0.1294 -0.0023
-5 16 8 -0.1237 -0.0020
-5 16 9 0.0396 -0.0020
-5 16 10 0.0315 0.0098
-5 16 11 -0.2928 0.0124
-5 16 12 -0.1932 -0.0201
-5 17 1 3.5641 -0.0111
-5 17 2 2.1560 0.0070
-5 17 3 1.9093 -0.0030
-5 17 4 -1.3357 0.0057
-5 17 5 -0.8629 -0.0140
-5 17 6 -0.0025 0.0017
-5 17 7 -0.2167 -0.0126
-5 17 8 -0.5268 0.0010
-5 17 9 0.0873 -0.0100
-5 17 10 0.1252 0.0153
-5 17 11 -0.3663 0.0134
-5 17 12 0.4661 -0.0338
-5 18 1 0.0696 0.0000
-5 18 2 -2.9607 0.0000
-5 18 3 -0.8970 0.0084
-5 18 4 0.3154 -0.0126
-5 18 5 -1.6853 0.0011
-5 18 6 0.1382 -0.0065
-5 18 7 0.1360 0.0054
-5 18 8 0.1179 -0.0064
-5 18 9 -0.0013 0.0160
-5 18 10 -0.1338 -0.0061
-5 18 11 0.3012 -0.0091
-5 18 12 -0.0330 0.0189
-5 19 1 -4.5030 0.0031
-5 19 2 -2.4426 0.0016
-5 19 3 -1.9179 -0.0000
-5 19 4 0.8154 -0.0020
-5 19 5 1.0184 0.0137
-5 19 6 -0.1562 0.0016
-5 19 7 0.0624 0.0025
-5 19 8 0.5467 0.0050
-5 19 9 -0.1189 0.0127
-5 19 10 -0.1128 -0.0058
-5 19 11 0.4174 -0.0194
-5 19 12 -0.3662 0.0617
-5 20 1 -0.6118 -0.0036
-5 20 2 1.9347 0.0032
-5 20 3 0.7070 -0.0051
-5 20 4 -0.4447 0.0060
-5 20 5 1.6062 -0.0026
-5 20 6 0.0919 0.0064
-5 20 7 -0.1125 -0.0076
-5 20 8 0.0153 0.0139
-5 20 9 0.0270 -0.0185
-5 20 10 0.1654 -0.0011
-5 20 11 -0.3244 -0.0014
-5 20 12 0.2812 -0.0243
-5 21 1 4.5605 0.0049
-5 21 2 2.5892 -0.0112
-5 21 3 1.8520 0.0044
-5 21 4 -0.3338 -0.0003
-5 21 5 -1.0302 -0.0061
-5 21 6 0.3007 -0.0056
-5 21 7 0.0911 0.0096
-5 21 8 -0.4425 -0.0086
-5 21 9 0.0389 -0.0145
-5 21 10 0.1268 -0.0085
-5 21 11 -0.4059 0.0103
-5 21 12 0.2206 -0.0906
-5 22 1 1.1604 0.0013
-5 22 2 -1.1500 0.0023
-5 22 3 -0.1908 0.0030
-5 22 4 0.5882 0.0055
-5 22 5 -1.6108 0.0004
-5 22 6 -0.2478 -0.0027
-5 22 7 0.0595 0.0050
-5 22 8 -0.1279 -0.0106
-5 22 9 -0.1531 0.0106
-5 22 10 -0.1273 -0.0019
-5 22 11 0.3810 0.0042
-5 22 12 -0.3176 0.0273
-5 23 1 -4.1056 -0.0026
-5 23 2 -2.4158 0.0139
-5 23 3 -1.6952 -0.0030
-5 23 4 -0.0907 -0.0024
-5 23 5 0.9712 -0.0046
-5 23 6 -0.4002 0.0056
-5 23 7 -0.1837 -0.0106
-5 23 8 0.1988 0.0040
-5 23 9 0.0788 0.0145
-5 23 10 -0.1091 0.0165
-5 23 11 0.4453 0.0070
-5 24 1 -1.5922 0.0044
-5 24 2 0.5370 -0.0093
-5 24 3 -0.2292 -0.0040
-5 24 4 -0.7471 -0.0178
-5 24 5 1.5982 0.0028
-5 24 6 0.2838 -0.0005
-5 24 7 -0.0404 0.0011
-5 24 8 0.1090 0.0014
-5 24 9 0.2912 -0.0054
-5 24 10 0.0794 0.0136
-5 24 11 -0.3616 0.0069
-5 25 1 3.6689 -0.0038
-5 25 2 2.0518 -0.0070
-5 25 3 1.3648 -0.0053
-5 25 4 0.4557 0.0071
-5 25 5 -0.9303 0.0082
-5 25 6 0.4251 0.0025
-5 25 7 0.1820 -0.0004
-5 25 8 0.0769 0.0041
-5 25 9 -0.1010 -0.0122
-5 25 10 0.0591 -0.0153
-5 25 11 -0.4985 -0.0194
-5 26 1 1.6802 -0.0052
-5 26 2 0.0092 0.0089
-5 26 3 0.3386 0.0026
-5 26 4 0.7949 0.0186
-5 26 5 -1.4710 -0.0007
-5 26 6 -0.2424 -0.0016
-5 26 7 0.0595 -0.0054
-5 26 8 -0.0059 -0.0010
-5 26 9 -0.3304 0.0084
-5 26 10 -0.0508 -0.0201
-5 26 11 0.2213 -0.0205
-5 27 1 -3.3698 0.0008
-5 27 2 -1.7826 -0.0063
-5 27 3 -0.9035 0.0107
-5 27 4 -0.7266 -0.0102
-5 27 5 0.8996 -0.0017
-5 27 6 -0.4157 -0.0129
-5 27 7 -0.1132 0.0091
-5 27 8 -0.2391 -0.0074
-5 27 9 0.0078 0.0085
-5 27 10 0.0368 0.0124
-5 27 11 0.4288 0.0213
-5 28 1 -1.4137 -0.0039
-5 28 2 -0.4541 -0.0030
-5 28 3 -0.3200 0.0002
-5 28 4 -0.6707 -0.0005
-5 28 5 1.2280 -0.0068
-5 28 6 0.2090 0.0093
-5 28 7 -0.0641 0.0047
-5 28 8 -0.0549 0.0149
-5 28 9 0.2667 -0.0113
-5 28 10 0.0288 0.0127
-5 28 11 -0.0731 0.0220
-5 29 1 2.9443 0.0108
-5 29 2 1.6454 0.0153
-5 29 3 0.4800 -0.0034
-5 29 4 0.8100 0.0100
-5 29 5 -0.8465 -0.0037
-5 29 6 0.4227 0.0148
-5 29 7 0.0527 -0.0046
-5 29 8 0.2489 0.0041
-5 29 9 0.1033 -0.0046
-5 29 10 -0.2178 -0.0149
-5 29 11 -0.2017 -0.0155
-5 30 1 0.9687 0.0169
-5 30 2 0.6429 -0.0000
-5 30 3 0.4309 0.0035
-5 30 4 0.4738 -0.0220
-5 30 5 -0.9268 0.0120
-5 30 6 -0.2192 -0.0160
-5 30 7 0.0386 -0.0016
-5 30 8 0.0620 -0.0290
-5 30 9 -0.1893 0.0071
-5 30 10 -0.0081 0.0046
-5 31 1 -2.2495 -0.0158
-5 31 2 -1.4165 -0.0085
-5 31 3 -0.2150 -0.0111
-5 31 4 -0.6346 -0.0037
-5 31 5 0.8069 -0.0023
-5 31 6 -0.3937 -0.0063
-5 31 7 -0.0313 -0.0054
-5 31 8 -0.1984 0.0029
-5 31 9 -0.1442 0.0059
-5 31 10 0.4448 0.0193
-5 32 1 -0.5106 -0.0213
-5 32 2 -0.5077 -0.0021
-5 32 3 -0.6537 -0.0116
-5 32 4 -0.3219 0.0226
-5 32 5 0.6455 -0.0096
-5 32 6 0.2453 0.0143
-5 32 7 -0.0171 0.0021
-5 32 8 -0.1372 0.0258
-5 32 9 0.1393 -0.0023
-5 32 10 0.0029 -0.0216
-5 33 1 1.5152 0.0067
-5 33 2 0.9941 -0.0103
-5 33 3 0.0998 0.0165
-5 33 4 0.2725 -0.0088
-5 33 5 -0.8140 0.0119
-5 33 6 0.2394 -0.0031
-5 33 7 -0.0172 0.0049
-5 33 8 0.1870 -0.0108
-5 33 9 0.1075 -0.0220
-5 33 10 -0.5651 -0.0170
-5 34 1 0.1570 0.0116
-5 34 2 0.2075 0.0060
-5 34 3 0.7725 0.0084
-5 34 4 0.2264 0.0032
-5 34 5 -0.4652 0.0045
-5 34 6 -0.2613 -0.0049
-5 34 7 0.0162 -0.0076
-5 34 8 0.3158 -0.0065
-5 34 9 -0.0500 0.0077
-5 34 10 -0.0160 0.0289
-5 35 1 -1.0698 0.0061
-5 35 2 -0.5721 0.0184
-5 35 3 -0.0729 -0.0066
-5 35 4 0.0774 0.0191
-5 35 5 0.8024 -0.0096
-5 35 6 -0.0194 0.0057
-5 35 7 0.1459 0.0083
-5 35 8 -0.2053 0.0164
-5 35 9 -0.0348 0.0556
-5 35 10 0.4616 0.0075
-5 36 1 -0.0213 0.0027
-5 36 2 -0.0135 -0.0105
-5 36 3 -0.6777 0.0111
-5 36 4 -0.1485 -0.0280
-5 36 5 0.4056 -0.0037
-5 36 6 0.2786 -0.0025
-5 36 7 -0.0241 0.0136
-5 36 8 -0.4171 -0.0095
-5 36 9 -0.1331 -0.0228
-5 37 1 0.9844 -0.0098
-5 37 2 0.3728 -0.0002
-5 37 3 0.0878 -0.0066
-5 37 4 -0.2636 -0.0156
-5 37 5 -0.6883 -0.0021
-5 37 6 -0.0773 -0.0031
-5 37 7 -0.2598 -0.0189
-5 37 8 0.1656 -0.0153
-5 37 9 -0.0294 -0.0888
-5 38 1 0.1334 -0.0079
-5 38 2 0.0579 0.0148
-5 38 3 0.4498 -0.0271
-5 38 4 0.0685 0.0247
-5 38 5 -0.3821 0.0062
-5 38 6 -0.3095 0.0002
-5 38 7 0.0452 -0.0146
-5 38 8 0.2557 0.0076
-5 38 9 0.3257 0.0337
-5 39 1 -1.0589 0.0045
-5 39 2 -0.3741 -0.0282
-5 39 3 -0.1122 0.0086
-5 39 4 0.3072 -0.0001
-5 39 5 0.5084 0.0035
-5 39 6 -0.0076 -0.0041
-5 39 7 0.1983 0.0140
-5 39 8 -0.0317 0.0053
-5 39 9 0.0587 0.0930
-5 40 1 -0.3538 0.0010
-5 40 2 -0.2342 -0.0116
-5 40 3 -0.2075 0.0200
-5 40 4 0.0493 -0.0001
-5 40 5 0.2990 -0.0043
-5 40 6 0.3329 0.0081
-5 40 7 -0.0838 0.0093
-5 40 8 0.0791 0.0054
-5 41 1 1.0576 0.0027
-5 41 2 0.3873 0.0339
-5 41 3 0.1445 -0.0013
-5 41 4 -0.3188 0.0121
-5 41 5 -0.3717 0.0102
-5 41 6 0.1009 0.0255
-5 41 7 0.0303 0.0003
-5 41 8 -0.1153 0.0088
-5 42 1 0.4905 0.0092
-5 42 2 0.3504 -0.0056
-5 42 3 0.0095 -0.0002
-5 42 4 -0.2480 -0.0198
-5 42 5 -0.1750 -0.0034
-5 42 6 -0.3217 -0.0123
-5 42 7 0.0940 0.0005
-5 42 8 -0.2956 -0.0123
-5 43 1 -0.8886 -0.0083
-5 43 2 -0.2919 -0.0099
-5 43 3 -0.2337 -0.0038
-5 43 4 0.3326 -0.0120
-5 43 5 0.2944 -0.0151
-5 43 6 -0.0481 -0.0679
-5 43 7 -0.2076 -0.0068
-5 44 1 -0.4936 -0.0162
-5 44 2 -0.3380 0.0271
-5 44 3 0.1087 -0.0083
-5 44 4 0.4679 0.0286
-5 44 5 0.0990 0.0076
-5 44 6 0.2841 0.0078
-5 44 7 -0.0265 -0.0135
-5 45 1 0.6299 0.0087
-5 45 2 0.1175 -0.0130
-5 45 3 0.4114 0.0062
-5 45 4 -0.2880 0.0138
-5 45 5 -0.1862 -0.0102
-5 45 6 -0.0618 0.1165
-5 45 7 0.1665 -0.0016
-5 46 1 0.4570 0.0216
-5 46 2 0.2812 -0.0304
-5 46 3 -0.1237 0.0104
-5 46 4 -0.5447 -0.0438
-5 46 5 -0.0752 0.0007
-5 46 6 -0.2480 0.0005
-5 47 1 -0.4446 0.0047
-5 47 2 0.0250 0.0057
-5 47 3 -0.5989 -0.0197
-5 47 4 0.1659 -0.0351
-5 47 5 0.0081 0.0492
-5 47 6 0.0531 -0.1392
-5 48 1 -0.4523 -0.0273
-5 48 2 -0.2746 0.0075
-5 48 3 0.0699 -0.0379
-5 48 4 0.4043 0.0710
-5 48 5 0.0218 -0.0187
-5 49 1 0.4264 -0.0345
-5 49 2 -0.0309 0.0216
-5 49 3 0.6526 0.0508
-5 49 4 -0.0584 0.0681
-5 49 5 0.1508 -0.0630
-5 50 1 0.4496 0.0278
-5 50 2 0.3075 0.0212
-5 50 3 -0.0190 0.0973
-5 50 4 -0.1787 -0.0858
-5 51 1 -0.4843 0.0624
-5 51 2 -0.1109 -0.0335
-5 51 3 -0.5190 -0.0836
-5 52 1 -0.3934 -0.0185
-5 52 2 -0.2970 -0.0309
-4 0 2 -1.7958 0.0065
-4 0 4 1.0712 -0.0032
-4 0 6 -1.8217 0.0032
-4 0 8 0.3510 -0.0002
-4 0 10 0.2392 -0.0018
-4 0 12 0.1962 -0.0003
-4 1 1 -0.5514 0.0013
-4 1 2 -4.5685 -0.0050
-4 1 3 -0.7220 -0.0022
-4 1 4 0.6648 -0.0027
-4 1 5 -0.1207 0.0048
-4 1 6 0.1275 0.0045
-4 1 7 -0.0174 -0.0105
-4 1 8 0.1667 -0.0057
-4 1 9 -0.0194 -0.0145
-4 1 10 0.1882 -0.0023
-4 1 11 -0.0130 0.0068
-4 1 12 -0.2593 0.0074
-4 1 13 -0.0460 -0.0305
-4 2 1 -5.8993 0.0087
-4 2 2 0.9104 -0.0071
-4 2 3 1.1025 0.0053
-4 2 4 -1.1613 0.0008
-4 2 5 0.1249 0.0030
-4 2 6 1.8444 0.0027
-4 2 7 0.1688 0.0044
-4 2 8 -0.2496 0.0025
-4 2 9 -0.1556 0.0148
-4 2 10 -0.2580 0.0044
-4 2 11 -0.0494 0.0002
-4 2 12 -0.0871 0.0078
-4 2 13 -0.0546 -0.0057
-4 3 1 1.5171 -0.0186
-4 3 2 3.1920 -0.0035
-4 3 3 1.8250 -0.0068
-4 3 4 -0.1218 0.0042
-4 3 5 0.3561 -0.0012
-4 3 6 -0.0215 -0.0091
-4 3 7 0.0310 0.0032
-4 3 8 -0.2310 0.0119
-4 3 9 0.0147 0.0092
-4 3 10 -0.4173 0.0067
-4 3 11 0.0501 0.0050
-4 3 12 0.3615 -0.0153
-4 3 13 0.1665 0.0275
-4 4 1 10.2828 -0.0063
-4 4 2 1.3817 -0.0014
-4 4 3 -2.1302 -0.0024
-4 4 4 1.3147 -0.0011
-4 4 5 -0.2493 0.0037
-4 4 6 -1.8494 -0.0055
-4 4 7 -0.3614 -0.0024
-4 4 8 0.0652 -0.0073
-4 4 9 0.1249 -0.0042
-4 4 10 0.3195 -0.0042
-4 4 11 0.1656 0.0097
-4 4 12 -0.1035 -0.0011
-4 4 13 -0.0039 -0.0014
-4 5 1 -1.9486 0.0207
-4 5 2 -1.3557 0.0095
-4 5 3 -2.1243 0.0087
-4 5 4 -0.8041 0.0020
-4 5 5 -0.5865 -0.0008
-4 5 6 -0.1673 0.0082
-4 5 7 -0.0119 0.0035
-4 5 8 0.2527 -0.0119
-4 5 9 0.0838 -0.0037
-4 5 10 0.7391 -0.0024
-4 5 11 -0.0729 -0.0172
-4 5 12 -0.5057 0.0118
-4 5 13 -0.2955 -0.0147
-4 6 1 -12.2991 -0.0032
-4 6 2 -4.1047 0.0080
-4 6 3 2.7612 0.0042
-4 6 4 -1.3545 0.0050
-4 6 5 0.2549 -0.0047
-4 6 6 1.7076 0.0047
-4 6 7 0.5368 -0.0037
-4 6 8 -0.0065 0.0085
-4 6 9 0.1225 0.0002
-4 6 10 -0.3927 0.0011
-4 6 11 -0.2881 -0.0083
-4 6 12 0.1639 -0.0135
-4 6 13 0.1257 0.0015
-4 7 1 1.4564 -0.0097
-4 7 2 -0.1279 -0.0085
-4 7 3 1.6208 0.0010
-4 7 4 1.7657 -0.0061
-4 7 5 0.7980 -0.0019
-4 7 6 0.4002 -0.0052
-4 7 7 0.0058 -0.0047
-4 7 8 -0.1145 0.0068
-4 7 9 -0.2318 0.0020
-4 7 10 -0.9457 -0.0009
-4 7 11 0.0207 0.0203
-4 7 12 0.5776 -0.0024
-4 7 13 0.3052 -0.0054
-4 8 1 11.9249 0.0107
-4 8 2 6.1104 -0.0030
-4 8 3 -2.7230 -0.0046
-4 8 4 1.2778 -0.0068
-4 8 5 0.0233 -0.0011
-4 8 6 -1.3650 -0.0019
-4 8 7 -0.5931 0.0087
-4 8 8 0.1186 0.0003
-4 8 9 -0.4282 -0.0028
-4 8 10 0.3790 0.0023
-4 8 11 0.2719 -0.0057
-4 8 12 -0.1103 0.0174
-4 8 13 -0.1731 0.0047
-4 9 1 -0.1636 0.0001
-4 9 2 1.1960 0.0024
-4 9 3 -0.6612 -0.0099
-4 9 4 -2.3853 0.0026
-4 9 5 -0.9172 0.0055
-4 9 6 -0.6057 0.0019
-4 9 7 -0.0719 0.0034
-4 9 8 -0.1827 -0.0012
-4 9 9 0.3087 0.0007
-4 9 10 0.8795 -0.0040
-4 9 11 0.0739 -0.0168
-4 9 12 -0.4849 -0.0020
-4 9 13 -0.1234 0.0175
-4 10 1 -9.7217 -0.0086
-4 10 2 -6.7422 -0.0078
-4 10 3 2.1775 -0.0000
-4 10 4 -1.1806 0.0022
-4 10 5 -0.6003 0.0054
-4 10 6 0.9311 -0.0019
-4 10 7 0.4671 -0.0057
-4 10 8 -0.2458 -0.0117
-4 10 9 0.5705 0.0032
-4 10 10 -0.2147 -0.0039
-4 10 11 -0.0676 0.0175
-4 10 12 0.1450 -0.0054
-4 10 13 0.1103 -0.0081
-4 11 1 -1.2901 0.0009
-4 11 2 -2.1075 0.0024
-4 11 3 -0.3540 0.0074
-4 11 4 2.5298 0.0022
-4 11 5 0.8897 -0.0055
-4 11 6 0.6782 0.0040
-4 11 7 0.2090 -0.0039
-4 11 8 0.4880 -0.0013
-4 11 9 -0.2358 -0.0082
-4 11 10 -0.5501 0.0103
-4 11 11 -0.0723 0.0120
-4 11 12 0.2560 -0.0036
-4 12 1 6.5746 0.0019
-4 12 2 6.1683 0.0123
-4 12 3 -1.5284 0.0051
-4 12 4 1.0443 0.0060
-4 12 5 1.2626 -0.0018
-4 12 6 -0.5900 0.0060
-4 12 7 -0.2307 -0.0020
-4 12 8 0.2320 0.0111
-4 12 9 -0.4476 0.0016
-4 12 10 -0.0217 0.0028
-4 12 11 -0.1832 -0.0151
-4 12 12 -0.3309 -0.0090
-4 13 1 2.4274 0.0007
-4 13 2 2.8232 -0.0012
-4 13 3 1.1637 0.0016
-4 13 4 -2.3501 -0.0014
-4 13 5 -0.7981 0.0018
-4 13 6 -0.5553 -0.0104
-4 13 7 -0.3296 0.0055
-4 13 8 -0.6308 0.0008
-4 13 9 0.0740 0.0153
-4 13 10 0.1393 -0.0080
-4 13 11 -0.0908 -0.0057
-4 13 12 -0.0233 0.0133
-4 14 1 -3.4819 0.0000
-4 14 2 -5.0090 -0.0090
-4 14 3 0.9503 -0.0052
-4 14 4 -0.7667 -0.0108
-4 14 5 -1.7252 -0.0059
-4 14 6 0.4082 -0.0070
-4 14 7 0.0401 0.0045
-4 14 8 -0.0955 0.0014
-4 14 9 0.1480 -0.0052
-4 14 10 0.1780 0.0008
-4 14 11 0.2886 0.0032
-4 14 12 0.4648 0.0133
-4 15 1 -3.3215 0.0009
-4 15 2 -3.1128 -0.0050
-4 15 3 -1.6682 -0.0051
-4 15 4 2.0261 -0.0030
-4 15 5 0.7894 0.0047
-4 15 6 0.2981 0.0094
-4 15 7 0.3229 -0.0057
-4 15 8 0.5799 -0.0004
-4 15 9 0.0415 -0.0135
-4 15 10 0.1419 -0.0015
-4 15 11 0.2901 -0.0035
-4 15 12 -0.1100 -0.0156
-4 16 1 1.2151 0.0039
-4 16 2 3.7156 0.0058
-4 16 3 -0.3918 0.0019
-4 16 4 0.3654 0.0101
-4 16 5 1.8656 0.0085
-4 16 6 -0.2814 0.0028
-4 16 7 0.0234 0.0000
-4 16 8 -0.0110 -0.0100
-4 16 9 0.1537 0.0037
-4 16 10 -0.1905 -0.0044
-4 16 11 -0.2334 0.0048
-4 16 12 -0.3428 -0.0118
-4 17 1 4.1422 -0.0026
-4 17 2 3.0072 0.0103
-4 17 3 1.8775 0.0004
-4 17 4 -1.5935 0.0054
-4 17 5 -0.8791 -0.0133
-4 17 6 -0.0432 0.0020
-4 17 7 -0.1564 0.0061
-4 17 8 -0.4439 0.0023
-4 17 9 -0.0587 0.0044
-4 17 10 -0.2174 0.0083
-4 17 11 -0.3524 0.0105
-4 17 12 0.1471 0.0019
-4 18 1 0.0346 -0.0062
-4 18 2 -2.4245 -0.0053
-4 18 3 -0.0398 0.0006
-4 18 4 0.0143 -0.0080
-4 18 5 -1.7896 -0.0020
-4 18 6 0.0962 0.0030
-4 18 7 -0.0085 -0.0020
-4 18 8 -0.0215 0.0046
-4 18 9 -0.3501 -0.0014
-4 18 10 0.1154 0.0031
-4 18 11 0.1929 -0.0042
-4 18 12 0.0478 0.0145
-4 19 1 -4.6679 0.0006
-4 19 2 -2.7785 -0.0087
-4 19 3 -1.8573 0.0052
-4 19 4 1.0626 -0.0051
-4 19 5 0.9458 0.0192
-4 19 6 -0.1292 -0.0132
-4 19 7 -0.0865 -0.0096
-4 19 8 0.3274 -0.0047
-4 19 9 0.0424 0.0009
-4 19 10 0.1578 -0.0093
-4 19 11 0.2746 -0.0093
-4 19 12 -0.1371 0.0251
-4 20 1 -0.6358 0.0026
-4 20 2 1.2618 0.0027
-4 20 3 0.0691 -0.0029
-4 20 4 -0.2923 0.0072
-4 20 5 1.6829 -0.0080
-4 20 6 0.1168 -0.0047
-4 20 7 -0.0192 -0.0049
-4 20 8 0.1454 0.0048
-4 20 9 0.4397 0.0023
-4 20 10 -0.0177 0.0056
-4 20 11 -0.2985 0.0016
-4 20 12 0.1449 -0.0214
-4 21 1 4.5877 0.0020
-4 21 2 2.5597 -0.0003
-4 21 3 1.6788 -0.0068
-4 21 4 -0.5512 0.0038
-4 21 5 -0.9377 -0.0140
-4 21 6 0.2367 0.0114
-4 21 7 0.2758 0.0135
-4 21 8 -0.2434 0.0036
-4 21 9 -0.0552 0.0030
-4 21 10 -0.0466 0.0104
-4 21 11 -0.2097 0.0026
-4 21 12 0.0997 -0.0517
-4 22 1 1.0602 0.0022
-4 22 2 -0.4567 0.0027
-4 22 3 0.3097 0.0060
-4 22 4 0.5112 -0.0044
-4 22 5 -1.6289 0.0117
-4 22 6 -0.2431 0.0024
-4 22 7 0.0640 0.0125
-4 22 8 -0.2164 -0.0040
-4 22 9 -0.4515 -0.0035
-4 22 10 -0.0915 -0.0175
-4 22 11 0.4656 -0.0027
-4 22 12 -0.1070 0.0225
-4 23 1 -4.0680 -0.0016
-4 23 2 -2.2725 0.0087
-4 23 3 -1.3860 0.0061
-4 23 4 0.1778 -0.0010
-4 23 5 0.9476 -0.0020
-4 23 6 -0.3136 0.0014
-4 23 7 -0.3435 -0.0118
-4 23 8 0.1634 0.0009
-4 23 9 0.0762 -0.0076
-4 23 10 -0.1018 -0.0143
-4 23 11 0.2469 0.0002
-4 23 12 -0.0456 0.0612
-4 24 1 -1.4503 -0.0025
-4 24 2 0.0741 -0.0053
-4 24 3 -0.6964 -0.0046
-4 24 4 -0.6845 -0.0033
-4 24 5 1.5742 -0.0041
-4 24 6 0.2398 -0.0025
-4 24 7 -0.1343 -0.0086
-4 24 8 0.1559 -0.0048
-4 24 9 0.3866 0.0017
-4 24 10 0.1983 0.0254
-4 24 11 -0.5146 0.0029
-4 25 1 3.6040 0.0009
-4 25 2 1.8995 -0.0059
-4 25 3 1.0058 -0.0053
-4 25 4 0.0816 -0.0015
-4 25 5 -1.0388 0.0153
-4 25 6 0.3554 -0.0101
-4 25 7 0.3193 0.0039
-4 25 8 -0.0850 -0.0025
-4 25 9 -0.0578 0.0028
-4 25 10 0.2574 0.0133
-4 25 11 -0.3005 0.0047
-4 26 1 1.6263 -0.0004
-4 26 2 0.1224 0.0031
-4 26 3 0.7474 -0.0046
-4 26 4 0.7289 0.0107
-4 26 5 -1.4329 -0.0092
-4 26 6 -0.1639 0.0070
-4 26 7 0.1800 -0.0055
-4 26 8 -0.0336 0.0058
-4 26 9 -0.2492 -0.0004
-4 26 10 -0.2455 -0.0268
-4 26 11 0.4039 0.0053
-4 27 1 -3.3500 -0.0034
-4 27 2 -1.5597 -0.0092
-4 27 3 -0.5834 0.0036
-4 27 4 -0.3020 -0.0022
-4 27 5 1.1313 -0.0137
-4 27 6 -0.3452 0.0053
-4 27 7 -0.2658 0.0033
-4 27 8 0.0226 -0.0039
-4 27 9 -0.0029 0.0073
-4 27 10 -0.2852 -0.0004
-4 27 11 0.2437 -0.0117
-4 28 1 -1.4091 0.0012
-4 28 2 -0.3722 -0.0007
-4 28 3 -0.5688 0.0120
-4 28 4 -0.5990 -0.0097
-4 28 5 1.1897 0.0169
-4 28 6 0.0884 -0.0099
-4 28 7 -0.1690 0.0155
-4 28 8 -0.0383 0.0067
-4 28 9 0.0919 0.0056
-4 28 10 0.1920 0.0240
-4 28 11 -0.2557 -0.0198
-4 29 1 2.9607 0.0044
-4 29 2 1.2843 0.0229
-4 29 3 0.1934 -0.0013
-4 29 4 0.4409 0.0122
-4 29 5 -1.1385 0.0019
-4 29 6 0.2705 0.0052
-4 29 7 0.2000 -0.0043
-4 29 8 0.0226 0.0125
-4 29 9 0.0827 -0.0089
-4 29 10 0.0531 -0.0191
-4 29 11 -0.0849 0.0152
-4 30 1 0.8527 0.0023
-4 30 2 0.6087 -0.0001
-4 30 3 0.4883 -0.0046
-4 30 4 0.3842 0.0012
-4 30 5 -0.9085 -0.0118
-4 30 6 -0.0637 0.0055
-4 30 7 0.1566 -0.0126
-4 30 8 0.0710 -0.0196
-4 30 9 0.0145 -0.0159
-4 30 10 -0.0713 -0.0175
-4 30 11 0.1727 0.0294
-4 31 1 -2.1658 0.0016
-4 31 2 -0.9474 -0.0200
-4 31 3 0.0874 0.0005
-4 31 4 -0.3946 -0.0162
-4 31 5 1.0939 0.0054
-4 31 6 -0.1074 -0.0082
-4 31 7 -0.0936 0.0020
-4 31 8 -0.0519 -0.0114
-4 31 9 -0.1621 -0.0014
-4 31 10 0.3642 0.0311
-4 32 1 -0.2118 -0.0079
-4 32 2 -0.6004 0.0039
-4 32 3 -0.5998 -0.0132
-4 32 4 -0.2125 0.0038
-4 32 5 0.6696 -0.0006
-4 32 6 0.1299 0.0020
-4 32 7 -0.1871 0.0036
-4 32 8 -0.1812 0.0189
-4 32 9 -0.0552 0.0235
-4 32 10 -0.0387 0.0054
-4 33 1 1.2098 -0.0099
-4 33 2 0.5041 0.0023
-4 33 3 -0.2217 -0.0007
-4 33 4 0.1950 0.0045
-4 33 5 -1.0468 -0.0022
-4 33 6 -0.1316 0.0017
-4 33 7 -0.0592 -0.0020
-4 33 8 0.0576 -0.0011
-4 33 9 0.2007 0.0096
-4 33 10 -0.6870 -0.0277
-4 34 1 -0.2303 0.0130
-4 34 2 0.3143 -0.0098
-4 34 3 0.7141 0.0204
-4 34 4 0.1283 0.0022
-4 34 5 -0.5126 0.0077
-4 34 6 -0.2762 -0.0034
-4 34 7 0.1926 -0.0006
-4 34 8 0.3789 -0.0076
-4 34 9 0.0835 -0.0236
-4 34 10 0.0843 0.0091
-4 35 1 -0.5790 0.0098
-4 35 2 -0.1284 0.0112
-4 35 3 0.2345 -0.0005
-4 35 4 -0.0150 0.0132
-4 35 5 0.9430 -0.0053
-4 35 6 0.3248 0.0057
-4 35 7 0.1994 0.0036
-4 35 8 -0.0387 0.0098
-4 35 9 -0.1446 -0.0016
-4 35 10 0.6962 0.0136
-4 36 1 0.3193 -0.0138
-4 36 2 0.0213 0.0090
-4 36 3 -0.6618 -0.0072
-4 36 4 -0.0982 -0.0144
-4 36 5 0.4281 -0.0033
-4 36 6 0.4033 -0.0028
-4 36 7 -0.0980 0.0057
-4 36 8 -0.4704 0.0009
-4 36 9 -0.1457 0.0184
-4 37 1 0.4801 0.0004
-4 37 2 0.0110 -0.0058
-4 37 3 -0.1951 0.0013
-4 37 4 -0.0331 -0.0180
-4 37 5 -0.7316 0.0138
-4 37 6 -0.3218 -0.0073
-4 37 7 -0.2433 0.0001
-4 37 8 -0.0055 0.0018
-4 37 9 0.0079 -0.0174
-4 38 1 -0.1113 0.0058
-4 38 2 -0.1894 -0.0000
-4 38 3 0.4647 -0.0111
-4 38 4 0.0636 0.0223
-4 38 5 -0.3868 -0.0060
-4 38 6 -0.4132 0.0101
-4 38 7 -0.0247 -0.0118
-4 38 8 0.2748 -0.0056
-4 38 9 0.2105 -0.0116
-4 39 1 -0.7222 -0.0102
-4 39 2 -0.1229 -0.0113
-4 39 3 0.1562 0.0045
-4 39 4 -0.0018 0.0089
-4 39 5 0.4976 -0.0278
-4 39 6 0.1444 0.0032
-4 39 7 0.1651 -0.0130
-4 39 8 0.0963 -0.0303
-4 39 9 0.1023 0.0272
-4 40 1 -0.1706 0.0090
-4 40 2 0.1831 -0.0031
-4 40 3 -0.2483 0.0166
-4 40 4 0.0446 -0.0223
-4 40 5 0.3703 0.0093
-4 40 6 0.3364 -0.0144
-4 40 7 0.0419 0.0139
-4 40 8 0.1053 0.0130
-4 41 1 0.9851 0.0115
-4 41 2 0.2681 0.0215
-4 41 3 -0.0980 -0.0155
-4 41 4 0.0253 -0.0036
-4 41 5 -0.3463 0.0442
-4 41 6 -0.0042 0.0065
-4 41 7 -0.0352 0.0289
-4 41 8 -0.2353 0.0532
-4 42 1 0.3071 -0.0177
-4 42 2 -0.1251 -0.0078
-4 42 3 0.1233 -0.0134
-4 42 4 -0.2513 0.0180
-4 42 5 -0.3692 -0.0047
-4 42 6 -0.2886 0.0205
-4 42 7 0.0285 -0.0139
-4 42 8 -0.3549 -0.0120
-4 43 1 -1.0710 -0.0065
-4 43 2 -0.3013 -0.0194
-4 43 3 -0.0505 0.0180
-4 43 4 -0.0153 0.0075
-4 43 5 0.2244 -0.0445
-4 43 6 0.0416 -0.0243
-4 43 7 -0.0333 -0.0362
-4 43 8 0.3367 -0.0536
-4 44 1 -0.2540 0.0080
-4 44 2 0.1017 0.0147
-4 44 3 -0.1360 0.0140
-4 44 4 0.4520 -0.0111
-4 44 5 0.3586 -0.0021
-4 44 6 0.3009 -0.0331
-4 44 7 -0.0365 0.0132
-4 45 1 0.9725 -0.0017
-4 45 2 0.2225 0.0193
-4 45 3 0.3130 -0.0017
-4 45 4 -0.0117 0.0019
-4 45 5 -0.0112 0.0146
-4 45 6 -0.1402 0.0482
-4 45 7 -0.0115 0.0279
-4 46 1 0.1473 0.0141
-4 46 2 -0.1137 0.0070
-4 46 3 0.2270 -0.0090
-4 46 4 -0.4696 -0.0016
-4 46 5 -0.2980 0.0084
-4 46 6 -0.2859 0.0467
-4 47 1 -0.8157 0.0174
-4 47 2 -0.1175 -0.0367
-4 47 3 -0.5968 -0.0243
-4 47 4 0.0647 -0.0428
-4 47 5 -0.2476 0.0315
-4 47 6 0.1087 -0.0656
-4 48 1 -0.1388 -0.0259
-4 48 2 0.1172 -0.0474
-4 48 3 -0.2530 -0.0270
-4 48 4 0.2642 0.0203
-4 48 5 0.1783 -0.0178
-4 48 6 0.1874 -0.0494
-4 49 1 0.7150 -0.0415
-4 49 2 0.0678 0.0674
-4 49 3 0.7462 0.0405
-4 49 4 -0.1517 0.0928
-4 49 5 0.3625 -0.0612
-4 50 1 0.2415 0.0151
-4 50 2 -0.0754 0.0633
-4 50 3 0.1383 0.0925
-4 50 4 -0.0111 -0.0359
-4 51 1 -0.6367 0.0602
-4 51 2 -0.0890 -0.0901
-4 51 3 -0.6726 -0.0395
-4 51 4 0.2346 -0.1051
-4 52 1 -0.3370 0.0046
-4 52 2 -0.0013 -0.0300
-4 52 3 0.0174 -0.1435
-4 53 1 0.4514 -0.0553
-3 0 2 -0.7327 0.0364
-3 0 4 -0.3463 0.0005
-3 0 6 -2.1088 0.0014
-3 0 8 0.3836 0.0002
-3 0 10 0.3766 -0.0060
-3 0 12 0.3551 0.0016
-3 1 1 1.3238 0.0066
-3 1 2 -8.4598 0.0196
-3 1 3 -0.8536 0.0045
-3 1 4 -0.5039 0.0035
-3 1 5 -0.3349 -0.0041
-3 1 6 0.1325 0.0020
-3 1 7 -0.0161 -0.0214
-3 1 8 0.0136 -0.0019
-3 1 9 0.0456 -0.0275
-3 1 10 0.4128 -0.0011
-3 1 11 0.0728 0.0138
-3 1 12 -0.2901 -0.0041
-3 1 13 -0.0392 -0.0079
-3 2 1 -8.0153 0.0133
-3 2 2 0.1969 -0.0285
-3 2 3 0.1594 -0.0062
-3 2 4 0.0974 -0.0051
-3 2 5 0.0288 -0.0033
-3 2 6 2.1013 0.0081
-3 2 7 0.2045 0.0097
-3 2 8 -0.2730 0.0053
-3 2 9 -0.0286 0.0009
-3 2 10 -0.3589 -0.0022
-3 2 11 -0.0637 0.0159
-3 2 12 -0.1735 0.0059
-3 2 13 -0.0762 0.0302
-3 3 1 -3.3907 -0.0196
-3 3 2 6.2847 -0.0153
-3 3 3 2.2932 -0.0153
-3 3 4 0.7543 -0.0099
-3 3 5 0.9393 0.0091
-3 3 6 -0.0721 -0.0041
-3 3 7 0.0373 0.0150
-3 3 8 -0.0289 0.0064
-3 3 9 -0.1334 0.0164
-3 3 10 -0.5613 0.0037
-3 3 11 -0.1502 -0.0072
-3 3 12 0.3340 0.0080
-3 3 13 0.1963 0.0063
-3 4 1 14.4289 -0.0236
-3 4 2 1.3938 0.0125
-3 4 3 -0.7602 0.0000
-3 4 4 0.4827 0.0030
-3 4 5 -0.0252 0.0047
-3 4 6 -2.0015 -0.0113
-3 4 7 -0.3296 -0.0009
-3 4 8 0.0487 -0.0091
-3 4 9 -0.0387 -0.0025
-3 4 10 0.3386 0.0006
-3 4 11 0.2167 0.0079
-3 4 12 -0.1666 -0.0075
-3 4 13 0.0859 -0.0211
-3 5 1 4.4145 0.0214
-3 5 2 -3.0691 0.0012
-3 5 3 -2.9443 0.0125
-3 5 4 -1.2647 0.0138
-3 5 5 -1.3867 -0.0130
-3 5 6 -0.0637 0.0044
-3 5 7 -0.0455 -0.0054
-3 5 8 -0.0079 -0.0121
-3 5 9 0.2030 -0.0058
-3 5 10 0.7773 -0.0063
-3 5 11 0.0999 -0.0048
-3 5 12 -0.3051 -0.0098
-3 5 13 -0.4361 0.0044
-3 6 1 -17.7732 0.0121
-3 6 2 -3.6375 -0.0008
-3 6 3 1.6032 0.0037
-3 6 4 -1.0524 0.0024
-3 6 5 -0.1095 -0.0027
-3 6 6 1.6713 0.0087
-3 6 7 0.3364 -0.0140
-3 6 8 0.0834 0.0082
-3 6 9 0.2477 0.0013
-3 6 10 -0.3611 0.0078
-3 6 11 -0.3403 -0.0194
-3 6 12 0.3178 0.0043
-3 6 13 -0.0284 0.0115
-3 7 1 -5.0108 -0.0154
-3 7 2 0.1040 0.0079
-3 7 3 2.5072 0.0019
-3 7 4 1.8536 -0.0126
-3 7 5 1.6348 0.0123
-3 7 6 0.2765 -0.0031
-3 7 7 0.0657 -0.0022
-3 7 8 0.1714 0.0103
-3 7 9 -0.2272 0.0054
-3 7 10 -0.8889 0.0074
-3 7 11 0.0177 0.0179
-3 7 12 0.1276 0.0092
-3 7 13 0.5391 -0.0234
-3 8 1 17.3556 0.0046
-3 8 2 5.4784 -0.0007
-3 8 3 -2.1369 -0.0014
-3 8 4 1.3768 -0.0026
-3 8 5 0.4515 -0.0003
-3 8 6 -1.1106 -0.0043
-3 8 7 -0.2256 0.0234
-3 8 8 -0.0321 -0.0023
-3 8 9 -0.5224 0.0000
-3 8 10 0.4105 -0.0118
-3 8 11 0.2384 0.0105
-3 8 12 -0.2140 -0.0023
-3 8 13 -0.0434 -0.0050
-3 9 1 5.7690 0.0093
-3 9 2 2.0086 -0.0061
-3 9 3 -1.2322 -0.0110
-3 9 4 -2.2052 0.0089
-3 9 5 -1.6475 -0.0076
-3 9 6 -0.5056 -0.0011
-3 9 7 -0.1142 0.0042
-3 9 8 -0.4388 0.0008
-3 9 9 0.1881 -0.0097
-3 9 10 0.7381 -0.0054
-3 9 11 -0.1285 -0.0250
-3 9 12 0.1202 -0.0034
-3 9 13 -0.3518 0.0345
-3 10 1 -13.8742 -0.0078
-3 10 2 -5.9369 -0.0030
-3 10 3 2.1700 -0.0025
-3 10 4 -1.4282 -0.0035
-3 10 5 -0.9325 -0.0001
-3 10 6 0.5428 -0.0013
-3 10 7 0.0330 -0.0160
-3 10 8 -0.1118 -0.0034
-3 10 9 0.6757 0.0029
-3 10 10 -0.4273 0.0076
-3 10 11 0.0652 0.0052
-3 10 12 0.0767 0.0032
-3 10 13 0.0786 0.0019
-3 11 1 -6.4167 -0.0069
-3 11 2 -3.3088 0.0009
-3 11 3 -0.1616 0.0056
-3 11 4 2.2082 -0.0064
-3 11 5 1.4394 0.0006
-3 11 6 0.6219 0.0091
-3 11 7 0.1700 -0.0024
-3 11 8 0.6533 -0.0098
-3 11 9 -0.1106 0.0092
-3 11 10 -0.3589 0.0013
-3 11 11 0.2057 0.0213
-3 11 12 -0.2837 -0.0100
-3 12 1 9.1157 -0.0008
-3 12 2 5.0676 0.0056
-3 12 3 -1.9504 0.0026
-3 12 4 1.2781 0.0074
-3 12 5 1.3782 0.0031
-3 12 6 -0.2337 0.0079
-3 12 7 0.1574 -0.0020
-3 12 8 0.2062 0.0037
-3 12 9 -0.5647 -0.0086
-3 12 10 0.3719 -0.0026
-3 12 11 -0.3036 -0.0118
-3 12 12 -0.0622 -0.0022
-3 13 1 6.4113 0.0068
-3 13 2 3.9562 0.0001
-3 13 3 1.0662 0.0053
-3 13 4 -2.0426 0.0040
-3 13 5 -1.1544 0.0071
-3 13 6 -0.5206 -0.0172
-3 13 7 -0.1845 0.0037
-3 13 8 -0.6541 0.0065
-3 13 9 0.0520 -0.0032
-3 13 10 -0.0149 0.0006
-3 13 11 -0.2106 -0.0098
-3 13 12 0.2988 0.0278
-3 14 1 -4.8423 0.0060
-3 14 2 -3.7630 -0.0072
-3 14 3 1.6681 -0.0004
-3 14 4 -0.9923 -0.0028
-3 14 5 -1.6549 -0.0041
-3 14 6 0.2123 -0.0095
-3 14 7 -0.2488 0.0120
-3 14 8 -0.2103 0.0004
-3 14 9 0.2358 0.0088
-3 14 10 -0.2382 0.0032
-3 14 11 0.2832 0.0080
-3 14 12 0.0909 -0.0032
-3 15 1 -5.8469 -0.0066
-3 15 2 -4.0085 0.0009
-3 15 3 -1.4151 -0.0086
-3 15 4 1.8619 0.0022
-3 15 5 0.9802 -0.0109
-3 15 6 0.2424 0.0176
-3 15 7 0.1132 -0.0106
-3 15 8 0.4489 0.0034
-3 15 9 -0.0377 -0.0020
-3 15 10 0.1814 0.0029
-3 15 11 0.0773 -0.0003
-3 15 12 -0.2314 -0.0389
-3 16 1 1.9124 -0.0017
-3 16 2 2.6539 0.0089
-3 16 3 -1.2850 0.0013
-3 16 4 0.6298 -0.0066
-3 16 5 1.7353 0.0020
-3 16 6 -0.2528 0.0002
-3 16 7 0.2169 -0.0058
-3 16 8 0.1880 -0.0034
-3 16 9 0.1208 0.0015
-3 16 10 0.0441 -0.0054
-3 16 11 -0.1150 -0.0023
-3 16 12 -0.0571 0.0087
-3 17 1 5.2659 0.0059
-3 17 2 3.5801 0.0010
-3 17 3 1.4847 0.0027
-3 17 4 -1.5981 -0.0095
-3 17 5 -0.9585 0.0056
-3 17 6 0.0366 -0.0074
-3 17 7 0.0411 0.0165
-3 17 8 -0.2080 -0.0058
-3 17 9 0.0277 0.0053
-3 17 10 -0.1677 -0.0075
-3 17 11 0.1810 0.0026
-3 17 12 0.1556 0.0331
-3 18 1 -0.2801 -0.0044
-3 18 2 -1.6572 -0.0067
-3 18 3 0.8648 -0.0055
-3 18 4 -0.2619 0.0118
-3 18 5 -1.6611 0.0002
-3 18 6 0.1622 0.0139
-3 18 7 -0.1282 -0.0049
-3 18 8 -0.1948 0.0042
-3 18 9 -0.3487 -0.0159
-3 18 10 0.1467 0.0020
-3 18 11 0.0431 -0.0005
-3 18 12 0.0304 -0.0089
-3 19 1 -4.8501 -0.0040
-3 19 2 -2.9276 -0.0040
-3 19 3 -1.4425 0.0054
-3 19 4 1.1878 0.0102
-3 19 5 0.9828 0.0065
-3 19 6 -0.1666 -0.0060
-3 19 7 -0.2021 -0.0125
-3 19 8 0.0837 -0.0009
-3 19 9 0.0209 -0.0107
-3 19 10 0.1323 0.0047
-3 19 11 -0.4175 -0.0000
-3 19 12 -0.0653 -0.0133
-3 20 1 -0.4981 0.0042
-3 20 2 0.6170 -0.0012
-3 20 3 -0.6819 0.0068
-3 20 4 -0.0523 -0.0081
-3 20 5 1.5072 -0.0012
-3 20 6 0.0120 -0.0182
-3 20 7 0.0441 0.0054
-3 20 8 0.2068 -0.0065
-3 20 9 0.4192 0.0217
-3 20 10 -0.2300 0.0050
-3 20 11 -0.1174 0.0022
-3 20 12 -0.1305 0.0044
-3 21 1 4.3350 -0.0000
-3 21 2 2.2955 0.0029
-3 21 3 1.2519 -0.0106
-3 21 4 -0.7847 -0.0034
-3 21 5 -0.9985 -0.0139
-3 21 6 0.1594 0.0111
-3 21 7 0.2683 -0.0003
-3 21 8 -0.0888 0.0050
-3 21 9 -0.0829 0.0172
-3 21 10 -0.1213 0.0070
-3 21 11 0.4874 0.0002
-3 21 12 -0.0550 -0.0056
-3 22 1 0.8703 0.0012
-3 22 2 0.1657 0.0074
-3 22 3 0.8376 -0.0023
-3 22 4 0.2812 -0.0005
-3 22 5 -1.3590 0.0027
-3 22 6 -0.1160 0.0084
-3 22 7 0.0435 0.0028
-3 22 8 -0.1686 0.0108
-3 22 9 -0.3797 -0.0154
-3 22 10 0.1564 -0.0070
-3 22 11 0.1598 -0.0037
-3 22 12 0.2992 0.0002
-3 23 1 -3.6348 0.0047
-3 23 2 -1.7797 0.0016
-3 23 3 -0.9045 0.0113
-3 23 4 0.5640 -0.0013
-3 23 5 1.0803 0.0074
-3 23 6 -0.1333 -0.0055
-3 23 7 -0.2196 0.0104
-3 23 8 0.1470 0.0001
-3 23 9 0.1006 -0.0171
-3 23 10 0.0329 -0.0174
-3 23 11 -0.4052 -0.0059
-3 23 12 0.1338 0.0100
-3 24 1 -1.1223 -0.0057
-3 24 2 -0.3426 -0.0035
-3 24 3 -1.0366 -0.0018
-3 24 4 -0.3968 0.0059
-3 24 5 1.2542 -0.0034
-3 24 6 0.1163 0.0029
-3 24 7 -0.1466 -0.0074
-3 24 8 0.0794 -0.0115
-3 24 9 0.2797 0.0065
-3 24 10 -0.0093 0.0013
-3 24 11 -0.0444 0.0004
-3 25 1 3.0388 -0.0062
-3 25 2 1.3656 -0.0036
-3 25 3 0.5170 -0.0059
-3 25 4 -0.4627 -0.0027
-3 25 5 -1.2630 0.0074
-3 25 6 0.1467 -0.0031
-3 25 7 0.1436 -0.0089
-3 25 8 -0.1844 -0.0049
-3 25 9 -0.0715 0.0071
-3 25 10 0.1637 0.0153
-3 25 11 0.3019 0.0111
-3 26 1 1.2904 0.0051
-3 26 2 0.0973 -0.0066
-3 26 3 0.9438 -0.0014
-3 26 4 0.3757 -0.0033
-3 26 5 -1.1521 -0.0008
-3 26 6 -0.0896 -0.0023
-3 26 7 0.2181 0.0032
-3 26 8 -0.0008 0.0058
-3 26 9 -0.1563 -0.0053
-3 26 10 -0.0650 0.0037
-3 26 11 -0.1241 0.0105
-3 27 1 -2.7018 0.0041
-3 27 2 -1.0068 0.0006
-3 27 3 -0.1860 -0.0035
-3 27 4 0.3068 0.0089
-3 27 5 1.4296 -0.0160
-3 27 6 -0.1327 0.0059
-3 27 7 -0.1114 -0.0001
-3 27 8 0.1562 -0.0023
-3 27 9 0.0381 0.0039
-3 27 10 -0.2921 -0.0023
-3 27 11 -0.2507 -0.0089
-3 28 1 -1.2072 0.0020
-3 28 2 0.0646 0.0104
-3 28 3 -0.6013 0.0092
-3 28 4 -0.2431 -0.0046
-3 28 5 1.0084 0.0095
-3 28 6 0.0777 -0.0074
-3 28 7 -0.2207 0.0029
-3 28 8 -0.0225 0.0002
-3 28 9 0.0403 0.0100
-3 28 10 0.0045 -0.0001
-3 28 11 0.1697 -0.0233
-3 29 1 2.3510 -0.0036
-3 29 2 0.6456 0.0030
-3 29 3 -0.0944 0.0084
-3 29 4 -0.1030 -0.0075
-3 29 5 -1.4544 0.0106
-3 29 6 -0.0001 -0.0028
-3 29 7 0.0692 0.0049
-3 29 8 -0.0596 0.0162
-3 29 9 0.0035 -0.0040
-3 29 10 0.1455 -0.0086
-3 29 11 0.2053 -0.0002
-3 30 1 0.7579 -0.0122
-3 30 2 0.0438 -0.0047
-3 30 3 0.3133 -0.0120
-3 30 4 0.0838 0.0100
-3 30 5 -0.8553 -0.0150
-3 30 6 -0.0905 0.0127
-3 30 7 0.2031 -0.0031
-3 30 8 0.0264 0.0016
-3 30 9 0.0518 -0.0114
-3 30 10 0.1325 -0.0081
-3 30 11 -0.0853 0.0272
-3 31 1 -1.7053 0.0086
-3 31 2 -0.2544 -0.0035
-3 31 3 0.3294 -0.0031
-3 31 4 0.0035 -0.0002
-3 31 5 1.3553 0.0029
-3 31 6 0.2370 -0.0001
-3 31 7 0.0699 -0.0010
-3 31 8 -0.0416 -0.0197
-3 31 9 -0.0996 -0.0080
-3 31 10 0.2393 0.0080
-3 32 1 -0.1115 0.0164
-3 32 2 -0.1751 -0.0011
-3 32 3 -0.2352 0.0059
-3 32 4 0.0221 -0.0071
-3 32 5 0.7501 0.0118
-3 32 6 0.1882 -0.0087
-3 32 7 -0.2179 -0.0018
-3 32 8 -0.0842 -0.0102
-3 32 9 -0.1127 0.0066
-3 32 10 -0.2576 0.0099
-3 33 1 0.9232 -0.0149
-3 33 2 -0.0902 0.0017
-3 33 3 -0.4596 -0.0059
-3 33 4 -0.0327 0.0050
-3 33 5 -1.2073 -0.0140
-3 33 6 -0.4493 -0.0008
-3 33 7 -0.2561 -0.0048
-3 33 8 0.0627 0.0071
-3 33 9 0.2223 0.0216
-3 33 10 -0.5785 -0.0005
-3 34 1 -0.3727 -0.0068
-3 34 2 0.1029 -0.0005
-3 34 3 0.2591 0.0034
-3 34 4 -0.0631 -0.0009
-3 34 5 -0.6790 -0.0045
-3 34 6 -0.4068 0.0042
-3 34 7 0.2119 0.0070
-3 34 8 0.1970 0.0163
-3 34 9 0.1309 -0.0028
-3 34 10 0.3172 -0.0013
-3 35 1 -0.4135 0.0137
-3 35 2 0.2371 0.0007
-3 35 3 0.4558 0.0083
-3 35 4 0.0463 -0.0043
-3 35 5 1.0049 0.0177
-3 35 6 0.5039 0.0041
-3 35 7 0.3340 0.0046
-3 35 8 0.0016 0.0062
-3 35 9 -0.2454 -0.0268
-3 35 10 0.6287 -0.0031
-3 36 1 0.4697 -0.0093
-3 36 2 0.0949 0.0051
-3 36 3 -0.2376 -0.0097
-3 36 4 0.0862 0.0049
-3 36 5 0.5982 0.0012
-3 36 6 0.6255 -0.0062
-3 36 7 -0.1059 -0.0100
-3 36 8 -0.2564 -0.0128
-3 36 9 -0.1053 0.0051
-3 37 1 0.3409 -0.0024
-3 37 2 -0.1225 -0.0046
-3 37 3 -0.3895 -0.0061
-3 37 4 0.0422 0.0029
-3 37 5 -0.7288 -0.0135
-3 37 6 -0.3773 -0.0079
-3 37 7 -0.2559 0.0004
-3 37 8 -0.0826 -0.0029
-3 37 9 0.1016 0.0241
-3 38 1 -0.2688 0.0131
-3 38 2 -0.2312 -0.0078
-3 38 3 0.1510 0.0129
-3 38 4 -0.1416 -0.0001
-3 38 5 -0.5462 -0.0016
-3 38 6 -0.6697 0.0102
-3 38 7 -0.0414 0.0098
-3 38 8 0.1544 0.0020
-3 38 9 0.0644 -0.0085
-3 39 1 -0.5041 -0.0110
-3 39 2 -0.1311 0.0104
-3 39 3 0.3474 0.0096
-3 39 4 -0.1648 0.0001
-3 39 5 0.4655 0.0020
-3 39 6 0.1747 0.0125
-3 39 7 0.1532 -0.0047
-3 39 8 0.1551 -0.0156
-3 39 9 0.0954 -0.0199
-3 40 1 0.0465 0.0024
-3 40 2 0.2665 0.0118
-3 40 3 -0.0651 -0.0145
-3 40 4 0.2463 -0.0079
-3 40 5 0.6053 -0.0016
-3 40 6 0.5514 -0.0084
-3 40 7 0.0770 -0.0036
-3 40 8 0.0696 0.0085
-3 41 1 0.6215 0.0159
-3 41 2 0.3201 -0.0149
-3 41 3 -0.3238 -0.0176
-3 41 4 0.2442 -0.0119
-3 41 5 -0.3128 0.0136
-3 41 6 -0.0393 -0.0189
-3 41 7 -0.1493 0.0074
-3 41 8 -0.2604 0.0317
-3 42 1 -0.0133 -0.0200
-3 42 2 -0.2943 -0.0176
-3 42 3 0.0434 0.0106
-3 42 4 -0.3704 0.0104
-3 42 5 -0.7405 0.0095
-3 42 6 -0.4531 0.0034
-3 42 7 0.0231 -0.0093
-3 42 8 -0.2376 -0.0128
-3 43 1 -0.5813 -0.0093
-3 43 2 -0.3435 0.0141
-3 43 3 0.2430 0.0138
-3 43 4 -0.2827 0.0282
-3 43 5 0.2123 -0.0247
-3 43 6 0.0250 0.0256
-3 43 7 0.2025 -0.0120
-3 43 8 0.3720 -0.0334
-3 44 1 0.1708 0.0190
-3 44 2 0.3945 0.0125
-3 44 3 -0.1009 0.0016
-3 44 4 0.4408 -0.0069
-3 44 5 0.7896 -0.0130
-3 44 6 0.4507 -0.0053
-3 44 7 -0.1067 0.0230
-3 45 1 0.4443 -0.0019
-3 45 2 0.2527 -0.0062
-3 45 3 -0.0591 0.0077
-3 45 4 0.2791 -0.0275
-3 45 5 -0.0299 0.0232
-3 45 6 -0.0578 -0.0294
-3 45 7 -0.2046 0.0169
-3 46 1 -0.3449 -0.0055
-3 46 2 -0.5615 0.0149
-3 46 3 0.1671 -0.0144
-3 46 4 -0.3859 0.0050
-3 46 5 -0.6594 0.0051
-3 46 6 -0.4169 0.0162
-3 46 7 0.0662 -0.0288
-3 47 1 -0.3244 0.0096
-3 47 2 -0.1463 -0.0117
-3 47 3 -0.1915 -0.0249
-3 47 4 -0.1935 -0.0033
-3 47 5 -0.2097 -0.0108
-3 47 6 0.0333 0.0277
-3 48 1 0.3493 0.0065
-3 48 2 0.7087 -0.0483
-3 48 3 -0.1197 0.0141
-3 48 4 0.2119 -0.0080
-3 48 5 0.4411 0.0078
-3 48 6 0.2575 -0.0263
-3 49 1 0.2768 -0.0121
-3 49 2 0.0642 0.0439
-3 49 3 0.4030 0.0115
-3 49 4 0.0484 0.0437
-3 49 5 0.3244 -0.0019
-3 50 1 -0.1593 -0.0322
-3 50 2 -0.7207 0.0516
-3 50 3 -0.0697 0.0029
-3 50 4 -0.0212 0.0095
-3 50 5 -0.2745 -0.0129
-3 51 1 -0.2516 0.0144
-3 51 2 0.0148 -0.0848
-3 51 3 -0.4579 0.0258
-3 51 4 0.0501 -0.0559
-3 52 1 -0.0624 0.0589
-3 52 2 0.5597 -0.0109
-3 52 3 0.2545 -0.0224
-3 53 1 0.1649 -0.0190
-3 53 2 -0.1031 0.1123
-2 0 2 2.2970 0.0067
-2 0 4 -1.9655 0.0007
-2 0 6 -2.3018 -0.0011
-2 0 8 0.1338 0.0015
-2 0 10 0.3171 0.0022
-2 0 12 0.1976 0.0068
-2 1 1 3.4225 -0.0089
-2 1 2 -10.4648 0.0182
-2 1 3 -0.6642 -0.0042
-2 1 4 -2.2829 0.0016
-2 1 5 -0.5444 -0.0044
-2 1 6 -0.1613 -0.0011
-2 1 7 -0.0733 -0.0104
-2 1 8 -0.0733 0.0067
-2 1 9 -0.0040 0.0035
-2 1 10 0.5401 0.0059
-2 1 11 0.0215 0.0158
-2 1 12 -0.0383 0.0026
-2 1 13 -0.0184 -0.0004
-2 2 1 -8.2774 0.0027
-2 2 2 -2.2371 0.0036
-2 2 3 -0.7433 -0.0090
-2 2 4 1.6417 -0.0026
-2 2 5 -0.2698 -0.0003
-2 2 6 2.2138 0.0062
-2 2 7 0.1195 0.0092
-2 2 8 -0.0816 0.0084
-2 2 9 0.1182 -0.0158
-2 2 10 -0.3322 -0.0114
-2 2 11 0.0569 0.0107
-2 2 12 -0.0541 -0.0120
-2 2 13 0.0056 0.0098
-2 3 1 -9.1600 0.0226
-2 3 2 8.3002 -0.0048
-2 3 3 1.9491 0.0011
-2 3 4 2.1185 -0.0045
-2 3 5 1.4999 0.0088
-2 3 6 0.1251 0.0014
-2 3 7 0.1965 0.0068
-2 3 8 0.1020 -0.0117
-2 3 9 -0.0210 -0.0054
-2 3 10 -0.5718 -0.0120
-2 3 11 -0.0588 -0.0160
-2 3 12 0.1614 -0.0043
-2 3 13 0.1554 -0.0140
-2 4 1 15.5263 -0.0146
-2 4 2 2.3735 -0.0069
-2 4 3 0.7461 0.0024
-2 4 4 -0.8063 0.0003
-2 4 5 0.5102 -0.0016
-2 4 6 -1.9144 -0.0059
-2 4 7 -0.1447 0.0006
-2 4 8 -0.0337 -0.0093
-2 4 9 -0.2173 0.0037
-2 4 10 0.3657 0.0102
-2 4 11 0.0744 -0.0006
-2 4 12 -0.2157 0.0103
-2 4 13 0.1106 -0.0108
-2 5 1 12.4304 -0.0228
-2 5 2 -4.5917 -0.0132
-2 5 3 -2.8295 -0.0032
-2 5 4 -1.9502 0.0036
-2 5 5 -2.1250 -0.0120
-2 5 6 -0.1050 -0.0003
-2 5 7 -0.2724 0.0014
-2 5 8 -0.1816 0.0071
-2 5 9 0.0887 0.0076
-2 5 10 0.6146 0.0014
-2 5 11 0.0596 0.0135
-2 5 12 -0.1559 -0.0018
-2 5 13 -0.4224 0.0390
-2 6 1 -19.8868 0.0119
-2 6 2 -3.0201 0.0047
-2 6 3 0.0397 -0.0014
-2 6 4 -0.1796 0.0018
-2 6 5 -0.7461 0.0030
-2 6 6 1.3650 0.0031
-2 6 7 0.0567 -0.0118
-2 6 8 0.1190 0.0044
-2 6 9 0.3205 0.0026
-2 6 10 -0.4124 0.0011
-2 6 11 -0.2605 -0.0087
-2 6 12 0.3175 -0.0027
-2 6 13 -0.2718 0.0103
-2 7 1 -13.4615 0.0112
-2 7 2 0.5260 0.0163
-2 7 3 2.7145 0.0062
-2 7 4 1.8374 -0.0023
-2 7 5 2.3571 0.0108
-2 7 6 0.1578 0.0000
-2 7 7 0.3023 -0.0092
-2 7 8 0.3264 -0.0014
-2 7 9 -0.1309 -0.0078
-2 7 10 -0.5853 0.0109
-2 7 11 0.0242 -0.0080
-2 7 12 -0.1224 0.0100
-2 7 13 0.5917 -0.0648
-2 8 1 19.7837 -0.0046
-2 8 2 3.6895 -0.0048
-2 8 3 -1.0557 0.0030
-2 8 4 0.9063 0.0004
-2 8 5 0.9847 -0.0006
-2 8 6 -0.6656 -0.0035
-2 8 7 0.0951 0.0152
-2 8 8 -0.1047 -0.0036
-2 8 9 -0.4359 -0.0025
-2 8 10 0.5011 -0.0118
-2 8 11 0.2218 0.0118
-2 8 12 -0.1381 -0.0045
-2 8 13 0.2912 -0.0078
-2 9 1 13.1860 0.0000
-2 9 2 2.6071 -0.0045
-2 9 3 -1.5578 -0.0041
-2 9 4 -1.6878 0.0038
-2 9 5 -2.2320 -0.0056
-2 9 6 -0.2823 -0.0016
-2 9 7 -0.2772 0.0076
-2 9 8 -0.4882 0.0017
-2 9 9 0.1091 0.0023
-2 9 10 0.4070 -0.0080
-2 9 11 -0.1840 0.0029
-2 9 12 0.5019 -0.0113
-2 9 13 -0.4773 0.0753
-2 10 1 -15.7357 0.0027
-2 10 2 -3.5813 0.0094
-2 10 3 1.7670 -0.0008
-2 10 4 -1.1727 -0.0033
-2 10 5 -1.1618 -0.0047
-2 10 6 0.0910 0.0055
-2 10 7 -0.2475 -0.0062
-2 10 8 0.0025 0.0084
-2 10 9 0.5004 0.0042
-2 10 10 -0.6396 0.0133
-2 10 11 0.0585 -0.0087
-2 10 12 -0.1920 0.0059
-2 10 13 -0.1278 0.0045
-2 11 1 -12.1382 -0.0037
-2 11 2 -4.1555 -0.0048
-2 11 3 0.1388 -0.0014
-2 11 4 1.4882 -0.0065
-2 11 5 1.8546 -0.0013
-2 11 6 0.3894 0.0033
-2 11 7 0.1854 0.0030
-2 11 8 0.5559 -0.0039
-2 11 9 -0.0771 0.0086
-2 11 10 -0.1479 -0.0070
-2 11 11 0.2975 -0.0022
-2 11 12 -0.7109 0.0017
-2 12 1 10.2340 -0.0041
-2 12 2 2.6814 -0.0114
-2 12 3 -2.0350 -0.0044
-2 12 4 1.0827 0.0005
-2 12 5 1.2357 0.0060
-2 12 6 0.1052 -0.0038
-2 12 7 0.3493 -0.0087
-2 12 8 0.1185 -0.0099
-2 12 9 -0.4446 -0.0097
-2 12 10 0.7367 -0.0067
-2 12 11 -0.3034 0.0039
-2 12 12 0.4835 -0.0016
-2 13 1 10.4254 0.0031
-2 13 2 4.3871 0.0018
-2 13 3 0.7165 0.0035
-2 13 4 -1.3659 0.0046
-2 13 5 -1.4038 0.0077
-2 13 6 -0.3566 -0.0036
-2 13 7 -0.0541 -0.0107
-2 13 8 -0.4588 0.0013
-2 13 9 0.0929 -0.0179
-2 13 10 -0.0099 0.0154
-2 13 11 -0.2053 0.0048
-2 13 12 0.6829 0.0133
-2 14 1 -5.6492 0.0028
-2 14 2 -1.7486 0.0045
-2 14 3 1.9790 0.0054
-2 14 4 -0.8533 0.0069
-2 14 5 -1.2591 0.0007
-2 14 6 0.0494 -0.0008
-2 14 7 -0.3635 0.0168
-2 14 8 -0.2119 0.0020
-2 14 9 0.2901 0.0107
-2 14 10 -0.6490 -0.0002
-2 14 11 0.3189 -0.0014
-2 14 12 -0.6254 -0.0044
-2 15 1 -8.3205 -0.0035
-2 15 2 -3.9846 0.0053
-2 15 3 -0.9246 -0.0011
-2 15 4 1.3473 0.0044
-2 15 5 1.0752 -0.0116
-2 15 6 0.1538 0.0039
-2 15 7 -0.0615 0.0069
-2 15 8 0.2665 0.0042
-2 15 9 -0.1155 0.0166
-2 15 10 -0.0065 -0.0075
-2 15 11 -0.1165 -0.0057
-2 15 12 -0.5384 -0.0222
-2 16 1 2.7013 0.0003
-2 16 2 1.2234 0.0058
-2 16 3 -1.7498 0.0007
-2 16 4 0.5794 -0.0118
-2 16 5 1.2738 -0.0078
-2 16 6 -0.2635 0.0020
-2 16 7 0.2897 -0.0121
-2 16 8 0.2808 0.0079
-2 16 9 -0.1279 -0.0024
-2 16 10 0.3528 0.0020
-2 16 11 -0.2102 0.0010
-2 16 12 0.5671 0.0095
-2 17 1 6.3487 0.0047
-2 17 2 3.3747 -0.0056
-2 17 3 0.9165 0.0003
-2 17 4 -1.2721 -0.0139
-2 17 5 -0.9592 0.0110
-2 17 6 0.0835 -0.0056
-2 17 7 0.1260 0.0007
-2 17 8 -0.1299 -0.0051
-2 17 9 0.0597 -0.0037
-2 17 10 0.0597 -0.0062
-2 17 11 0.4950 0.0022
-2 17 12 0.3467 0.0163
-2 18 1 -0.9327 -0.0006
-2 18 2 -0.7652 -0.0076
-2 18 3 1.4978 -0.0081
-2 18 4 -0.2474 0.0107
-2 18 5 -1.2179 0.0053
-2 18 6 0.3006 0.0016
-2 18 7 -0.1776 0.0003
-2 18 8 -0.3259 -0.0083
-2 18 9 0.0188 -0.0074
-2 18 10 -0.0285 0.0016
-2 18 11 0.1469 -0.0000
-2 18 12 -0.3068 -0.0148
-2 19 1 -4.8317 -0.0035
-2 19 2 -2.6268 0.0009
-2 19 3 -0.9098 -0.0033
-2 19 4 1.0617 0.0142
-2 19 5 1.0060 -0.0057
-2 19 6 -0.1654 0.0067
-2 19 7 -0.1256 0.0019
-2 19 8 0.1189 0.0006
-2 19 9 0.0610 -0.0100
-2 19 10 0.0006 0.0102
-2 19 11 -0.7259 0.0028
-2 19 12 -0.0744 0.0024
-2 20 1 -0.0967 -0.0015
-2 20 2 0.0361 -0.0018
-2 20 3 -1.3593 0.0097
-2 20 4 -0.0904 -0.0068
-2 20 5 1.0418 0.0048
-2 20 6 -0.1968 -0.0035
-2 20 7 0.0836 0.0077
-2 20 8 0.3168 -0.0011
-2 20 9 0.0367 0.0070
-2 20 10 -0.1027 -0.0083
-2 20 11 -0.0772 -0.0026
-2 20 12 -0.0478 0.0211
-2 21 1 3.7047 -0.0006
-2 21 2 1.8009 0.0008
-2 21 3 0.7672 0.0045
-2 21 4 -0.8805 -0.0045
-2 21 5 -1.1319 -0.0011
-2 21 6 0.0616 -0.0034
-2 21 7 0.0476 -0.0141
-2 21 8 -0.1696 0.0028
-2 21 9 -0.1241 0.0121
-2 21 10 -0.1125 -0.0036
-2 21 11 0.7781 -0.0043
-2 21 12 -0.2284 -0.0212
-2 22 1 0.5245 0.0016
-2 22 2 0.6142 0.0110
-2 22 3 1.3303 -0.0048
-2 22 4 0.2911 0.0036
-2 22 5 -0.8424 -0.0090
-2 22 6 0.1085 -0.0004
-2 22 7 -0.0130 -0.0060
-2 22 8 -0.2442 0.0075
-2 22 9 -0.0529 0.0030
-2 22 10 0.0236 0.0156
-2 22 11 -0.1654 0.0049
-2 22 12 0.2951 -0.0245
-2 23 1 -2.8278 0.0048
-2 23 2 -1.0986 0.0016
-2 23 3 -0.4225 -0.0000
-2 23 4 0.8769 -0.0050
-2 23 5 1.3087 0.0045
-2 23 6 0.0588 -0.0035
-2 23 7 0.0801 0.0203
-2 23 8 0.1894 -0.0009
-2 23 9 0.0556 -0.0021
-2 23 10 0.0838 -0.0005
-2 23 11 -0.7727 0.0027
-2 23 12 0.3621 0.0267
-2 24 1 -0.5802 0.0005
-2 24 2 -0.6272 -0.0079
-2 24 3 -1.2393 -0.0017
-2 24 4 -0.2793 -0.0007
-2 24 5 0.7534 0.0009
-2 24 6 -0.0647 0.0062
-2 24 7 -0.0644 -0.0033
-2 24 8 0.1571 -0.0024
-2 24 9 0.0418 -0.0113
-2 24 10 0.0639 -0.0203
-2 24 11 0.5445 -0.0047
-2 25 1 2.2077 -0.0065
-2 25 2 0.6461 -0.0039
-2 25 3 0.0471 -0.0038
-2 25 4 -0.9240 0.0045
-2 25 5 -1.5187 -0.0019
-2 25 6 -0.0546 0.0084
-2 25 7 -0.1644 -0.0113
-2 25 8 -0.1473 -0.0021
-2 25 9 0.0656 -0.0078
-2 25 10 0.1284 -0.0054
-2 25 11 0.7740 -0.0034
-2 26 1 0.5955 -0.0012
-2 26 2 0.0605 -0.0055
-2 26 3 0.9485 0.0053
-2 26 4 0.1316 -0.0026
-2 26 5 -0.7587 0.0100
-2 26 6 -0.0099 -0.0089
-2 26 7 0.1496 0.0131
-2 26 8 -0.1080 -0.0076
-2 26 9 -0.0271 0.0112
-2 26 10 0.0177 0.0183
-2 26 11 -0.7893 0.0027
-2 27 1 -1.8382 0.0055
-2 27 2 -0.3383 0.0050
-2 27 3 0.2278 -0.0002
-2 27 4 0.8071 0.0044
-2 27 5 1.6859 -0.0042
-2 27 6 0.0093 -0.0069
-2 27 7 0.1499 -0.0039
-2 27 8 0.0490 0.0018
-2 27 9 -0.1160 0.0066
-2 27 10 -0.3305 0.0127
-2 27 11 -0.6995 0.0100
-2 28 1 -0.6327 0.0011
-2 28 2 0.4846 0.0149
-2 28 3 -0.5342 -0.0044
-2 28 4 0.0262 0.0045
-2 28 5 0.7498 -0.0111
-2 28 6 0.1172 0.0100
-2 28 7 -0.2048 -0.0156
-2 28 8 0.0857 0.0090
-2 28 9 0.0212 -0.0084
-2 28 10 -0.2338 -0.0081
-2 28 11 0.7078 -0.0002
-2 29 1 1.5593 -0.0027
-2 29 2 0.0124 -0.0072
-2 29 3 -0.4579 0.0092
-2 29 4 -0.5547 -0.0121
-2 29 5 -1.7249 0.0088
-2 29 6 -0.1026 0.0012
-2 29 7 -0.1256 0.0104
-2 29 8 0.0941 0.0005
-2 29 9 0.0983 0.0034
-2 29 10 0.3142 -0.0079
-2 29 11 0.4695 -0.0197
-2 30 1 0.4923 -0.0044
-2 30 2 -0.6187 -0.0102
-2 30 3 0.1953 -0.0007
-2 30 4 -0.1347 -0.0049
-2 30 5 -0.7189 0.0033
-2 30 6 -0.1996 -0.0128
-2 30 7 0.2105 0.0084
-2 30 8 -0.0474 0.0020
-2 30 9 0.0009 0.0113
-2 30 10 0.4273 -0.0063
-2 30 11 -0.4089 -0.0030
-2 31 1 -1.2332 -0.0001
-2 31 2 0.3197 0.0090
-2 31 3 0.6814 -0.0137
-2 31 4 0.3731 0.0128
-2 31 5 1.6302 -0.0073
-2 31 6 0.3252 0.0036
-2 31 7 0.2155 -0.0065
-2 31 8 -0.2306 -0.0006
-2 31 9 -0.1259 -0.0115
-2 31 10 -0.0890 -0.0091
-2 32 1 -0.1299 0.0095
-2 32 2 0.4847 -0.0047
-2 32 3 -0.0317 0.0073
-2 32 4 0.1995 0.0068
-2 32 5 0.7380 0.0028
-2 32 6 0.2947 0.0137
-2 32 7 -0.1876 0.0014
-2 32 8 -0.0104 -0.0156
-2 32 9 -0.0516 -0.0179
-2 32 10 -0.5145 0.0170
-2 33 1 0.9287 0.0004
-2 33 2 -0.4979 -0.0063
-2 33 3 -0.7922 0.0106
-2 33 4 -0.3198 -0.0073
-2 33 5 -1.4548 -0.0008
-2 33 6 -0.4610 -0.0054
-2 33 7 -0.3673 0.0023
-2 33 8 0.2742 -0.0020
-2 33 9 0.2358 0.0118
-2 33 10 -0.1479 0.0227
-2 34 1 -0.2017 -0.0088
-2 34 2 -0.3749 0.0184
-2 34 3 -0.0112 -0.0101
-2 34 4 -0.2513 -0.0109
-2 34 5 -0.7783 -0.0019
-2 34 6 -0.5010 -0.0068
-2 34 7 0.1494 -0.0030
-2 34 8 0.0575 0.0209
-2 34 9 0.0764 0.0185
-2 34 10 0.5132 -0.0180
-2 35 1 -0.7846 0.0022
-2 35 2 0.4251 0.0015
-2 35 3 0.7182 -0.0048
-2 35 4 0.2551 -0.0012
-2 35 5 1.2238 0.0127
-2 35 6 0.3717 0.0062
-2 35 7 0.3914 -0.0030
-2 35 8 -0.1980 0.0043
-2 35 9 -0.3044 -0.0087
-2 35 10 0.2270 -0.0180
-2 36 1 0.2847 0.0006
-2 36 2 0.3582 -0.0227
-2 36 3 0.0234 0.0050
-2 36 4 0.3389 0.0126
-2 36 5 0.7336 -0.0017
-2 36 6 0.7733 -0.0045
-2 36 7 -0.0824 -0.0064
-2 36 8 -0.0844 -0.0161
-2 36 9 -0.0194 -0.0099
-2 37 1 0.7631 -0.0047
-2 37 2 -0.1782 -0.0025
-2 37 3 -0.5622 -0.0003
-2 37 4 -0.1036 0.0091
-2 37 5 -0.9360 -0.0226
-2 37 6 -0.1684 -0.0074
-2 37 7 -0.2468 0.0016
-2 37 8 0.0755 -0.0049
-2 37 9 0.2020 0.0095
-2 38 1 -0.2048 0.0058
-2 38 2 -0.3581 0.0161
-2 38 3 -0.0424 0.0063
-2 38 4 -0.4958 -0.0083
-2 38 5 -0.6342 0.0038
-2 38 6 -0.9183 0.0083
-2 38 7 0.0019 0.0171
-2 38 8 0.1018 0.0060
-2 38 9 -0.0694 0.0002
-2 39 1 -0.6687 0.0045
-2 39 2 -0.0697 0.0112
-2 39 3 0.4642 0.0054
-2 39 4 -0.0433 -0.0110
-2 39 5 0.6383 0.0262
-2 39 6 0.0386 0.0078
-2 39 7 0.1316 0.0081
-2 39 8 0.0198 0.0047
-2 39 9 0.0193 -0.0161
-2 40 1 0.2036 -0.0017
-2 40 2 0.3654 -0.0021
-2 40 3 0.0729 -0.0162
-2 40 4 0.6726 0.0036
-2 40 5 0.6452 -0.0067
-2 40 6 0.8459 0.0021
-2 40 7 0.0221 -0.0181
-2 40 8 -0.0995 0.0049
-2 41 1 0.3920 -0.0039
-2 41 2 0.1946 -0.0199
-2 41 3 -0.4297 -0.0071
-2 41 4 0.1131 0.0027
-2 41 5 -0.4112 -0.0226
-2 41 6 -0.0148 -0.0074
-2 41 7 -0.1973 -0.0201
-2 41 8 -0.0971 -0.0036
-2 42 1 -0.3908 -0.0074
-2 42 2 -0.4456 -0.0123
-2 42 3 -0.1163 0.0186
-2 42 4 -0.7550 -0.0068
-2 42 5 -0.7954 0.0127
-2 42 6 -0.6838 -0.0186
-2 42 7 0.0508 0.0114
-2 42 8 0.0607 -0.0128
-2 43 1 -0.0332 0.0053
-2 43 2 -0.2007 0.0219
-2 43 3 0.3726 -0.0014
-2 43 4 -0.1639 0.0102
-2 43 5 0.2642 0.0139
-2 43 6 0.0076 0.0106
-2 43 7 0.3158 0.0222
-2 43 8 0.1713 -0.0002
-2 44 1 0.6637 0.0094
-2 44 2 0.6291 0.0180
-2 44 3 0.1671 -0.0125
-2 44 4 0.6857 0.0164
-2 44 5 0.8857 -0.0160
-2 44 6 0.5705 0.0278
-2 44 7 -0.1510 -0.0083
-2 45 1 -0.2203 -0.0036
-2 45 2 0.1800 -0.0195
-2 45 3 -0.2434 0.0157
-2 45 4 0.2476 -0.0146
-2 45 5 -0.1187 -0.0014
-2 45 6 0.0181 -0.0211
-2 45 7 -0.2719 -0.0124
-2 46 1 -0.8254 -0.0039
-2 46 2 -0.8650 -0.0113
-2 46 3 -0.2245 0.0011
-2 46 4 -0.5218 -0.0196
-2 46 5 -0.7648 0.0089
-2 46 6 -0.4708 -0.0252
-2 46 7 0.1676 0.0137
-2 47 1 0.2762 -0.0095
-2 47 2 -0.1912 0.0156
-2 47 3 0.0568 -0.0145
-2 47 4 -0.3086 0.0043
-2 47 5 -0.0658 -0.0145
-2 47 6 -0.0237 0.0341
-2 48 1 0.7421 0.0050
-2 48 2 1.0374 -0.0005
-2 48 3 0.3030 0.0129
-2 48 4 0.3447 0.0080
-2 48 5 0.5405 0.0075
-2 48 6 0.2983 0.0164
-2 49 1 -0.1883 0.0302
-2 49 2 0.1843 -0.0038
-2 49 3 0.1289 -0.0190
-2 49 4 0.2938 0.0091
-2 49 5 0.2121 0.0305
-2 50 1 -0.4549 -0.0213
-2 50 2 -1.0181 0.0036
-2 50 3 -0.3953 -0.0264
-2 50 4 -0.1750 0.0102
-2 50 5 -0.3904 -0.0223
-2 51 1 0.0754 -0.0390
-2 51 2 -0.0767 -0.0217
-2 51 3 -0.2178 0.0707
-2 51 4 -0.2502 -0.0079
-2 52 1 0.1638 0.0415
-2 52 2 0.7745 0.0073
-2 52 3 0.4344 0.0352
-2 53 1 -0.0092 0.0210
-2 53 2 -0.1034 0.0498
-2 54 1 -0.0468 -0.0463
-1 0 2 4.9622 -0.0251
-1 0 4 -2.9645 0.0013
-1 0 6 -2.1194 -0.0025
-1 0 8 -0.1786 0.0015
-1 0 10 0.2801 0.0033
-1 0 12 0.0154 -0.0003
-1 1 1 4.6526 -0.0190
-1 1 2 -10.3716 -0.0051
-1 1 3 -0.3207 -0.0122
-1 1 4 -3.8117 -0.0015
-1 1 5 -0.5828 0.0001
-1 1 6 -0.5566 -0.0005
-1 1 7 -0.1414 0.0056
-1 1 8 0.0164 0.0057
-1 1 9 -0.0495 0.0291
-1 1 10 0.3466 0.0077
-1 1 11 -0.0610 0.0022
-1 1 12 0.3103 0.0176
-1 1 13 0.0092 -0.0016
-1 2 1 -6.9217 -0.0233
-1 2 2 -4.4922 0.0300
-1 2 3 -1.2500 -0.0020
-1 2 4 2.6850 0.0020
-1 2 5 -0.5059 0.0023
-1 2 6 1.9866 0.0027
-1 2 7 0.0062 0.0005
-1 2 8 0.1717 0.0068
-1 2 9 0.1980 -0.0072
-1 2 10 -0.3372 -0.0081
-1 2 11 0.1302 -0.0008
-1 2 12 0.0221 -0.0027
-1 2 13 0.1364 -0.0582
-1 3 1 -12.8948 0.0434
-1 3 2 8.7467 0.0106
-1 3 3 1.0749 0.0135
-1 3 4 3.2993 0.0035
-1 3 5 1.5833 0.0004
-1 3 6 0.4148 0.0013
-1 3 7 0.3845 -0.0056
-1 3 8 -0.0090 -0.0120
-1 3 9 0.0789 -0.0152
-1 3 10 -0.4560 -0.0134
-1 3 11 0.0773 0.0029
-1 3 12 -0.1390 -0.0359
-1 3 13 0.0278 -0.0023
-1 4 1 13.3014 0.0238
-1 4 2 3.4086 -0.0195
-1 4 3 1.7462 0.0026
-1 4 4 -1.9132 -0.0054
-1 4 5 0.8987 -0.0068
-1 4 6 -1.6000 0.0014
-1 4 7 -0.0088 0.0024
-1 4 8 -0.1643 -0.0042
-1 4 9 -0.3395 0.0036
-1 4 10 0.4317 0.0129
-1 4 11 -0.0994 -0.0061
-1 4 12 -0.1314 0.0074
-1 4 13 0.0048 0.0183
-1 5 1 18.3144 -0.0405
-1 5 2 -5.3724 -0.0118
-1 5 3 -1.8100 -0.0085
-1 5 4 -2.4967 -0.0055
-1 5 5 -2.1855 0.0009
-1 5 6 -0.2217 -0.0016
-1 5 7 -0.5384 0.0084
-1 5 8 -0.0588 0.0108
-1 5 9 0.0016 0.0025
-1 5 10 0.5217 0.0030
-1 5 11 0.0599 -0.0027
-1 5 12 0.0391 0.0273
-1 5 13 -0.1490 0.0169
-1 6 1 -17.3798 -0.0107
-1 6 2 -2.2762 0.0074
-1 6 3 -1.1905 -0.0045
-1 6 4 0.9046 0.0056
-1 6 5 -1.1210 0.0086
-1 6 6 1.0156 -0.0060
-1 6 7 0.0099 -0.0007
-1 6 8 0.1650 -0.0054
-1 6 9 0.3978 -0.0002
-1 6 10 -0.4609 -0.0143
-1 6 11 -0.0065 0.0067
-1 6 12 0.2602 -0.0120
-1 6 13 -0.3053 0.0118
-1 7 1 -20.1574 0.0205
-1 7 2 1.0105 0.0030
-1 7 3 1.9659 -0.0015
-1 7 4 1.6704 0.0057
-1 7 5 2.3589 -0.0048
-1 7 6 0.0895 0.0031
-1 7 7 0.5915 -0.0114
-1 7 8 0.2064 -0.0026
-1 7 9 -0.0888 -0.0028
-1 7 10 -0.3922 0.0109
-1 7 11 -0.1525 -0.0068
-1 7 12 -0.1553 -0.0028
-1 7 13 0.2552 -0.0391
-1 8 1 17.4023 -0.0061
-1 8 2 1.3003 -0.0066
-1 8 3 -0.0644 0.0018
-1 8 4 -0.0627 -0.0025
-1 8 5 1.1412 -0.0045
-1 8 6 -0.3766 0.0052
-1 8 7 -0.0105 -0.0059
-1 8 8 -0.1479 0.0094
-1 8 9 -0.3800 -0.0009
-1 8 10 0.4626 0.0107
-1 8 11 -0.0123 -0.0001
-1 8 12 -0.2686 0.0126
-1 8 13 0.4061 -0.0191
-1 9 1 18.9214 -0.0056
-1 9 2 2.5763 0.0082
-1 9 3 -1.3327 0.0095
-1 9 4 -1.0106 -0.0050
-1 9 5 -2.2116 0.0094
-1 9 6 -0.0798 -0.0038
-1 9 7 -0.5288 0.0090
-1 9 8 -0.3649 -0.0075
-1 9 9 0.1034 0.0083
-1 9 10 0.0967 -0.0115
-1 9 11 0.0466 0.0175
-1 9 12 0.3595 -0.0170
-1 10 1 -13.7840 0.0133
-1 10 2 -0.4141 0.0132
-1 10 3 1.2796 0.0057
-1 10 4 -0.3522 0.0007
-1 10 5 -0.9533 -0.0037
-1 10 6 -0.0926 0.0010
-1 10 7 -0.0034 0.0116
-1 10 8 0.0881 -0.0047
-1 10 9 0.3190 -0.0000
-1 10 10 -0.5273 -0.0068
-1 10 11 0.1759 -0.0070
-1 10 12 0.0222 -0.0084
-1 11 1 -15.9325 0.0032
-1 11 2 -4.0572 -0.0098
-1 11 3 0.4397 -0.0088
-1 11 4 0.6377 0.0049
-1 11 5 1.8633 -0.0109
-1 11 6 0.1628 -0.0010
-1 11 7 0.3476 -0.0001
-1 11 8 0.4387 0.0128
-1 11 9 -0.0873 -0.0057
-1 11 10 0.1521 -0.0021
-1 11 11 0.1316 -0.0201
-1 11 12 -0.4655 0.0227
-1 12 1 9.0301 -0.0072
-1 12 2 -0.2586 -0.0142
-1 12 3 -1.9064 -0.0091
-1 12 4 0.4211 -0.0033
-1 12 5 0.6597 0.0085
-1 12 6 0.2108 -0.0052
-1 12 7 0.0513 -0.0113
-1 12 8 0.0035 0.0001
-1 12 9 -0.2603 0.0012
-1 12 10 0.5982 0.0080
-1 12 11 -0.3209 0.0090
-1 12 12 0.4317 0.0017
-1 13 1 12.4901 -0.0043
-1 13 2 3.7132 0.0017
-1 13 3 0.0828 0.0011
-1 13 4 -0.5812 -0.0048
-1 13 5 -1.4161 0.0075
-1 13 6 -0.2255 0.0103
-1 13 7 -0.1181 -0.0088
-1 13 8 -0.4166 -0.0096
-1 13 9 0.0890 -0.0039
-1 13 10 -0.1768 0.0145
-1 13 11 -0.1418 0.0151
-1 13 12 0.4612 -0.0199
-1 14 1 -5.3705 -0.0027
-1 14 2 0.4565 0.0057
-1 14 3 1.9587 0.0020
-1 14 4 -0.3563 0.0057
-1 14 5 -0.4513 -0.0053
-1 14 6 -0.0027 0.0014
-1 14 7 -0.1235 0.0055
-1 14 8 -0.1081 -0.0029
-1 14 9 0.2306 -0.0011
-1 14 10 -0.5156 -0.0113
-1 14 11 0.3572 -0.0069
-1 14 12 -0.8298 0.0050
-1 15 1 -9.2867 0.0019
-1 15 2 -2.8150 0.0040
-1 15 3 -0.1968 0.0047
-1 15 4 0.7162 0.0023
-1 15 5 1.0169 -0.0023
-1 15 6 0.1697 -0.0151
-1 15 7 -0.0403 0.0121
-1 15 8 0.3849 0.0009
-1 15 9 -0.0586 0.0071
-1 15 10 0.0363 -0.0127
-1 15 11 -0.0450 -0.0086
-1 15 12 -0.4178 0.0202
-1 16 1 3.1640 0.0046
-1 16 2 -0.2760 0.0037
-1 16 3 -1.8216 0.0086
-1 16 4 0.1997 -0.0018
-1 16 5 0.4105 -0.0013
-1 16 6 -0.3017 0.0083
-1 16 7 0.1715 0.0015
-1 16 8 0.2225 0.0082
-1 16 9 -0.2102 -0.0016
-1 16 10 0.2808 0.0074
-1 16 11 -0.3559 0.0047
-1 16 12 0.9029 -0.0085
-1 17 1 6.5102 0.0002
-1 17 2 2.1574 -0.0005
-1 17 3 0.2406 -0.0014
-1 17 4 -0.8420 0.0028
-1 17 5 -0.8452 0.0003
-1 17 6 -0.0444 0.0091
-1 17 7 0.0629 -0.0122
-1 17 8 -0.4140 0.0065
-1 17 9 -0.0534 0.0012
-1 17 10 0.0579 0.0001
-1 17 11 0.2335 0.0029
-1 17 12 0.2957 -0.0317
-1 18 1 -1.6997 0.0018
-1 18 2 0.1999 -0.0051
-1 18 3 1.7647 -0.0106
-1 18 4 0.1007 -0.0061
-1 18 5 -0.4158 0.0038
-1 18 6 0.4775 -0.0161
-1 18 7 -0.1594 -0.0067
-1 18 8 -0.3223 -0.0076
-1 18 9 0.1653 0.0067
-1 18 10 -0.1276 0.0065
-1 18 11 0.3541 -0.0031
-1 18 12 -0.6328 0.0030
-1 19 1 -4.2646 0.0016
-1 19 2 -1.6416 -0.0050
-1 19 3 -0.3111 -0.0078
-1 19 4 0.8886 -0.0069
-1 19 5 0.9693 -0.0019
-1 19 6 0.0202 0.0027
-1 19 7 0.0218 0.0126
-1 19 8 0.4621 -0.0083
-1 19 9 0.1589 -0.0085
-1 19 10 -0.0173 0.0098
-1 19 11 -0.3045 0.0044
-1 19 12 -0.0174 0.0542
-1 20 1 0.6634 -0.0061
-1 20 2 -0.4770 -0.0000
-1 20 3 -1.7309 0.0020
-1 20 4 -0.4202 0.0091
-1 20 5 0.3419 -0.0014
-1 20 6 -0.4855 0.0148
-1 20 7 0.1121 0.0081
-1 20 8 0.3518 0.0015
-1 20 9 -0.1134 -0.0120
-1 20 10 0.2370 -0.0203
-1 20 11 -0.2327 0.0007
-1 20 12 0.2595 0.0144
-1 21 1 2.7092 -0.0027
-1 21 2 1.0230 0.0035
-1 21 3 0.2274 0.0128
-1 21 4 -0.9576 0.0064
-1 21 5 -1.2572 0.0026
-1 21 6 -0.1624 -0.0088
-1 21 7 -0.1541 -0.0113
-1 21 8 -0.4275 0.0064
-1 21 9 -0.1091 0.0012
-1 21 10 -0.0265 -0.0101
-1 21 11 0.3707 -0.0117
-1 21 12 -0.3088 -0.0772
-1 22 1 -0.2416 0.0006
-1 22 2 0.7595 0.0048
-1 22 3 1.5471 0.0071
-1 22 4 0.5087 -0.0032
-1 22 5 -0.2599 0.0004
-1 22 6 0.4139 -0.0043
-1 22 7 -0.0745 -0.0041
-1 22 8 -0.2969 0.0016
-1 22 9 0.1136 0.0145
-1 22 10 -0.4712 0.0215
-1 22 11 -0.1035 0.0015
-1 22 12 -0.0295 -0.0347
-1 23 1 -1.8572 -0.0017
-1 23 2 -0.4303 0.0029
-1 23 3 0.0457 -0.0088
-1 23 4 1.1054 -0.0029
-1 23 5 1.5046 0.0008
-1 23 6 0.3036 0.0050
-1 23 7 0.2807 0.0042
-1 23 8 0.2783 -0.0041
-1 23 9 -0.1011 0.0155
-1 23 10 -0.0758 0.0064
-1 23 11 -0.5601 0.0123
-1 24 1 0.3330 0.0088
-1 24 2 -0.5656 -0.0051
-1 24 3 -1.1858 -0.0089
-1 24 4 -0.3141 -0.0046
-1 24 5 0.3070 -0.0036
-1 24 6 -0.3065 -0.0069
-1 24 7 0.0333 -0.0044
-1 24 8 0.2233 0.0030
-1 24 9 -0.1744 -0.0136
-1 24 10 0.5151 -0.0101
-1 24 11 0.5182 0.0007
-1 25 1 1.4633 0.0075
-1 25 2 0.0599 -0.0054
-1 25 3 -0.3193 0.0010
-1 25 4 -1.2002 0.0015
-1 25 5 -1.6367 -0.0049
-1 25 6 -0.2622 0.0026
-1 25 7 -0.3407 0.0053
-1 25 8 -0.0850 -0.0002
-1 25 9 0.2978 -0.0227
-1 25 10 0.2823 -0.0056
-1 25 11 0.7655 -0.0033
-1 26 1 -0.4376 -0.0105
-1 26 2 -0.0845 0.0018
-1 26 3 0.7675 0.0067
-1 26 4 0.0488 0.0057
-1 26 5 -0.4453 0.0059
-1 26 6 0.1397 0.0070
-1 26 7 0.0616 0.0110
-1 26 8 -0.1860 -0.0105
-1 26 9 0.2214 0.0113
-1 26 10 -0.2481 -0.0026
-1 26 11 -0.7409 -0.0094
-1 27 1 -1.2252 -0.0077
-1 27 2 0.1714 0.0019
-1 27 3 0.5028 0.0025
-1 27 4 1.0953 -0.0041
-1 27 5 1.7178 0.0040
-1 27 6 0.1258 -0.0068
-1 27 7 0.3047 -0.0090
-1 27 8 -0.0754 0.0096
-1 27 9 -0.3256 0.0103
-1 27 10 -0.4230 0.0050
-1 27 11 -0.7482 -0.0088
-1 28 1 0.2873 0.0016
-1 28 2 0.7168 0.0026
-1 28 3 -0.4097 -0.0065
-1 28 4 0.1033 0.0011
-1 28 5 0.5265 -0.0037
-1 28 6 0.0635 0.0073
-1 28 7 -0.1897 -0.0068
-1 28 8 0.1502 0.0133
-1 28 9 -0.1955 -0.0091
-1 28 10 -0.1378 0.0083
-1 28 11 0.6523 0.0202
-1 29 1 1.0372 0.0038
-1 29 2 -0.4248 0.0016
-1 29 3 -0.6927 0.0001
-1 29 4 -0.8524 0.0068
-1 29 5 -1.7869 0.0026
-1 29 6 -0.1398 0.0068
-1 29 7 -0.2431 0.0056
-1 29 8 0.1954 -0.0202
-1 29 9 0.2161 0.0093
-1 29 10 0.4078 0.0038
-1 29 11 0.4552 0.0154
-1 30 1 -0.0861 0.0087
-1 30 2 -0.9721 -0.0056
-1 30 3 0.1579 0.0076
-1 30 4 -0.1705 -0.0103
-1 30 5 -0.5446 0.0015
-1 30 6 -0.2223 -0.0243
-1 30 7 0.2445 -0.0089
-1 30 8 -0.0695 -0.0091
-1 30 9 0.1310 0.0065
-1 30 10 0.3896 -0.0101
-1 30 11 -0.3844 -0.0256
-1 31 1 -0.9817 -0.0037
-1 31 2 0.6406 -0.0012
-1 31 3 0.9015 -0.0051
-1 31 4 0.6537 -0.0044
-1 31 5 1.7818 -0.0088
-1 31 6 0.3220 -0.0048
-1 31 7 0.2617 -0.0024
-1 31 8 -0.2950 0.0207
-1 31 9 -0.1243 -0.0146
-1 31 10 -0.2901 -0.0207
-1 32 1 0.0647 -0.0107
-1 32 2 0.9008 0.0037
-1 32 3 -0.0162 -0.0047
-1 32 4 0.2485 0.0166
-1 32 5 0.6226 -0.0044
-1 32 6 0.3269 0.0267
-1 32 7 -0.1656 0.0243
-1 32 8 -0.0090 0.0016
-1 32 9 -0.0820 -0.0019
-1 32 10 -0.4456 0.0139
-1 33 1 1.1096 0.0093
-1 33 2 -0.6523 0.0000
-1 33 3 -0.9636 0.0086
-1 33 4 -0.5456 -0.0012
-1 33 5 -1.6435 0.0088
-1 33 6 -0.4006 0.0015
-1 33 7 -0.3396 0.0046
-1 33 8 0.3532 -0.0064
-1 33 9 0.1357 -0.0021
-1 33 10 0.1568 0.0326
-1 34 1 -0.1548 0.0052
-1 34 2 -0.7405 0.0052
-1 34 3 -0.0332 -0.0025
-1 34 4 -0.3542 -0.0170
-1 34 5 -0.7496 0.0096
-1 34 6 -0.4714 -0.0108
-1 34 7 0.0303 -0.0250
-1 34 8 0.0147 0.0048
-1 34 9 0.0192 -0.0045
-1 34 10 0.3951 -0.0185
-1 35 1 -1.2956 -0.0133
-1 35 2 0.4654 -0.0012
-1 35 3 0.7952 -0.0099
-1 35 4 0.4182 0.0027
-1 35 5 1.4029 -0.0032
-1 35 6 0.2078 0.0024
-1 35 7 0.3351 -0.0074
-1 35 8 -0.3307 -0.0105
-1 35 9 -0.1846 0.0278
-1 35 10 -0.0460 -0.0265
-1 36 1 0.2032 -0.0002
-1 36 2 0.6248 -0.0171
-1 36 3 0.0346 0.0084
-1 36 4 0.4973 0.0108
-1 36 5 0.7502 -0.0090
-1 36 6 0.6920 -0.0077
-1 36 7 0.0424 0.0092
-1 36 8 0.0037 -0.0085
-1 36 9 0.1100 0.0107
-1 37 1 1.3122 0.0084
-1 37 2 -0.2483 0.0033
-1 37 3 -0.5446 0.0092
-1 37 4 -0.2292 0.0030
-1 37 5 -1.1206 -0.0028
-1 37 6 0.0663 -0.0030
-1 37 7 -0.2073 0.0029
-1 37 8 0.2399 0.0118
-1 37 9 0.1578 -0.0432
-1 38 1 -0.2404 -0.0001
-1 38 2 -0.5638 0.0234
-1 38 3 -0.0371 -0.0095
-1 38 4 -0.7262 -0.0010
-1 38 5 -0.5733 0.0016
-1 38 6 -0.8575 0.0114
-1 38 7 -0.0304 0.0106
-1 38 8 0.0744 0.0089
-1 38 9 -0.2440 -0.0137
-1 39 1 -1.0237 0.0032
-1 39 2 0.1183 -0.0040
-1 39 3 0.3824 -0.0079
-1 39 4 0.0885 -0.0098
-1 39 5 0.8168 0.0072
-1 39 6 -0.1524 -0.0039
-1 39 7 0.1125 0.0084
-1 39 8 -0.1429 0.0051
-1 39 9 -0.0405 0.0396
-1 40 1 0.3865 -0.0012
-1 40 2 0.5551 -0.0180
-1 40 3 0.0662 0.0081
-1 40 4 0.9940 -0.0047
-1 40 5 0.4132 0.0053
-1 40 6 0.8105 -0.0010
-1 40 7 -0.0093 -0.0238
-1 40 8 -0.2464 -0.0051
-1 41 1 0.5134 -0.0133
-1 41 2 -0.0544 0.0044
-1 41 3 -0.2945 0.0092
-1 41 4 -0.0698 0.0104
-1 41 5 -0.5147 -0.0127
-1 41 6 0.0727 0.0166
-1 41 7 -0.1805 -0.0186
-1 41 8 0.0813 -0.0226
-1 42 1 -0.6323 0.0006
-1 42 2 -0.6078 0.0038
-1 42 3 -0.1283 -0.0069
-1 42 4 -1.1144 0.0005
-1 42 5 -0.4310 -0.0056
-1 42 6 -0.5750 -0.0092
-1 42 7 0.0507 0.0342
-1 42 8 0.3529 -0.0013
-1 43 1 -0.0314 0.0146
-1 43 2 -0.0240 -0.0052
-1 43 3 0.1811 -0.0141
-1 43 4 0.0724 -0.0072
-1 43 5 0.2806 0.0212
-1 43 6 -0.0408 -0.0264
-1 43 7 0.2960 0.0221
-1 43 8 -0.0518 0.0233
-1 44 1 0.8303 -0.0007
-1 44 2 0.7071 0.0099
-1 44 3 0.2172 0.0034
-1 44 4 0.9753 0.0093
-1 44 5 0.5200 0.0008
-1 44 6 0.3299 0.0117
-1 44 7 -0.1048 -0.0512
-1 45 1 -0.2006 -0.0049
-1 45 2 0.1694 0.0028
-1 45 3 -0.0342 0.0138
-1 45 4 0.0375 0.0092
-1 45 5 -0.1477 -0.0271
-1 45 6 0.1014 0.0256
-1 45 7 -0.2481 -0.0205
-1 46 1 -0.8372 0.0065
-1 46 2 -0.8062 -0.0166
-1 46 3 -0.2977 0.0053
-1 46 4 -0.6939 -0.0133
-1 46 5 -0.4896 0.0039
-1 46 6 -0.1938 -0.0128
-1 46 7 0.1391 0.0717
-1 47 1 0.1572 -0.0126
-1 47 2 -0.3522 0.0073
-1 47 3 -0.0813 0.0065
-1 47 4 -0.2296 -0.0172
-1 47 5 0.0528 0.0214
-1 47 6 -0.1003 -0.0157
-1 48 1 0.6175 -0.0163
-1 48 2 0.8347 0.0166
-1 48 3 0.3152 -0.0158
-1 48 4 0.4462 0.0055
-1 48 5 0.3499 -0.0068
-1 48 6 0.1255 0.0194
-1 49 1 0.0052 0.0291
-1 49 2 0.4481 -0.0215
-1 49 3 0.1287 -0.0500
-1 49 4 0.3513 0.0200
-1 49 5 0.0687 -0.0040
-1 50 1 -0.2743 0.0212
-1 50 2 -0.7203 -0.0135
-1 50 3 -0.2531 0.0202
-1 50 4 -0.2485 0.0069
-1 50 5 -0.2477 0.0078
-1 51 1 -0.1203 -0.0322
-1 51 2 -0.3408 0.0295
-1 51 3 -0.1004 0.0970
-1 51 4 -0.3252 -0.0079
-1 52 1 0.0015 -0.0144
-1 52 2 0.4525 0.0093
-1 52 3 0.1588 -0.0155
-1 53 1 0.1446 0.0166
-1 53 2 0.0840 -0.0264
-1 53 3 -0.0028 -0.1167
-1 54 1 0.0643 0.0004
0 0 2 6.8000 -0.0057
0 0 4 -2.7401 0.0009
0 0 6 -1.7379 -0.0021
0 0 8 -0.3997 -0.0007
0 0 10 0.2231 -0.0050
0 0 12 -0.0820 -0.0059
0 1 1 4.9255 -0.0029
0 1 2 -8.5690 -0.0116
0 1 3 0.1381 -0.0078
0 1 4 -4.1429 -0.0005
0 1 5 -0.3913 -0.0018
0 1 6 -0.7776 0.0012
0 1 7 -0.1751 0.0073
0 1 8 0.1339 -0.0031
0 1 9 0.0124 0.0156
0 1 10 0.0199 -0.0010
0 1 11 -0.0450 -0.0072
0 1 12 0.4494 0.0135
0 1 13 0.0257 0.0296
0 2 0 -85.4075 -0.0021
0 2 1 -4.7092 -0.0349
0 2 2 -6.1222 0.0034
0 2 3 -1.2678 0.0038
0 2 4 2.6104 0.0039
0 2 5 -0.5171 -0.0003
0 2 6 1.6283 0.0067
0 2 7 -0.0747 -0.0091
0 2 8 0.3815 0.0048
0 2 9 0.2538 0.0136
0 2 10 -0.2539 0.0005
0 2 11 0.0950 -0.0036
0 2 12 0.0609 0.0279
0 2 13 0.1485 -0.0946
0 3 1 -14.0464 0.0062
0 3 2 7.5215 0.0053
0 3 3 -0.2512 0.0067
0 3 4 3.4512 -0.0005
0 3 5 1.0345 -0.0005
0 3 6 0.5789 -0.0024
0 3 7 0.4813 -0.0044
0 3 8 -0.1502 0.0049
0 3 9 -0.0453 0.0011
0 3 10 -0.3189 0.0030
0 3 11 0.0317 0.0185
0 3 12 -0.3982 -0.0318
0 3 13 -0.0821 0.0033
0 4 0 77.2972 0.0036
0 4 1 8.7740 0.0427
0 4 2 4.2332 0.0046
0 4 3 1.8723 0.0003
0 4 4 -2.2260 -0.0077
0 4 5 0.8725 -0.0030
0 4 6 -1.3293 -0.0037
0 4 7 0.0443 0.0056
0 4 8 -0.3363 -0.0029
0 4 9 -0.4345 0.0005
0 4 10 0.2873 0.0060
0 4 11 -0.2069 0.0029
0 4 12 -0.1267 -0.0265
0 4 13 -0.0740 0.0354
0 5 1 20.6832 0.0033
0 5 2 -4.9971 0.0036
0 5 3 0.0878 0.0020
0 5 4 -2.3420 0.0023
0 5 5 -1.3707 0.0045
0 5 6 -0.3015 0.0013
0 5 7 -0.6816 0.0014
0 5 8 0.0726 -0.0040
0 5 9 0.0683 -0.0167
0 5 10 0.5379 -0.0021
0 5 11 0.1220 -0.0210
0 5 12 0.3043 0.0296
0 5 13 0.1253 -0.0315
0 6 0 -62.8824 -0.0042
0 6 1 -11.0469 -0.0202
0 6 2 -1.6256 -0.0077
0 6 3 -1.4214 -0.0019
0 6 4 1.6789 0.0081
0 6 5 -0.9775 0.0058
0 6 6 0.9200 -0.0048
0 6 7 0.0961 0.0027
0 6 8 0.2745 -0.0059
0 6 9 0.4588 -0.0090
0 6 10 -0.2596 -0.0114
0 6 11 0.3256 0.0010
0 6 12 0.4244 0.0064
0 7 1 -23.1280 -0.0134
0 7 2 1.4416 -0.0088
0 7 3 0.1534 -0.0120
0 7 4 1.2255 -0.0012
0 7 5 1.4525 -0.0088
0 7 6 0.0785 0.0020
0 7 7 0.7545 -0.0010
0 7 8 0.1382 0.0045
0 7 9 -0.0398 0.0162
0 7 10 -0.3734 0.0023
0 7 11 -0.2148 0.0092
0 7 12 -0.1535 -0.0101
0 8 0 44.6101 0.0041
0 8 1 10.6936 -0.0073
0 8 2 -0.8785 0.0028
0 8 3 0.1412 -0.0022
0 8 4 -1.1808 -0.0039
0 8 5 0.8134 -0.0052
0 8 6 -0.5061 0.0109
0 8 7 -0.2580 -0.0116
0 8 8 -0.1935 0.0165
0 8 9 -0.3103 0.0090
0 8 10 0.2291 0.0113
0 8 11 -0.3978 -0.0061
0 8 12 -0.7682 0.0080
0 9 1 21.1751 0.0117
0 9 2 1.4868 0.0076
0 9 3 -0.3023 0.0143
0 9 4 -0.4375 -0.0052
0 9 5 -1.4333 0.0112
0 9 6 0.0250 -0.0034
0 9 7 -0.6918 0.0031
0 9 8 -0.3697 -0.0085
0 9 9 -0.0170 -0.0027
0 9 10 -0.0524 -0.0036
0 9 11 0.1164 0.0028
0 9 12 -0.0494 -0.0131
0 10 0 -27.4178 -0.0042
0 10 1 -8.3336 0.0160
0 10 2 2.4749 0.0015
0 10 3 1.1653 0.0087
0 10 4 0.8730 -0.0024
0 10 5 -0.4219 -0.0002
0 10 6 0.2003 -0.0103
0 10 7 0.3377 0.0139
0 10 8 0.0993 -0.0219
0 10 9 0.1003 -0.0067
0 10 10 -0.2630 -0.0079
0 10 11 0.3694 0.0079
0 10 12 0.7621 -0.0047
0 11 1 -16.6573 -0.0015
0 11 2 -2.4239 -0.0019
0 11 3 0.4197 -0.0082
0 11 4 0.0937 0.0125
0 11 5 1.3628 -0.0096
0 11 6 -0.0153 -0.0011
0 11 7 0.5034 -0.0055
0 11 8 0.4993 0.0115
0 11 9 0.0289 -0.0089
0 11 10 0.3600 0.0013
0 11 11 0.0386 -0.0016
0 11 12 0.2080 0.0269
0 12 0 15.1209 0.0041
0 12 1 5.6812 -0.0068
0 12 2 -2.8624 0.0010
0 12 3 -1.7995 -0.0091
0 12 4 -0.6942 0.0063
0 12 5 -0.0628 0.0072
0 12 6 -0.0961 0.0069
0 12 7 -0.2804 -0.0062
0 12 8 -0.0162 0.0184
0 12 9 0.0274 0.0057
0 12 10 0.2756 0.0068
0 12 11 -0.2704 -0.0057
0 12 12 -0.2822 -0.0065
0 13 1 11.9717 -0.0044
0 13 2 1.6729 -0.0026
0 13 3 -0.5796 0.0014
0 13 4 -0.1086 -0.0119
0 13 5 -1.1799 0.0040
0 13 6 -0.0505 0.0096
0 13 7 -0.2594 0.0051
0 13 8 -0.5413 -0.0076
0 13 9 0.0051 0.0101
0 13 10 -0.3538 0.0043
0 13 11 -0.0719 -0.0072
0 13 12 -0.2012 -0.0283
0 14 0 -8.1120 -0.0030
0 14 1 -3.9485 -0.0027
0 14 2 2.3896 -0.0049
0 14 3 1.7902 0.0002
0 14 4 0.5547 -0.0068
0 14 5 0.4412 -0.0106
0 14 6 0.2193 -0.0069
0 14 7 0.1147 -0.0073
0 14 8 -0.0464 -0.0076
0 14 9 -0.0554 -0.0024
0 14 10 -0.1429 -0.0078
0 14 11 0.2157 0.0026
0 14 12 -0.3309 0.0141
0 15 1 -8.2796 0.0024
0 15 2 -0.6196 0.0017
0 15 3 0.6783 0.0003
0 15 4 0.3289 -0.0006
0 15 5 0.9279 0.0031
0 15 6 0.1052 -0.0143
0 15 7 0.0769 0.0003
0 15 8 0.5898 -0.0020
0 15 9 0.0021 -0.0054
0 15 10 0.1813 -0.0049
0 15 11 0.0295 0.0101
0 15 12 0.0570 0.0251
0 16 0 4.5586 0.0017
0 16 1 3.0378 0.0022
0 16 2 -1.6975 0.0027
0 16 3 -1.6600 0.0097
0 16 4 -0.5177 0.0071
0 16 5 -0.5899 0.0073
0 16 6 -0.4833 0.0107
0 16 7 0.0535 0.0183
0 16 8 0.1009 -0.0040
0 16 9 0.0894 -0.0047
0 16 10 -0.0429 0.0052
0 16 11 -0.2765 0.0004
0 16 12 0.6378 -0.0169
0 17 1 5.4222 -0.0007
0 17 2 0.1382 0.0037
0 17 3 -0.6160 0.0006
0 17 4 -0.6337 0.0160
0 17 5 -0.8410 -0.0083
0 17 6 -0.1482 0.0107
0 17 7 -0.0333 -0.0083
0 17 8 -0.6594 0.0096
0 17 9 -0.0749 0.0029
0 17 10 -0.0653 -0.0045
0 17 11 -0.0656 -0.0064
0 17 12 0.0326 -0.0301
0 18 0 -2.7882 -0.0019
0 18 1 -2.3391 0.0027
0 18 2 1.2117 0.0027
0 18 3 1.6786 -0.0093
0 18 4 0.6389 -0.0091
0 18 5 0.5511 0.0013
0 18 6 0.7206 -0.0115
0 18 7 -0.1238 -0.0198
0 18 8 -0.1373 0.0101
0 18 9 -0.1796 0.0094
0 18 10 0.0133 0.0018
0 18 11 0.3754 -0.0044
0 18 12 -0.5475 0.0148
0 19 1 -3.1281 0.0035
0 19 2 -0.0678 -0.0079
0 19 3 0.5073 0.0008
0 19 4 0.9406 -0.0196
0 19 5 1.0831 0.0112
0 19 6 0.2558 -0.0024
0 19 7 0.1093 0.0111
0 19 8 0.6579 -0.0106
0 19 9 0.0991 -0.0020
0 19 10 0.0199 0.0149
0 19 11 0.1415 0.0066
0 19 12 0.0582 0.0497
0 20 0 2.0427 0.0029
0 20 1 1.7382 -0.0025
0 20 2 -0.9376 -0.0021
0 20 3 -1.6336 -0.0020
0 20 4 -0.7392 0.0107
0 20 5 -0.4303 -0.0108
0 20 6 -0.8007 0.0034
0 20 7 0.1037 0.0103
0 20 8 0.1187 -0.0094
0 20 9 0.2194 -0.0046
0 20 10 0.3238 -0.0043
0 20 11 -0.3672 0.0070
0 20 12 0.3063 -0.0013
0 21 1 1.5994 -0.0043
0 21 2 -0.0175 0.0065
0 21 3 -0.5260 -0.0039
0 21 4 -1.1832 0.0076
0 21 5 -1.4811 -0.0125
0 21 6 -0.4459 -0.0042
0 21 7 -0.2302 -0.0028
0 21 8 -0.5135 0.0076
0 21 9 0.0304 -0.0033
0 21 10 0.0863 -0.0115
0 21 11 -0.0466 -0.0100
0 21 12 -0.2181 -0.0754
0 22 0 -1.8410 -0.0008
0 22 1 -1.5066 -0.0031
0 22 2 0.6418 -0.0040
0 22 3 1.3042 0.0129
0 22 4 0.5727 -0.0085
0 22 5 0.2569 0.0152
0 22 6 0.7195 0.0117
0 22 7 -0.0795 0.0037
0 22 8 -0.0522 0.0066
0 22 9 -0.0817 -0.0062
0 22 10 -0.7067 -0.0051
0 22 11 0.2118 -0.0028
0 23 1 -0.9701 -0.0029
0 23 2 0.1857 -0.0012
0 23 3 0.6447 0.0039
0 23 4 1.3174 0.0078
0 23 5 1.6994 0.0111
0 23 6 0.5831 0.0070
0 23 7 0.3361 -0.0120
0 23 8 0.2734 -0.0043
0 23 9 -0.2438 0.0125
0 23 10 -0.2786 -0.0066
0 23 11 -0.2654 0.0006
0 24 0 1.7100 -0.0058
0 24 1 1.6087 0.0067
0 24 2 -0.1614 0.0050
0 24 3 -0.8216 -0.0138
0 24 4 -0.1816 0.0023
0 24 5 -0.0216 -0.0094
0 24 6 -0.5534 -0.0234
0 24 7 0.0703 -0.0113
0 24 8 0.0127 -0.0059
0 24 9 -0.1936 0.0120
0 24 10 0.7967 0.0192
0 24 11 -0.0139 -0.0086
0 25 1 0.8628 0.0118
0 25 2 -0.3423 -0.0031
0 25 3 -0.7084 0.0001
0 25 4 -1.3327 -0.0109
0 25 5 -1.6611 -0.0048
0 25 6 -0.5371 -0.0067
0 25 7 -0.3997 0.0196
0 25 8 -0.0584 -0.0012
0 25 9 0.3627 -0.0156
0 25 10 0.4250 0.0235
0 25 11 0.5412 0.0307
0 26 0 -1.5388 0.0108
0 26 1 -1.6303 -0.0038
0 26 2 -0.4349 0.0037
0 26 3 0.4423 0.0061
0 26 4 -0.1411 0.0048
0 26 5 -0.2078 -0.0050
0 26 6 0.3495 0.0226
0 26 7 0.0014 0.0048
0 26 8 -0.0452 0.0055
0 26 9 0.4242 -0.0093
0 26 10 -0.5485 -0.0218
0 26 11 -0.1070 0.0174
0 27 1 -0.7960 -0.0111
0 27 2 0.5205 0.0030
0 27 3 0.6974 -0.0021
0 27 4 1.2448 -0.0005
0 27 5 1.6005 -0.0035
0 27 6 0.4041 0.0029
0 27 7 0.4114 -0.0128
0 27 8 -0.0527 0.0110
0 27 9 -0.3035 0.0045
0 27 10 -0.4275 -0.0250
0 27 11 -0.5225 -0.0682
0 28 0 1.5511 -0.0073
0 28 1 1.3293 -0.0022
0 28 2 0.9213 -0.0114
0 28 3 -0.2154 0.0015
0 28 4 0.2446 -0.0084
0 28 5 0.3367 0.0175
0 28 6 -0.1095 -0.0104
0 28 7 -0.1436 0.0123
0 28 8 0.0926 -0.0010
0 28 9 -0.4841 0.0070
0 28 10 0.2055 0.0062
0 28 11 0.1269 -0.0141
0 29 1 0.7148 0.0010
0 29 2 -0.7362 0.0009
0 29 3 -0.7211 -0.0030
0 29 4 -1.0861 0.0140
0 29 5 -1.6724 0.0070
0 29 6 -0.4041 0.0038
0 29 7 -0.3829 -0.0009
0 29 8 0.0833 -0.0193
0 29 9 0.1448 0.0126
0 29 10 0.3403 0.0153
0 29 11 0.2599 0.0851
0 30 0 -1.7671 -0.0028
0 30 1 -0.8914 0.0054
0 30 2 -1.1158 0.0053
0 30 3 0.0460 -0.0037
0 30 4 -0.2609 0.0061
0 30 5 -0.3973 -0.0162
0 30 6 -0.1340 -0.0013
0 30 7 0.2046 -0.0283
0 30 8 -0.0883 -0.0069
0 30 9 0.4000 -0.0144
0 30 10 0.0095 0.0155
0 31 1 -0.8466 0.0058
0 31 2 0.8383 -0.0059
0 31 3 0.7796 0.0114
0 31 4 0.8965 -0.0171
0 31 5 1.7249 -0.0026
0 31 6 0.5381 -0.0086
0 31 7 0.3402 0.0084
0 31 8 -0.1151 0.0140
0 31 9 -0.0075 -0.0145
0 31 10 -0.2567 -0.0081
0 32 0 1.8370 0.0088
0 32 1 0.6021 -0.0041
0 32 2 1.0231 0.0115
0 32 3 0.0838 0.0010
0 32 4 0.3301 0.0003
0 32 5 0.5143 0.0021
0 32 6 0.3102 0.0016
0 32 7 -0.0606 0.0323
0 32 8 0.0703 0.0117
0 32 9 -0.2468 0.0273
0 32 10 -0.0768 -0.0256
0 33 1 1.2108 -0.0001
0 33 2 -0.7175 0.0095
0 33 3 -0.7297 -0.0144
0 33 4 -0.6983 0.0106
0 33 5 -1.5614 -0.0034
0 33 6 -0.5355 0.0066
0 33 7 -0.2895 -0.0077
0 33 8 0.1944 0.0070
0 33 9 -0.0587 -0.0122
0 33 10 0.1740 0.0086
0 34 0 -1.5067 -0.0039
0 34 1 -0.5189 0.0020
0 34 2 -0.8008 -0.0217
0 34 3 -0.1332 0.0028
0 34 4 -0.4203 -0.0038
0 34 5 -0.6840 0.0097
0 34 6 -0.3991 0.0075
0 34 7 -0.1704 -0.0231
0 34 8 -0.1065 -0.0089
0 34 9 0.0417 -0.0324
0 34 10 0.0755 0.0196
0 35 1 -1.5165 -0.0115
0 35 2 0.4989 -0.0107
0 35 3 0.5205 0.0093
0 35 4 0.4858 -0.0045
0 35 5 1.2400 0.0023
0 35 6 0.2369 -0.0007
0 35 7 0.2126 0.0068
0 35 8 -0.2840 -0.0260
0 35 9 0.0703 0.0574
0 35 10 -0.0432 -0.0096
0 36 0 0.9692 -0.0054
0 36 1 0.5363 -0.0023
0 36 2 0.6069 0.0152
0 36 3 0.1360 -0.0038
0 36 4 0.5004 -0.0008
0 36 5 0.7259 -0.0063
0 36 6 0.4515 -0.0126
0 36 7 0.2437 0.0069
0 36 8 0.1372 0.0011
0 36 9 0.1995 0.0240
0 37 1 1.4818 0.0151
0 37 2 -0.3687 0.0105
0 37 3 -0.2930 -0.0026
0 37 4 -0.2719 0.0040
0 37 5 -0.9469 0.0060
0 37 6 0.1458 -0.0008
0 37 7 -0.1227 -0.0079
0 37 8 0.3119 0.0205
0 37 9 -0.0577 -0.0942
0 38 0 -0.6185 0.0065
0 38 1 -0.5810 0.0045
0 38 2 -0.4952 -0.0006
0 38 3 -0.1555 -0.0009
0 38 4 -0.6645 0.0098
0 38 5 -0.5323 -0.0087
0 38 6 -0.4733 0.0061
0 38 7 -0.0979 0.0089
0 38 8 -0.0206 0.0054
0 38 9 -0.3720 -0.0109
0 39 1 -1.0902 -0.0064
0 39 2 0.3300 -0.0113
0 39 3 0.1753 0.0001
0 39 4 0.1271 -0.0035
0 39 5 0.7146 -0.0126
0 39 6 -0.3076 -0.0050
0 39 7 0.0873 0.0022
0 39 8 -0.2608 0.0111
0 39 9 0.0403 0.1025
0 40 0 0.6148 0.0032
0 40 1 0.6331 -0.0058
0 40 2 0.4425 -0.0056
0 40 3 0.1685 0.0106
0 40 4 0.9337 -0.0136
0 40 5 0.2582 0.0205
0 40 6 0.3721 0.0021
0 40 7 -0.0890 -0.0226
0 40 8 -0.2429 -0.0073
0 41 1 0.5611 -0.0051
0 41 2 -0.2514 0.0140
0 41 3 -0.1156 0.0009
0 41 4 -0.1070 -0.0034
0 41 5 -0.4636 0.0097
0 41 6 0.2558 0.0122
0 41 7 -0.1424 0.0152
0 41 8 0.1857 -0.0434
0 42 0 -0.7857 -0.0111
0 42 1 -0.6562 0.0048
0 42 2 -0.4271 -0.0004
0 42 3 -0.1202 -0.0193
0 42 4 -1.1070 0.0093
0 42 5 -0.1454 -0.0203
0 42 6 -0.1062 0.0036
0 42 7 0.1563 0.0374
0 42 8 0.4500 0.0041
0 43 1 -0.1783 0.0082
0 43 2 0.0618 -0.0154
0 43 3 0.0056 -0.0047
0 43 4 0.1377 0.0121
0 43 5 0.2339 0.0018
0 43 6 -0.2343 -0.0154
0 43 7 0.2121 -0.0330
0 43 8 -0.1404 0.0490
0 44 0 0.8331 0.0038
0 44 1 0.5981 -0.0038
0 44 2 0.4485 0.0065
0 44 3 0.0369 0.0185
0 44 4 0.9929 -0.0061
0 44 5 0.2206 0.0114
0 44 6 -0.1756 -0.0227
0 44 7 -0.1302 -0.0561
0 45 1 0.1100 -0.0037
0 45 2 0.2050 0.0103
0 45 3 0.1306 0.0047
0 45 4 -0.0609 -0.0113
0 45 5 -0.1530 -0.0145
0 45 6 0.3191 0.0169
0 45 7 -0.1835 0.0339
0 46 0 -0.5680 0.0149
0 46 1 -0.4297 0.0050
0 46 2 -0.4896 -0.0024
0 46 3 0.0300 -0.0053
0 46 4 -0.6781 0.0134
0 46 5 -0.2918 0.0009
0 46 6 0.2636 0.0351
0 47 1 -0.2920 0.0016
0 47 2 -0.4669 0.0031
0 47 3 -0.1765 0.0128
0 47 4 -0.1589 -0.0016
0 47 5 0.1956 0.0227
0 47 6 -0.3285 -0.0215
0 48 0 0.0441 -0.0257
0 48 1 0.1607 -0.0078
0 48 2 0.4963 -0.0074
0 48 3 -0.1123 -0.0143
0 48 4 0.3958 -0.0257
0 48 5 0.2194 -0.0157
0 48 6 -0.1454 -0.0242
0 49 1 0.4870 -0.0072
0 49 2 0.6078 -0.0191
0 49 3 0.0932 -0.0488
0 49 4 0.3459 0.0140
0 49 5 -0.1853 -0.0254
0 50 0 0.4698 0.0150
0 50 1 0.1422 0.0085
0 50 2 -0.4101 0.0100
0 50 3 0.2523 0.0294
0 50 4 -0.2153 0.0261
0 50 5 -0.0663 0.0305
0 51 1 -0.5080 0.0144
0 51 2 -0.5257 0.0282
0 51 3 0.0443 0.0819
0 51 4 -0.3104 -0.0131
0 52 0 -0.7048 0.0085
0 52 1 -0.3520 -0.0040
0 52 2 0.2189 -0.0025
0 52 3 -0.3705 -0.0344
0 53 1 0.3682 -0.0140
0 53 2 0.2636 -0.0264
0 54 0 0.6200 -0.0233
0 54 1 0.3671 -0.0049
1 0 0 81.3740 0.1813
1 0 2 7.4722 0.0177
1 0 4 -1.7821 -0.0030
1 0 6 -1.4924 0.0003
1 0 8 -0.5280 -0.0004
1 0 10 0.0426 -0.0044
1 0 12 0.0334 0.0080
1 1 0 1.0127 0.0039
1 1 1 4.5521 0.0162
1 1 2 -5.5562 0.0030
1 1 3 0.5931 0.0002
1 1 4 -3.0536 -0.0001
1 1 5 -0.1152 -0.0066
1 1 6 -0.7108 0.0011
1 1 7 -0.1833 0.0078
1 1 8 0.1057 -0.0038
1 1 9 0.1237 -0.0049
1 1 10 -0.2001 -0.0075
1 1 11 0.0898 -0.0002
1 1 12 0.1606 -0.0086
1 2 0 -78.7948 -0.1542
1 2 1 -1.7616 -0.0144
1 2 2 -6.6169 -0.0235
1 2 3 -0.7835 0.0005
1 2 4 1.8383 0.0033
1 2 5 -0.4203 -0.0018
1 2 6 1.4396 0.0129
1 2 7 -0.1852 -0.0071
1 2 8 0.5168 0.0074
1 2 9 0.3026 0.0174
1 2 10 0.0026 -0.0039
1 2 11 0.0582 -0.0034
1 2 12 -0.0162 0.0270
1 3 0 0.1420 -0.0064
1 3 1 -13.0961 -0.0306
1 3 2 5.1243 -0.0085
1 3 3 -1.5661 -0.0010
1 3 4 2.3912 -0.0056
1 3 5 0.2764 0.0024
1 3 6 0.4841 -0.0037
1 3 7 0.5082 -0.0017
1 3 8 -0.1159 0.0084
1 3 9 -0.2526 0.0079
1 3 10 -0.1420 0.0074
1 3 11 -0.2115 0.0001
1 3 12 -0.3060 0.0111
1 4 0 70.6398 0.0948
1 4 1 2.7234 0.0154
1 4 2 4.1586 0.0228
1 4 3 1.0439 -0.0007
1 4 4 -1.9518 -0.0055
1 4 5 0.6521 0.0038
1 4 6 -1.2922 -0.0148
1 4 7 0.2013 0.0039
1 4 8 -0.4582 -0.0122
1 4 9 -0.4575 -0.0016
1 4 10 -0.0928 0.0018
1 4 11 -0.2733 0.0171
1 4 12 -0.1639 -0.0366
1 5 0 -2.6024 0.0040
1 5 1 19.4439 0.0376
1 5 2 -3.9722 0.0080
1 5 3 1.9679 0.0035
1 5 4 -1.4110 0.0090
1 5 5 -0.3134 0.0020
1 5 6 -0.1734 0.0048
1 5 7 -0.7128 -0.0047
1 5 8 0.0117 -0.0069
1 5 9 0.1402 -0.0115
1 5 10 0.4053 0.0033
1 5 11 0.1764 0.0030
1 5 12 0.3572 -0.0012
1 6 0 -56.9873 -0.0409
1 6 1 -2.6586 0.0002
1 6 2 -0.6925 -0.0163
1 6 3 -0.5131 -0.0001
1 6 4 2.0337 0.0071
1 6 5 -0.6194 -0.0016
1 6 6 1.0875 0.0068
1 6 7 -0.0403 -0.0002
1 6 8 0.3215 0.0103
1 6 9 0.3580 -0.0108
1 6 10 0.1134 0.0093
1 6 11 0.5438 -0.0128
1 6 12 0.6360 0.0240
1 7 0 5.7625 0.0029
1 7 1 -21.6539 -0.0340
1 7 2 2.3040 0.0021
1 7 3 -1.6504 -0.0041
1 7 4 0.5708 -0.0057
1 7 5 0.3266 -0.0029
1 7 6 -0.0820 -0.0028
1 7 7 0.7478 0.0055
1 7 8 0.2337 0.0005
1 7 9 0.1049 0.0123
1 7 10 -0.2922 -0.0110
1 7 11 0.0167 -0.0023
1 7 12 -0.1276 -0.0046
1 8 0 40.3248 0.0122
1 8 1 2.0265 -0.0122
1 8 2 -2.5288 0.0090
1 8 3 -0.5451 0.0016
1 8 4 -2.0544 -0.0033
1 8 5 0.3599 -0.0020
1 8 6 -0.8825 0.0011
1 8 7 -0.1606 -0.0017
1 8 8 -0.1373 -0.0005
1 8 9 -0.0554 0.0128
1 8 10 0.0201 -0.0196
1 8 11 -0.6134 -0.0077
1 8 12 -1.1713 -0.0132
1 9 0 -8.1548 -0.0054
1 9 1 19.2903 0.0210
1 9 2 -1.0188 -0.0123
1 9 3 0.7691 0.0011
1 9 4 -0.1255 -0.0028
1 9 5 -0.4507 0.0001
1 9 6 0.2433 -0.0003
1 9 7 -0.6305 -0.0010
1 9 8 -0.4677 0.0057
1 9 9 -0.2581 -0.0072
1 9 10 -0.0266 0.0068
1 9 11 -0.2085 -0.0081
1 9 12 -0.2763 -0.0036
1 10 0 -24.8954 -0.0025
1 10 1 -1.5473 0.0088
1 10 2 4.2991 -0.0071
1 10 3 1.4435 -0.0003
1 10 4 2.0107 -0.0057
1 10 5 0.0541 0.0019
1 10 6 0.7254 -0.0036
1 10 7 0.2588 0.0017
1 10 8 -0.0144 -0.0106
1 10 9 -0.2257 -0.0068
1 10 10 -0.2294 0.0218
1 10 11 0.3999 0.0213
1 10 12 1.3229 0.0120
1 11 0 8.7161 0.0003
1 11 1 -14.2909 -0.0051
1 11 2 0.8218 0.0126
1 11 3 0.2780 0.0018
1 11 4 0.0130 0.0084
1 11 5 0.6707 0.0036
1 11 6 -0.3257 0.0011
1 11 7 0.4404 -0.0037
1 11 8 0.5505 -0.0071
1 11 9 0.2097 -0.0001
1 11 10 0.1947 0.0009
1 11 11 0.2140 0.0228
1 11 12 0.5516 0.0104
1 12 0 13.8560 -0.0015
1 12 1 1.6211 0.0008
1 12 2 -4.4121 0.0097
1 12 3 -1.7019 -0.0048
1 12 4 -1.8729 0.0127
1 12 5 -0.5517 0.0020
1 12 6 -0.6504 0.0040
1 12 7 -0.2057 0.0005
1 12 8 0.0842 0.0124
1 12 9 0.3079 -0.0016
1 12 10 0.3004 -0.0168
1 12 11 -0.1083 -0.0154
1 12 12 -0.9294 -0.0070
1 13 0 -7.7914 0.0030
1 13 1 9.3713 -0.0052
1 13 2 -1.4328 -0.0047
1 13 3 -1.0815 -0.0002
1 13 4 -0.0663 -0.0043
1 13 5 -0.8387 -0.0058
1 13 6 0.3202 0.0001
1 13 7 -0.2683 0.0046
1 13 8 -0.5212 0.0039
1 13 9 -0.0572 0.0012
1 13 10 -0.1300 -0.0021
1 13 11 -0.0601 -0.0271
1 13 12 -0.5209 0.0056
1 14 0 -7.5287 0.0036
1 14 1 -2.1014 -0.0032
1 14 2 3.6433 -0.0093
1 14 3 1.4999 0.0082
1 14 4 1.6436 -0.0122
1 14 5 1.0250 -0.0042
1 14 6 0.6885 -0.0061
1 14 7 0.0555 -0.0060
1 14 8 -0.0890 -0.0017
1 14 9 -0.2711 0.0084
1 14 10 -0.1276 0.0090
1 14 11 -0.0092 0.0011
1 14 12 0.3048 -0.0070
1 15 0 6.5072 0.0040
1 15 1 -5.8665 0.0062
1 15 2 1.9706 -0.0013
1 15 3 1.4580 -0.0029
1 15 4 0.2626 -0.0062
1 15 5 0.9112 0.0067
1 15 6 -0.1983 0.0008
1 15 7 0.1704 -0.0011
1 15 8 0.4983 -0.0000
1 15 9 -0.0420 0.0063
1 15 10 0.0378 0.0015
1 15 11 -0.0284 0.0155
1 15 12 0.2997 -0.0395
1 16 0 4.3581 -0.0014
1 16 1 2.5733 -0.0007
1 16 2 -2.8013 0.0022
1 16 3 -1.3202 -0.0051
1 16 4 -1.3981 0.0060
1 16 5 -1.3167 0.0007
1 16 6 -0.8305 0.0059
1 16 7 0.0798 0.0132
1 16 8 0.0596 -0.0129
1 16 9 0.3308 -0.0095
1 16 10 -0.1089 0.0004
1 16 11 -0.0809 0.0072
1 16 12 0.1218 0.0137
1 17 0 -5.4556 -0.0142
1 17 1 3.5107 -0.0018
1 17 2 -1.9247 0.0008
1 17 3 -1.5008 -0.0001
1 17 4 -0.6544 0.0116
1 17 5 -1.0558 -0.0087
1 17 6 -0.0366 -0.0045
1 17 7 -0.1590 -0.0038
1 17 8 -0.4957 -0.0006
1 17 9 0.0624 -0.0137
1 17 10 -0.0522 -0.0085
1 17 11 -0.0577 -0.0001
1 17 12 -0.1275 0.0611
1 18 0 -2.8174 -0.0035
1 18 1 -2.7942 0.0008
1 18 2 2.0814 0.0050
1 18 3 1.2854 -0.0023
1 18 4 1.1694 -0.0009
1 18 5 1.3119 0.0056
1 18 6 0.9745 0.0023
1 18 7 -0.1164 -0.0150
1 18 8 0.0094 0.0189
1 18 9 -0.5174 0.0015
1 18 10 0.1167 -0.0121
1 18 11 0.2207 -0.0084
1 18 12 -0.2183 -0.0025
1 19 0 4.4348 0.0127
1 19 1 -1.7953 -0.0015
1 19 2 1.4731 0.0011
1 19 3 1.4229 0.0104
1 19 4 1.1244 -0.0048
1 19 5 1.3975 0.0133
1 19 6 0.3293 0.0060
1 19 7 0.2124 0.0051
1 19 8 0.4310 -0.0015
1 19 9 -0.0983 0.0108
1 19 10 0.0680 0.0165
1 19 11 0.1324 -0.0039
1 19 12 0.0943 -0.0488
1 20 0 2.1088 0.0043
1 20 1 2.8368 0.0046
1 20 2 -1.3304 -0.0035
1 20 3 -1.1250 0.0060
1 20 4 -0.8600 0.0002
1 20 5 -1.0426 -0.0089
1 20 6 -0.9867 -0.0152
1 20 7 0.0778 0.0051
1 20 8 -0.1211 -0.0140
1 20 9 0.6089 0.0124
1 20 10 0.1665 0.0239
1 20 11 -0.2847 0.0032
1 20 12 0.1377 -0.0111
1 21 0 -3.2584 0.0019
1 21 1 0.7322 0.0013
1 21 2 -1.0147 0.0012
1 21 3 -1.3555 -0.0186
1 21 4 -1.4106 -0.0078
1 21 5 -1.7569 -0.0169
1 21 6 -0.5890 -0.0020
1 21 7 -0.2918 0.0013
1 21 8 -0.2744 0.0024
1 21 9 0.1926 0.0006
1 21 10 0.0450 -0.0072
1 21 11 0.0342 0.0019
1 22 0 -1.7785 0.0020
1 22 1 -2.8617 -0.0058
1 22 2 0.5366 -0.0043
1 22 3 0.7145 -0.0016
1 22 4 0.3882 -0.0015
1 22 5 0.6658 0.0068
1 22 6 0.8452 0.0220
1 22 7 -0.0579 0.0116
1 22 8 0.2142 0.0075
1 22 9 -0.4185 -0.0213
1 22 10 -0.5035 -0.0298
1 22 11 0.2825 0.0180
1 23 0 2.2169 -0.0134
1 23 1 -0.3713 0.0006
1 23 2 0.7497 -0.0050
1 23 3 1.2834 0.0151
1 23 4 1.4114 0.0142
1 23 5 1.8363 0.0126
1 23 6 0.7317 -0.0029
1 23 7 0.3710 -0.0128
1 23 8 0.1021 0.0002
1 23 9 -0.2663 -0.0092
1 23 10 -0.2304 -0.0206
1 23 11 -0.3681 -0.0160
1 24 0 1.5090 -0.0089
1 24 1 2.8571 -0.0027
1 24 2 0.1548 0.0069
1 24 3 -0.2896 -0.0061
1 24 4 0.1231 0.0005
1 24 5 -0.3316 -0.0005
1 24 6 -0.6556 -0.0176
1 24 7 0.0810 -0.0203
1 24 8 -0.1973 -0.0081
1 24 9 0.0329 0.0161
1 24 10 0.6421 0.0240
1 24 11 -0.2622 -0.0601
1 25 0 -1.6243 0.0084
1 25 1 0.3665 -0.0025
1 25 2 -0.7003 0.0035
1 25 3 -1.1390 -0.0025
1 25 4 -1.2950 -0.0104
1 25 5 -1.6386 0.0011
1 25 6 -0.7486 0.0020
1 25 7 -0.4491 0.0200
1 25 8 -0.0055 -0.0038
1 25 9 0.2386 0.0101
1 25 10 0.3409 0.0399
1 25 11 0.5553 0.0559
1 26 0 -1.2964 0.0077
1 26 1 -2.6606 0.0122
1 26 2 -0.6712 0.0006
1 26 3 0.0698 0.0070
1 26 4 -0.4432 0.0043
1 26 5 0.0917 -0.0075
1 26 6 0.4853 0.0098
1 26 7 -0.0679 0.0117
1 26 8 0.0563 0.0124
1 26 9 0.3068 -0.0020
1 26 10 -0.5667 -0.0047
1 26 11 0.2207 0.1023
1 27 0 1.3477 0.0066
1 27 1 -0.3583 0.0048
1 27 2 0.8180 0.0039
1 27 3 0.9204 -0.0066
1 27 4 1.2301 0.0037
1 27 5 1.4744 -0.0141
1 27 6 0.7322 0.0034
1 27 7 0.5161 -0.0153
1 27 8 0.0039 0.0041
1 27 9 -0.1396 -0.0107
1 27 10 -0.3448 -0.0240
1 27 11 -0.4377 -0.0990
1 28 0 1.3366 0.0026
1 28 1 2.1931 -0.0100
1 28 2 1.0092 -0.0091
1 28 3 0.0223 0.0030
1 28 4 0.5132 -0.0100
1 28 5 0.0809 0.0131
1 28 6 -0.2744 -0.0085
1 28 7 -0.0100 0.0051
1 28 8 0.1205 -0.0102
1 28 9 -0.4679 -0.0049
1 28 10 0.4254 -0.0235
1 28 11 -0.1471 -0.1110
1 29 0 -1.0442 -0.0136
1 29 1 0.3966 -0.0076
1 29 2 -0.9582 -0.0092
1 29 3 -0.6972 0.0034
1 29 4 -1.1645 -0.0014
1 29 5 -1.5057 0.0136
1 29 6 -0.7715 -0.0064
1 29 7 -0.5173 0.0016
1 29 8 -0.0425 0.0011
1 29 9 0.0515 0.0166
1 29 10 0.3198 -0.0210
1 30 0 -1.5957 -0.0122
1 30 1 -1.5958 -0.0035
1 30 2 -1.1124 0.0067
1 30 3 -0.1397 -0.0155
1 30 4 -0.4869 0.0122
1 30 5 -0.2321 -0.0111
1 30 6 -0.0168 0.0135
1 30 7 0.0291 -0.0125
1 30 8 -0.2444 -0.0013
1 30 9 0.4746 -0.0038
1 30 10 -0.3127 0.0505
1 31 0 0.6373 0.0048
1 31 1 -0.6827 0.0088
1 31 2 0.9441 0.0059
1 31 3 0.5221 0.0072
1 31 4 0.9748 0.0020
1 31 5 1.5154 -0.0004
1 31 6 0.8059 0.0045
1 31 7 0.3951 0.0109
1 31 8 0.0381 -0.0104
1 31 9 0.0087 -0.0169
1 31 10 -0.2919 0.0610
1 32 0 1.7277 0.0105
1 32 1 1.1163 0.0146
1 32 2 0.9443 0.0059
1 32 3 0.2561 0.0170
1 32 4 0.4886 -0.0104
1 32 5 0.3932 0.0018
1 32 6 0.2674 -0.0155
1 32 7 0.1184 0.0046
1 32 8 0.3072 0.0136
1 32 9 -0.3641 0.0163
1 32 10 0.2164 -0.0649
1 33 0 -0.3202 0.0086
1 33 1 1.1144 -0.0068
1 33 2 -0.7663 0.0028
1 33 3 -0.3815 -0.0137
1 33 4 -0.6975 0.0002
1 33 5 -1.2588 -0.0098
1 33 6 -0.6630 -0.0019
1 33 7 -0.1789 -0.0170
1 33 8 0.0620 0.0186
1 33 9 -0.0823 -0.0055
1 33 10 0.2024 -0.0692
1 34 0 -1.4822 0.0017
1 34 1 -0.8888 -0.0124
1 34 2 -0.6221 -0.0159
1 34 3 -0.2950 -0.0038
1 34 4 -0.4872 0.0089
1 34 5 -0.5479 0.0051
1 34 6 -0.3235 0.0082
1 34 7 -0.3085 0.0082
1 34 8 -0.3257 -0.0177
1 34 9 0.1377 -0.0115
1 34 10 -0.1238 0.0612
1 35 0 0.2115 -0.0115
1 35 1 -1.3442 0.0026
1 35 2 0.6031 -0.0074
1 35 3 0.2518 0.0119
1 35 4 0.4662 -0.0052
1 35 5 0.8405 0.0054
1 35 6 0.2895 0.0012
1 35 7 -0.0077 0.0188
1 35 8 -0.2229 -0.0172
1 35 9 0.1759 0.0501
1 36 0 1.0033 -0.0118
1 36 1 0.8450 0.0015
1 36 2 0.3258 0.0147
1 36 3 0.3173 -0.0124
1 36 4 0.4584 -0.0120
1 36 5 0.6121 0.0006
1 36 6 0.2071 0.0059
1 36 7 0.2858 -0.0139
1 36 8 0.2588 0.0146
1 36 9 0.1372 -0.0156
1 37 0 -0.2170 0.0026
1 37 1 1.1725 0.0008
1 37 2 -0.5750 0.0040
1 37 3 -0.1607 -0.0091
1 37 4 -0.3170 0.0068
1 37 5 -0.5420 0.0064
1 37 6 0.1314 -0.0006
1 37 7 0.0611 -0.0136
1 37 8 0.3364 -0.0023
1 37 9 -0.2388 -0.0921
1 38 0 -0.6397 0.0092
1 38 1 -0.8184 0.0056
1 38 2 -0.1157 -0.0081
1 38 3 -0.3900 0.0165
1 38 4 -0.5015 0.0160
1 38 5 -0.5107 -0.0156
1 38 6 -0.0605 -0.0183
1 38 7 0.0059 0.0133
1 38 8 -0.0584 -0.0111
1 38 9 -0.3019 0.0440
1 39 0 0.1956 0.0057
1 39 1 -0.7082 -0.0019
1 39 2 0.5911 0.0013
1 39 3 0.1447 0.0123
1 39 4 0.2060 -0.0002
1 39 5 0.4195 -0.0113
1 39 6 -0.3753 0.0007
1 39 7 0.0034 -0.0109
1 39 8 -0.3260 0.0376
1 40 0 0.5793 0.0030
1 40 1 0.7067 -0.0040
1 40 2 -0.0382 0.0074
1 40 3 0.4091 -0.0069
1 40 4 0.6761 -0.0129
1 40 5 0.3112 0.0228
1 40 6 -0.0745 0.0187
1 40 7 -0.3295 -0.0141
1 40 8 -0.2070 0.0102
1 41 0 -0.1069 -0.0041
1 41 1 0.2225 0.0018
1 41 2 -0.4987 -0.0018
1 41 3 -0.1670 -0.0172
1 41 4 -0.1434 -0.0131
1 41 5 -0.3148 0.0090
1 41 6 0.4338 -0.0075
1 41 7 -0.0850 0.0599
1 41 8 0.2279 -0.0691
1 42 0 -0.7187 -0.0109
1 42 1 -0.5333 0.0009
1 42 2 0.1019 -0.0134
1 42 3 -0.2477 -0.0032
1 42 4 -0.8379 0.0025
1 42 5 -0.2141 -0.0111
1 42 6 0.2589 0.0010
1 42 7 0.4371 0.0195
1 42 8 0.3667 -0.0095
1 43 0 -0.0103 -0.0014
1 43 1 0.0291 -0.0009
1 43 2 0.2755 -0.0001
1 43 3 0.1429 0.0135
1 43 4 0.1446 0.0267
1 43 5 0.1929 -0.0139
1 43 6 -0.4717 0.0228
1 43 7 0.1078 -0.1117
1 44 0 0.7915 0.0067
1 44 1 0.3740 -0.0020
1 44 2 0.0046 0.0134
1 44 3 -0.0158 0.0043
1 44 4 0.7914 0.0024
1 44 5 0.3282 -0.0117
1 44 6 -0.4430 -0.0373
1 44 7 -0.3321 -0.0261
1 45 0 0.1012 -0.0021
1 45 1 0.0661 -0.0035
1 45 2 -0.0049 -0.0024
1 45 3 -0.0612 -0.0013
1 45 4 -0.1018 -0.0339
1 45 5 -0.1975 0.0311
1 45 6 0.5555 -0.0354
1 45 7 -0.0740 0.1287
1 46 0 -0.5855 0.0030
1 46 1 -0.2494 0.0010
1 46 2 -0.2480 0.0010
1 46 3 0.2034 -0.0025
1 46 4 -0.5503 0.0091
1 46 5 -0.4984 0.0286
1 46 6 0.4443 0.0703
1 47 0 -0.1242 0.0149
1 47 1 -0.3812 0.0135
1 47 2 -0.2388 0.0076
1 47 3 0.0173 -0.0055
1 47 4 -0.1034 0.0315
1 47 5 0.3513 -0.0453
1 47 6 -0.5620 0.0318
1 48 0 0.1171 -0.0055
1 48 1 0.1083 0.0119
1 48 2 0.4660 -0.0201
1 48 3 -0.2968 0.0106
1 48 4 0.3086 -0.0276
1 48 5 0.4594 -0.0327
1 48 6 -0.2140 -0.0763
1 49 0 0.0757 -0.0210
1 49 1 0.6202 -0.0244
1 49 2 0.3977 -0.0032
1 49 3 -0.0867 -0.0030
1 49 4 0.3649 -0.0216
1 49 5 -0.4444 0.0382
1 50 0 0.3598 -0.0020
1 50 1 0.0860 -0.0326
1 50 2 -0.5274 0.0254
1 50 3 0.4027 -0.0281
1 50 4 -0.1801 0.0306
1 51 0 0.0010 0.0077
1 51 1 -0.5858 0.0258
1 51 2 -0.4100 -0.0181
1 51 3 0.2075 0.0172
1 51 4 -0.4214 0.0101
1 52 0 -0.5726 0.0098
1 52 1 -0.2799 0.0439
1 52 2 0.4278 -0.0122
1 52 3 -0.5049 0.0386
1 53 0 -0.0606 0.0162
1 53 1 0.3540 -0.0129
1 53 2 0.2818 0.0447
1 54 0 0.4766 -0.0090
1 54 1 0.3685 -0.0369
2 0 0 62.1827 0.1533
2 0 2 5.5332 0.0015
2 0 4 -0.9595 -0.0018
2 0 6 -1.2739 0.0017
2 0 8 -0.5032 0.0016
2 0 10 -0.1534 0.0042
2 0 12 0.3408 0.0108
2 1 0 1.7781 0.0017
2 1 1 3.4781 0.0128
2 1 2 -2.5156 0.0076
2 1 3 0.7912 0.0035
2 1 4 -1.2212 0.0004
2 1 5 0.0724 -0.0097
2 1 6 -0.2908 -0.0006
2 1 7 -0.1606 0.0095
2 1 8 0.0830 0.0043
2 1 9 0.1717 -0.0077
2 1 10 -0.2204 0.0005
2 1 11 0.2615 -0.0023
2 1 12 -0.3430 -0.0233
2 2 0 -59.6138 -0.1237
2 2 1 1.5771 0.0141
2 2 2 -4.6107 -0.0049
2 2 3 -0.0013 -0.0054
2 2 4 1.1502 -0.0016
2 2 5 -0.3175 -0.0003
2 2 6 1.2839 0.0096
2 2 7 -0.2661 0.0048
2 2 8 0.4856 0.0095
2 2 9 0.3200 0.0055
2 2 10 0.2574 -0.0162
2 2 11 0.1482 -0.0057
2 2 12 -0.2630 -0.0041
2 3 0 0.5067 0.0066
2 3 1 -9.8931 -0.0165
2 3 2 2.8374 -0.0058
2 3 3 -2.0866 0.0010
2 3 4 0.7837 -0.0038
2 3 5 -0.2142 0.0008
2 3 6 0.0666 0.0003
2 3 7 0.4558 -0.0015
2 3 8 -0.0902 -0.0068
2 3 9 -0.3167 -0.0019
2 3 10 0.0858 -0.0132
2 3 11 -0.5389 -0.0179
2 3 12 0.1597 0.0441
2 4 0 52.2736 0.0669
2 4 1 -3.4456 -0.0180
2 4 2 2.1068 0.0041
2 4 3 -0.2549 -0.0010
2 4 4 -1.6105 0.0000
2 4 5 0.4454 0.0041
2 4 6 -1.2815 -0.0123
2 4 7 0.3718 -0.0037
2 4 8 -0.3920 -0.0158
2 4 9 -0.3921 -0.0037
2 4 10 -0.4291 0.0082
2 4 11 -0.4115 0.0152
2 4 12 -0.0132 -0.0011
2 5 0 -4.8494 -0.0136
2 5 1 14.4216 0.0108
2 5 2 -3.3045 -0.0026
2 5 3 2.5983 -0.0075
2 5 4 -0.2396 0.0014
2 5 5 0.3238 0.0066
2 5 6 0.2538 0.0038
2 5 7 -0.6386 -0.0042
2 5 8 0.0112 0.0083
2 5 9 0.0983 0.0097
2 5 10 0.0010 0.0178
2 5 11 0.3195 0.0329
2 5 12 -0.0336 -0.0254
2 6 0 -41.4374 -0.0220
2 6 1 5.0029 0.0169
2 6 2 1.1068 -0.0030
2 6 3 0.8123 -0.0006
2 6 4 2.1043 0.0031
2 6 5 -0.3137 -0.0012
2 6 6 1.2256 0.0083
2 6 7 -0.2800 0.0015
2 6 8 0.1918 0.0156
2 6 9 0.1429 -0.0019
2 6 10 0.4046 0.0136
2 6 11 0.6458 -0.0062
2 6 12 0.4921 0.0054
2 7 0 9.9223 0.0127
2 7 1 -15.7037 -0.0040
2 7 2 3.7359 0.0149
2 7 3 -2.1269 0.0112
2 7 4 -0.0537 0.0052
2 7 5 -0.3308 -0.0057
2 7 6 -0.5279 -0.0046
2 7 7 0.6168 0.0019
2 7 8 0.1728 -0.0109
2 7 9 0.2433 -0.0088
2 7 10 0.0244 -0.0107
2 7 11 0.1695 -0.0206
2 7 12 0.1300 -0.0008
2 8 0 29.3541 0.0030
2 8 1 -5.2110 -0.0089
2 8 2 -3.7408 0.0020
2 8 3 -1.4099 0.0094
2 8 4 -2.4556 -0.0026
2 8 5 -0.0133 -0.0045
2 8 6 -1.1395 -0.0068
2 8 7 0.0922 0.0020
2 8 8 0.0273 -0.0109
2 8 9 0.2337 0.0059
2 8 10 -0.0954 -0.0264
2 8 11 -0.6052 -0.0162
2 8 12 -0.9798 -0.0042
2 9 0 -13.5135 -0.0040
2 9 1 13.5699 -0.0001
2 9 2 -4.0607 -0.0201
2 9 3 0.9482 -0.0094
2 9 4 0.0320 -0.0086
2 9 5 0.1699 -0.0004
2 9 6 0.6936 -0.0010
2 9 7 -0.4252 0.0029
2 9 8 -0.3433 0.0137
2 9 9 -0.3718 0.0034
2 9 10 -0.0059 -0.0018
2 9 11 -0.4719 -0.0066
2 9 12 -0.3348 0.0059
2 10 0 -18.5657 0.0024
2 10 1 3.7905 -0.0027
2 10 2 4.8947 0.0000
2 10 3 1.6772 -0.0121
2 10 4 2.6258 -0.0006
2 10 5 0.4357 0.0052
2 10 6 1.0842 0.0107
2 10 7 0.0441 -0.0050
2 10 8 -0.1411 0.0053
2 10 9 -0.4166 -0.0027
2 10 10 -0.2981 0.0209
2 10 11 0.2930 0.0233
2 10 12 1.1886 -0.0135
2 11 0 14.2805 -0.0049
2 11 1 -9.5412 0.0053
2 11 2 4.2523 0.0113
2 11 3 0.3493 0.0041
2 11 4 0.0897 0.0030
2 11 5 0.1450 0.0049
2 11 6 -0.7478 0.0064
2 11 7 0.2391 -0.0021
2 11 8 0.3875 -0.0118
2 11 9 0.2258 0.0005
2 11 10 -0.1622 0.0070
2 11 11 0.3785 0.0168
2 11 12 0.4179 -0.0100
2 12 0 10.7647 -0.0074
2 12 1 -1.5367 0.0094
2 12 2 -4.7146 -0.0013
2 12 3 -1.5064 0.0009
2 12 4 -2.6371 0.0013
2 12 5 -0.9019 -0.0011
2 12 6 -1.0852 -0.0128
2 12 7 -0.0495 0.0047
2 12 8 0.1478 -0.0021
2 12 9 0.2860 -0.0058
2 12 10 0.4862 -0.0097
2 12 11 0.0121 -0.0038
2 12 12 -1.0096 0.0495
2 13 0 -12.8736 0.0060
2 13 1 5.6772 -0.0123
2 13 2 -4.2209 0.0036
2 13 3 -1.3039 0.0001
2 13 4 -0.1628 0.0084
2 13 5 -0.5240 -0.0065
2 13 6 0.6701 -0.0064
2 13 7 -0.2008 -0.0031
2 13 8 -0.3253 0.0035
2 13 9 -0.0056 -0.0046
2 13 10 0.3271 -0.0015
2 13 11 -0.1090 0.0024
2 13 12 -0.3167 0.0499
2 14 0 -6.1712 0.0105
2 14 1 -0.5333 -0.0069
2 14 2 4.0096 0.0002
2 14 3 1.1575 0.0139
2 14 4 2.4762 0.0008
2 14 5 1.3572 0.0001
2 14 6 1.1192 0.0072
2 14 7 -0.0392 -0.0015
2 14 8 -0.1462 0.0030
2 14 9 -0.0742 0.0100
2 14 10 -0.3798 0.0043
2 14 11 -0.0888 -0.0212
2 14 12 0.6022 -0.0812
2 15 0 10.8900 0.0014
2 15 1 -3.0607 0.0139
2 15 2 3.8520 -0.0102
2 15 3 1.8250 0.0005
2 15 4 0.3157 -0.0143
2 15 5 0.8990 0.0069
2 15 6 -0.4229 0.0054
2 15 7 0.2837 0.0052
2 15 8 0.2441 0.0058
2 15 9 -0.1223 0.0122
2 15 10 -0.2767 -0.0029
2 15 11 -0.0034 -0.0293
2 15 12 0.1674 -0.1168
2 16 0 3.9077 -0.0062
2 16 1 1.9848 0.0012
2 16 2 -3.2992 0.0019
2 16 3 -0.9149 -0.0155
2 16 4 -2.1035 -0.0008
2 16 5 -1.6534 -0.0046
2 16 6 -1.1403 0.0009
2 16 7 0.1174 -0.0010
2 16 8 0.1684 -0.0064
2 16 9 0.0920 -0.0031
2 16 10 0.1518 -0.0005
2 16 11 -0.0041 0.0293
2 16 12 -0.2113 0.0771
2 17 0 -9.1239 -0.0084
2 17 1 1.5674 -0.0050
2 17 2 -3.1542 0.0038
2 17 3 -2.0354 -0.0050
2 17 4 -0.7074 0.0071
2 17 5 -1.2706 -0.0054
2 17 6 0.0396 -0.0088
2 17 7 -0.3652 -0.0016
2 17 8 -0.1717 -0.0089
2 17 9 0.1768 -0.0173
2 17 10 0.0423 -0.0036
2 17 11 -0.0678 0.0341
2 17 12 -0.0970 0.1578
2 18 0 -2.8506 -0.0016
2 18 1 -2.8980 -0.0006
2 18 2 2.5209 -0.0020
2 18 3 0.7527 0.0012
2 18 4 1.5301 -0.0023
2 18 5 1.6249 0.0059
2 18 6 1.0908 -0.0017
2 18 7 -0.1185 0.0013
2 18 8 -0.1387 0.0077
2 18 9 -0.3465 -0.0101
2 18 10 -0.0294 -0.0085
2 18 11 0.0787 -0.0214
2 18 12 -0.0294 -0.0328
2 19 0 7.3441 0.0063
2 19 1 -0.7263 -0.0075
2 19 2 2.3208 0.0059
2 19 3 2.0361 0.0082
2 19 4 1.1851 0.0075
2 19 5 1.6114 -0.0001
2 19 6 0.3430 0.0109
2 19 7 0.3815 -0.0025
2 19 8 0.0825 0.0062
2 19 9 -0.2308 0.0096
2 19 10 0.1467 0.0124
2 19 11 0.0458 -0.0123
2 20 0 2.2073 0.0030
2 20 1 3.4094 0.0042
2 20 2 -1.5628 -0.0001
2 20 3 -0.4758 0.0142
2 20 4 -0.8511 0.0012
2 20 5 -1.2882 0.0030
2 20 6 -0.9348 -0.0041
2 20 7 0.0753 -0.0031
2 20 8 0.0222 -0.0035
2 20 9 0.5470 0.0168
2 20 10 0.0765 0.0153
2 20 11 -0.0649 0.0050
2 21 0 -5.3983 0.0032
2 21 1 0.3034 0.0108
2 21 2 -1.6186 -0.0074
2 21 3 -1.8870 -0.0061
2 21 4 -1.4050 -0.0146
2 21 5 -1.7896 0.0077
2 21 6 -0.5898 -0.0027
2 21 7 -0.3661 0.0042
2 21 8 0.0128 -0.0053
2 21 9 0.2650 0.0093
2 21 10 -0.1608 -0.0054
2 21 11 0.2437 -0.0117
2 22 0 -1.6279 0.0033
2 22 1 -3.5727 -0.0031
2 22 2 0.6344 0.0020
2 22 3 0.0851 -0.0155
2 22 4 0.2014 0.0086
2 22 5 0.8702 -0.0147
2 22 6 0.7205 0.0052
2 22 7 -0.0659 0.0100
2 22 8 0.0811 -0.0035
2 22 9 -0.4802 -0.0089
2 22 10 -0.1959 -0.0071
2 22 11 0.0207 0.0294
2 23 0 3.7252 -0.0088
2 23 1 -0.1684 -0.0017
2 23 2 1.2147 0.0005
2 23 3 1.6632 -0.0000
2 23 4 1.2818 0.0072
2 23 5 1.6999 -0.0120
2 23 6 0.6924 -0.0112
2 23 7 0.3780 -0.0061
2 23 8 -0.0589 0.0086
2 23 9 -0.2223 -0.0241
2 23 10 0.0691 -0.0159
2 23 11 -0.6113 0.0108
2 24 0 1.0979 -0.0076
2 24 1 3.4605 -0.0055
2 24 2 0.0138 -0.0015
2 24 3 0.2070 0.0042
2 24 4 0.3029 -0.0193
2 24 5 -0.5723 0.0152
2 24 6 -0.5527 0.0036
2 24 7 0.1050 -0.0178
2 24 8 -0.0492 0.0069
2 24 9 0.2338 -0.0090
2 24 10 0.2831 -0.0133
2 24 11 0.0119 -0.0909
2 25 0 -2.6966 0.0034
2 25 1 0.1332 -0.0096
2 25 2 -1.0905 0.0055
2 25 3 -1.4014 0.0048
2 25 4 -1.0829 0.0040
2 25 5 -1.4500 0.0104
2 25 6 -0.7480 0.0139
2 25 7 -0.4366 0.0099
2 25 8 0.0312 -0.0084
2 25 9 0.1340 0.0235
2 25 10 0.0435 0.0221
2 25 11 0.7305 0.0174
2 26 0 -0.7757 0.0014
2 26 1 -3.1423 0.0130
2 26 2 -0.4005 -0.0012
2 26 3 -0.2952 0.0048
2 26 4 -0.5980 0.0182
2 26 5 0.3813 -0.0034
2 26 6 0.4538 -0.0122
2 26 7 -0.1315 0.0185
2 26 8 -0.1129 -0.0045
2 26 9 -0.0136 0.0242
2 26 10 -0.3161 0.0294
2 26 11 -0.0413 0.1546
2 27 0 2.0776 0.0072
2 27 1 -0.1251 0.0111
2 27 2 1.0891 -0.0038
2 27 3 1.0702 -0.0055
2 27 4 1.0193 -0.0035
2 27 5 1.2803 -0.0050
2 27 6 0.8157 0.0004
2 27 7 0.4977 -0.0108
2 27 8 0.0318 -0.0036
2 27 9 -0.0967 -0.0149
2 27 10 -0.1909 0.0135
2 27 11 -0.5303 -0.0494
2 28 0 0.7797 0.0111
2 28 1 2.6202 -0.0098
2 28 2 0.6449 0.0031
2 28 3 0.3002 -0.0011
2 28 4 0.6889 -0.0044
2 28 5 -0.1804 -0.0081
2 28 6 -0.3162 0.0099
2 28 7 0.1145 -0.0124
2 28 8 0.2996 0.0023
2 28 9 -0.1171 -0.0270
2 28 10 0.3138 -0.0325
2 29 0 -1.4431 -0.0109
2 29 1 0.2615 -0.0032
2 29 2 -1.0434 -0.0030
2 29 3 -0.6907 0.0043
2 29 4 -0.9725 -0.0091
2 29 5 -1.2620 0.0002
2 29 6 -0.8400 -0.0160
2 29 7 -0.4640 0.0045
2 29 8 -0.0710 0.0219
2 29 9 0.1374 0.0125
2 29 10 0.3660 -0.0809
2 30 0 -1.0203 -0.0166
2 30 1 -1.9413 -0.0021
2 30 2 -0.7180 -0.0011
2 30 3 -0.3373 -0.0098
2 30 4 -0.6477 -0.0091
2 30 5 -0.0440 0.0106
2 30 6 0.0719 -0.0018
2 30 7 -0.1106 0.0095
2 30 8 -0.4311 -0.0060
2 30 9 0.2105 0.0205
2 30 10 -0.2792 0.0322
2 31 0 0.7825 0.0042
2 31 1 -0.5901 -0.0027
2 31 2 0.8950 0.0075
2 31 3 0.4057 -0.0048
2 31 4 0.7575 0.0184
2 31 5 1.2024 0.0005
2 31 6 0.7304 0.0151
2 31 7 0.2628 0.0050
2 31 8 0.0515 -0.0300
2 31 9 -0.1718 -0.0160
2 31 10 -0.4469 0.1368
2 32 0 1.2336 0.0078
2 32 1 1.3057 0.0107
2 32 2 0.5608 -0.0053
2 32 3 0.3639 0.0136
2 32 4 0.5690 0.0110
2 32 5 0.2128 -0.0092
2 32 6 0.1569 0.0037
2 32 7 0.1634 -0.0162
2 32 8 0.4837 0.0128
2 32 9 -0.2548 -0.0200
2 32 10 0.2108 -0.0399
2 33 0 -0.3951 0.0047
2 33 1 0.9089 -0.0018
2 33 2 -0.7192 -0.0069
2 33 3 -0.3226 0.0078
2 33 4 -0.4533 -0.0132
2 33 5 -0.9263 0.0043
2 33 6 -0.4793 -0.0007
2 33 7 0.0437 -0.0108
2 33 8 0.0272 0.0174
2 33 9 0.1086 0.0093
2 33 10 0.3355 -0.1445
2 34 0 -1.1987 0.0075
2 34 1 -0.9129 -0.0084
2 34 2 -0.2788 0.0121
2 34 3 -0.3354 -0.0044
2 34 4 -0.5083 -0.0035
2 34 5 -0.3022 0.0095
2 34 6 -0.1901 -0.0193
2 34 7 -0.1881 0.0247
2 34 8 -0.4264 -0.0151
2 34 9 0.1763 0.0406
2 35 0 0.3887 -0.0064
2 35 1 -0.9607 0.0114
2 35 2 0.6306 0.0057
2 35 3 0.3615 -0.0111
2 35 4 0.2714 0.0013
2 35 5 0.5365 -0.0109
2 35 6 0.1737 -0.0091
2 35 7 -0.2694 0.0124
2 35 8 -0.1289 0.0105
2 35 9 0.0510 0.0159
2 36 0 0.9192 -0.0141
2 36 1 0.7385 0.0015
2 36 2 0.0214 -0.0139
2 36 3 0.3298 -0.0085
2 36 4 0.4740 -0.0041
2 36 5 0.3475 -0.0066
2 36 6 0.0352 0.0346
2 36 7 0.0460 -0.0215
2 36 8 0.2263 0.0125
2 36 9 -0.0029 -0.0801
2 37 0 -0.5488 0.0020
2 37 1 0.6984 -0.0133
2 37 2 -0.6584 -0.0085
2 37 3 -0.3741 0.0117
2 37 4 -0.2349 0.0033
2 37 5 -0.2749 0.0102
2 37 6 0.0872 0.0064
2 37 7 0.2810 -0.0096
2 37 8 0.1920 -0.0412
2 37 9 -0.2293 -0.0446
2 38 0 -0.5999 0.0070
2 38 1 -0.5974 -0.0010
2 38 2 0.2094 0.0088
2 38 3 -0.3947 0.0128
2 38 4 -0.4736 0.0065
2 38 5 -0.3406 -0.0041
2 38 6 0.1279 -0.0346
2 38 7 0.2580 0.0057
2 38 8 0.0573 -0.0128
2 38 9 -0.1132 0.1132
2 39 0 0.6171 -0.0002
2 39 1 -0.2823 0.0023
2 39 2 0.7182 0.0131
2 39 3 0.3479 -0.0073
2 39 4 0.2108 0.0007
2 39 5 0.2106 0.0016
2 39 6 -0.2632 0.0012
2 39 7 -0.1404 -0.0092
2 39 8 -0.1797 0.0652
2 40 0 0.4542 0.0031
2 40 1 0.4118 0.0071
2 40 2 -0.4404 -0.0004
2 40 3 0.4090 -0.0092
2 40 4 0.5239 -0.0033
2 40 5 0.2742 0.0106
2 40 6 -0.1966 0.0181
2 40 7 -0.5315 0.0100
2 40 8 -0.2601 0.0193
2 41 0 -0.5040 0.0053
2 41 1 -0.0743 0.0112
2 41 2 -0.7053 -0.0137
2 41 3 -0.3617 0.0000
2 41 4 -0.1786 -0.0028
2 41 5 -0.2174 -0.0108
2 41 6 0.3748 -0.0082
2 41 7 0.0208 0.0572
2 41 8 0.1174 -0.0767
2 42 0 -0.5116 -0.0050
2 42 1 -0.2883 -0.0084
2 42 2 0.5286 -0.0048
2 42 3 -0.2538 0.0096
2 42 4 -0.5973 -0.0058
2 42 5 -0.2676 0.0048
2 42 6 0.2323 0.0076
2 42 7 0.5893 -0.0148
2 43 0 0.2686 -0.0103
2 43 1 0.1984 -0.0126
2 43 2 0.5918 0.0090
2 43 3 0.3924 0.0029
2 43 4 0.2203 -0.0003
2 43 5 0.2218 -0.0063
2 43 6 -0.4576 0.0217
2 43 7 -0.0086 -0.1208
2 44 0 0.5862 0.0019
2 44 1 0.3264 -0.0002
2 44 2 -0.2987 0.0032
2 44 3 0.0256 -0.0164
2 44 4 0.6059 0.0198
2 44 5 0.4617 -0.0376
2 44 6 -0.2748 -0.0371
2 44 7 -0.4420 0.0109
2 45 0 -0.0400 0.0055
2 45 1 -0.0288 0.0004
2 45 2 -0.4255 -0.0028
2 45 3 -0.3336 0.0049
2 45 4 -0.2708 -0.0010
2 45 5 -0.2922 0.0552
2 45 6 0.5113 -0.0451
2 46 0 -0.4511 -0.0061
2 46 1 -0.4629 0.0062
2 46 2 -0.1626 0.0032
2 46 3 0.0820 0.0122
2 46 4 -0.4892 -0.0319
2 46 5 -0.7496 0.0582
2 46 6 0.2338 0.0646
2 47 0 -0.0597 0.0080
2 47 1 -0.2913 0.0106
2 47 2 0.2631 -0.0066
2 47 3 0.1975 -0.0203
2 47 4 0.1341 0.0137
2 47 5 0.4448 -0.1079
2 47 6 -0.4925 0.0641
2 48 0 0.0758 0.0178
2 48 1 0.5422 0.0062
2 48 2 0.5479 -0.0083
2 48 3 -0.0547 0.0209
2 48 4 0.3020 0.0345
2 48 5 0.7960 -0.0455
2 49 0 0.0145 -0.0171
2 49 1 0.4813 -0.0061
2 49 2 -0.1301 0.0290
2 49 3 -0.1280 0.0323
2 49 4 0.1932 -0.0291
2 49 5 -0.5239 0.1253
2 50 0 0.3196 -0.0216
2 50 1 -0.4693 -0.0313
2 50 2 -0.6619 0.0079
2 50 3 0.0487 -0.0728
2 50 4 -0.1615 -0.0277
2 51 0 0.0687 0.0116
2 51 1 -0.3893 -0.0113
2 51 2 0.0297 -0.0672
2 51 3 0.1768 -0.0335
2 51 4 -0.4340 0.0322
2 52 0 -0.4751 0.0071
2 52 1 0.2682 0.0430
2 52 2 0.5623 -0.0040
2 52 3 -0.1263 0.1060
2 53 0 -0.0920 0.0024
2 53 1 0.1453 0.0255
2 53 2 0.0437 0.1020
2 54 0 0.3443 0.0142
3 0 0 34.7923 0.0109
3 0 2 1.3951 -0.0159
3 0 4 -0.4342 0.0085
3 0 6 -0.9508 0.0011
3 0 8 -0.3730 0.0014
3 0 10 -0.2585 0.0020
3 0 12 0.4127 -0.0377
3 1 0 1.6874 -0.0080
3 1 1 1.8606 0.0009
3 1 2 -0.7488 -0.0044
3 1 3 0.6962 0.0079
3 1 4 0.5297 0.0049
3 1 5 0.1210 -0.0147
3 1 6 0.3750 -0.0047
3 1 7 -0.1049 -0.0045
3 1 8 0.1706 0.0064
3 1 9 0.1075 -0.0062
3 1 10 -0.1429 0.0158
3 1 11 0.3370 -0.0222
3 1 12 -0.5988 -0.0207
3 2 0 -33.0062 -0.0005
3 2 1 3.9835 0.0202
3 2 2 -0.6708 0.0184
3 2 3 0.7031 -0.0038
3 2 4 0.6750 -0.0064
3 2 5 -0.1053 -0.0019
3 2 6 1.0022 -0.0013
3 2 7 -0.1575 0.0085
3 2 8 0.3281 0.0028
3 2 9 0.2709 -0.0021
3 2 10 0.3673 -0.0160
3 2 11 0.2603 -0.0016
3 2 12 -0.3601 -0.0049
3 3 0 1.1342 0.0127
3 3 1 -5.1814 0.0096
3 3 2 1.6732 0.0073
3 3 3 -1.7785 -0.0003
3 3 4 -0.6319 -0.0035
3 3 5 -0.3458 0.0014
3 3 6 -0.5003 0.0091
3 3 7 0.3143 0.0073
3 3 8 -0.1997 -0.0151
3 3 9 -0.1536 -0.0031
3 3 10 0.2787 -0.0344
3 3 11 -0.7133 -0.0027
3 3 12 0.5895 0.0425
3 4 0 28.3475 -0.0151
3 4 1 -7.3047 -0.0171
3 4 2 -1.1341 -0.0150
3 4 3 -1.3229 -0.0047
3 4 4 -1.2688 0.0024
3 4 5 0.0925 0.0020
3 4 6 -1.1058 0.0022
3 4 7 0.2607 -0.0033
3 4 8 -0.1812 -0.0015
3 4 9 -0.2542 -0.0032
3 4 10 -0.5442 0.0134
3 4 11 -0.5105 -0.0060
3 4 12 0.2050 0.0232
3 5 0 -5.9378 -0.0088
3 5 1 7.3276 -0.0219
3 5 2 -3.2204 -0.0062
3 5 3 2.0875 -0.0087
3 5 4 0.6577 -0.0063
3 5 5 0.5131 0.0098
3 5 6 0.7176 -0.0025
3 5 7 -0.4632 -0.0059
3 5 8 0.2193 0.0167
3 5 9 -0.0707 0.0120
3 5 10 -0.4169 0.0207
3 5 11 0.5088 0.0207
3 5 12 -0.5826 -0.0227
3 6 0 -22.3508 0.0210
3 6 1 9.0148 0.0062
3 6 2 3.1138 0.0070
3 6 3 1.7480 0.0031
3 6 4 1.9351 -0.0004
3 6 5 0.1119 0.0034
3 6 6 1.1760 -0.0038
3 6 7 -0.2317 0.0029
3 6 8 -0.0313 -0.0022
3 6 9 -0.0575 0.0025
3 6 10 0.5251 -0.0011
3 6 11 0.6228 0.0162
3 6 12 0.0343 -0.0164
3 7 0 10.9734 -0.0026
3 7 1 -7.7607 0.0253
3 7 2 4.8046 0.0031
3 7 3 -1.5703 0.0093
3 7 4 -0.4690 0.0150
3 7 5 -0.5706 -0.0100
3 7 6 -0.9335 -0.0033
3 7 7 0.4479 -0.0010
3 7 8 -0.1835 -0.0117
3 7 9 0.2950 -0.0135
3 7 10 0.3636 0.0087
3 7 11 -0.0165 -0.0064
3 7 12 0.5466 -0.0074
3 8 0 16.3717 -0.0141
3 8 1 -8.4723 0.0030
3 8 2 -4.3771 -0.0035
3 8 3 -1.8762 0.0057
3 8 4 -2.4570 0.0006
3 8 5 -0.4911 -0.0107
3 8 6 -1.1943 0.0027
3 8 7 0.0547 -0.0051
3 8 8 0.1726 0.0024
3 8 9 0.3709 0.0013
3 8 10 -0.2456 0.0015
3 8 11 -0.4818 -0.0218
3 8 12 -0.3081 0.0241
3 9 0 -14.2879 0.0115
3 9 1 6.5358 -0.0188
3 9 2 -5.8030 0.0002
3 9 3 0.5915 -0.0009
3 9 4 0.1440 -0.0130
3 9 5 0.4663 0.0069
3 9 6 1.0236 -0.0002
3 9 7 -0.2910 0.0075
3 9 8 0.0816 0.0037
3 9 9 -0.2531 0.0100
3 9 10 -0.0423 -0.0233
3 9 11 -0.2738 -0.0137
3 9 12 -0.4239 0.0182
3 10 0 -11.1862 0.0044
3 10 1 6.1083 -0.0076
3 10 2 4.6329 0.0083
3 10 3 1.6960 -0.0079
3 10 4 2.7864 0.0025
3 10 5 0.9456 0.0117
3 10 6 1.2108 0.0040
3 10 7 0.1473 0.0031
3 10 8 -0.1530 0.0004
3 10 9 -0.3756 -0.0009
3 10 10 -0.1085 -0.0177
3 10 11 0.1819 0.0116
3 10 12 0.5359 -0.0730
3 11 0 15.0338 -0.0122
3 11 1 -4.3858 0.0118
3 11 2 5.9358 -0.0053
3 11 3 0.3837 -0.0070
3 11 4 0.1214 0.0012
3 11 5 -0.1710 -0.0080
3 11 6 -0.9164 0.0056
3 11 7 0.1796 -0.0075
3 11 8 0.0422 0.0032
3 11 9 0.0141 -0.0077
3 11 10 -0.3690 0.0115
3 11 11 0.2155 -0.0017
3 11 12 0.2275 -0.0285
3 12 0 7.2230 -0.0016
3 12 1 -3.1626 0.0084
3 12 2 -4.2590 -0.0129
3 12 3 -1.3171 -0.0010
3 12 4 -2.9370 -0.0105
3 12 5 -1.3607 -0.0047
3 12 6 -1.2560 -0.0122
3 12 7 -0.2109 0.0019
3 12 8 0.0779 -0.0007
3 12 9 0.0654 -0.0031
3 12 10 0.3266 0.0282
3 12 11 0.0391 0.0099
3 12 12 -0.6311 0.1372
3 13 0 -13.9128 0.0086
3 13 1 2.2958 -0.0101
3 13 2 -5.3694 0.0122
3 13 3 -1.1390 0.0063
3 13 4 -0.2742 0.0105
3 13 5 -0.2921 0.0080
3 13 6 0.6305 -0.0028
3 13 7 -0.2567 0.0027
3 13 8 -0.1141 -0.0065
3 13 9 0.1699 0.0075
3 13 10 0.5646 0.0098
3 13 11 -0.0749 0.0463
3 13 12 -0.0582 0.0715
3 14 0 -4.6877 0.0041
3 14 1 0.6411 -0.0055
3 14 2 3.7498 0.0087
3 14 3 0.8946 0.0096
3 14 4 2.8357 0.0147
3 14 5 1.6414 -0.0029
3 14 6 1.2878 0.0119
3 14 7 0.1110 -0.0025
3 14 8 -0.1253 -0.0033
3 14 9 0.2541 0.0018
3 14 10 -0.3561 -0.0177
3 14 11 -0.0639 -0.0247
3 14 12 0.5420 -0.1618
3 15 0 12.1433 -0.0056
3 15 1 -0.9150 0.0087
3 15 2 4.4448 -0.0163
3 15 3 1.7020 0.0015
3 15 4 0.4660 -0.0141
3 15 5 0.8263 -0.0011
3 15 6 -0.2419 -0.0039
3 15 7 0.4423 0.0001
3 15 8 0.0893 0.0063
3 15 9 -0.2098 -0.0059
3 15 10 -0.4207 -0.0163
3 15 11 0.1174 -0.0679
3 15 12 -0.0096 -0.1314
3 16 0 3.3716 -0.0043
3 16 1 1.1975 0.0002
3 16 2 -3.2091 0.0008
3 16 3 -0.5157 -0.0063
3 16 4 -2.3759 -0.0053
3 16 5 -1.6990 0.0050
3 16 6 -1.2301 0.0010
3 16 7 0.0204 -0.0023
3 16 8 0.2930 0.0067
3 16 9 -0.2985 0.0078
3 16 10 0.2645 -0.0031
3 16 11 -0.0041 0.0252
3 17 0 -10.2759 0.0036
3 17 1 0.3168 -0.0020
3 17 2 -3.4204 0.0121
3 17 3 -2.0817 -0.0069
3 17 4 -0.8013 0.0092
3 17 5 -1.2802 -0.0035
3 17 6 -0.1471 0.0036
3 17 7 -0.5379 0.0016
3 17 8 0.0061 -0.0051
3 17 9 0.2127 0.0027
3 17 10 0.1118 0.0032
3 17 11 -0.2679 0.0320
3 18 0 -2.6719 -0.0003
3 18 1 -2.4464 0.0037
3 18 2 2.4837 -0.0046
3 18 3 0.1715 -0.0052
3 18 4 1.6154 -0.0107
3 18 5 1.4895 -0.0053
3 18 6 1.0473 -0.0172
3 18 7 -0.0649 0.0041
3 18 8 -0.3981 -0.0066
3 18 9 0.0966 -0.0157
3 18 10 -0.1260 0.0165
3 18 11 0.0131 -0.0228
3 19 0 8.2349 -0.0007
3 19 1 -0.2008 -0.0066
3 19 2 2.4862 -0.0004
3 19 3 2.1933 0.0023
3 19 4 1.1262 -0.0015
3 19 5 1.5186 -0.0076
3 19 6 0.4268 0.0026
3 19 7 0.4670 -0.0030
3 19 8 -0.0944 0.0069
3 19 9 -0.2432 -0.0029
3 19 10 0.1206 0.0113
3 19 11 0.2428 0.0374
3 20 0 2.0374 0.0057
3 20 1 3.1246 -0.0034
3 20 2 -1.6152 -0.0007
3 20 3 0.1608 0.0119
3 20 4 -0.8073 0.0128
3 20 5 -1.1048 0.0101
3 20 6 -0.7848 0.0229
3 20 7 0.0418 0.0011
3 20 8 0.3386 0.0070
3 20 9 0.0998 0.0104
3 20 10 -0.0026 -0.0228
3 20 11 0.0673 0.0241
3 21 0 -6.1065 -0.0022
3 21 1 0.2302 0.0092
3 21 2 -1.8274 -0.0103
3 21 3 -2.0414 0.0101
3 21 4 -1.1984 -0.0026
3 21 5 -1.5056 0.0269
3 21 6 -0.5428 -0.0027
3 21 7 -0.3374 0.0001
3 21 8 0.1112 -0.0135
3 21 9 0.2324 0.0080
3 21 10 -0.2190 -0.0095
3 21 11 0.0639 -0.0879
3 22 0 -1.3320 -0.0070
3 22 1 -3.2767 0.0005
3 22 2 0.8888 0.0067
3 22 3 -0.4421 -0.0089
3 22 4 0.1738 0.0075
3 22 5 0.7472 -0.0162
3 22 6 0.5430 -0.0164
3 22 7 -0.0375 -0.0049
3 22 8 -0.2263 -0.0124
3 22 9 -0.1404 0.0049
3 22 10 0.0640 0.0319
3 22 11 -0.1788 -0.0122
3 23 0 4.3185 0.0034
3 23 1 -0.2318 -0.0049
3 23 2 1.5096 0.0111
3 23 3 1.7733 -0.0195
3 23 4 1.0175 -0.0002
3 23 5 1.3272 -0.0301
3 23 6 0.5533 -0.0045
3 23 7 0.2834 0.0048
3 23 8 -0.0545 0.0193
3 23 9 -0.1443 -0.0114
3 23 10 0.2539 -0.0040
3 23 11 -0.4393 0.0930
3 24 0 0.7110 0.0041
3 24 1 3.1241 0.0014
3 24 2 -0.4699 -0.0049
3 24 3 0.6030 0.0030
3 24 4 0.2631 -0.0298
3 24 5 -0.5391 0.0132
3 24 6 -0.3968 0.0084
3 24 7 0.0731 -0.0004
3 24 8 0.2114 0.0189
3 24 9 0.1072 -0.0152
3 24 10 -0.0384 -0.0373
3 24 11 0.2751 -0.0306
3 25 0 -3.0901 -0.0028
3 25 1 0.2180 0.0016
3 25 2 -1.3821 -0.0014
3 25 3 -1.4792 0.0169
3 25 4 -0.8245 0.0067
3 25 5 -1.1252 0.0073
3 25 6 -0.5635 0.0046
3 25 7 -0.3184 -0.0068
3 25 8 -0.0271 -0.0136
3 25 9 0.0791 0.0059
3 25 10 -0.2150 0.0050
3 25 11 0.5937 -0.0675
3 26 0 -0.2995 -0.0008
3 26 1 -2.8559 -0.0010
3 26 2 0.2498 -0.0033
3 26 3 -0.6300 -0.0002
3 26 4 -0.5704 0.0263
3 26 5 0.4120 0.0006
3 26 6 0.3227 -0.0074
3 26 7 -0.0976 0.0082
3 26 8 -0.2871 -0.0187
3 26 9 -0.1268 0.0123
3 26 10 -0.0196 0.0204
3 27 0 2.1838 0.0020
3 27 1 -0.2856 -0.0049
3 27 2 1.2330 -0.0096
3 27 3 1.1139 -0.0049
3 27 4 0.7605 -0.0089
3 27 5 0.9938 0.0196
3 27 6 0.5825 0.0080
3 27 7 0.3450 0.0057
3 27 8 0.0818 -0.0083
3 27 9 -0.1350 0.0058
3 27 10 0.0215 0.0257
3 28 0 0.1084 -0.0003
3 28 1 2.4455 -0.0001
3 28 2 -0.0940 0.0082
3 28 3 0.5801 -0.0018
3 28 4 0.7322 0.0033
3 28 5 -0.2457 -0.0133
3 28 6 -0.2287 0.0102
3 28 7 0.0791 -0.0066
3 28 8 0.3504 0.0110
3 28 9 0.1770 -0.0048
3 28 10 0.0400 0.0185
3 29 0 -1.3419 -0.0020
3 29 1 0.4699 0.0105
3 29 2 -1.0091 0.0113
3 29 3 -0.7066 -0.0052
3 29 4 -0.6966 0.0029
3 29 5 -0.9219 -0.0225
3 29 6 -0.5127 -0.0159
3 29 7 -0.2621 -0.0042
3 29 8 -0.0907 0.0341
3 29 9 0.2571 -0.0136
3 29 10 0.2726 -0.0796
3 30 0 -0.1258 -0.0001
3 30 1 -1.8519 0.0013
3 30 2 0.0228 -0.0032
3 30 3 -0.5106 0.0061
3 30 4 -0.7080 -0.0302
3 30 5 0.0491 0.0152
3 30 6 0.0769 -0.0117
3 30 7 -0.0362 -0.0017
3 30 8 -0.3676 -0.0019
3 30 9 -0.1526 0.0090
3 30 10 -0.0258 -0.0487
3 31 0 0.6645 0.0027
3 31 1 -0.6737 -0.0093
3 31 2 0.7934 -0.0030
3 31 3 0.4630 0.0058
3 31 4 0.4758 0.0054
3 31 5 0.8252 0.0021
3 31 6 0.3113 0.0016
3 31 7 0.0542 0.0029
3 31 8 0.0704 -0.0402
3 31 9 -0.3055 0.0135
3 31 10 -0.4465 0.1250
3 32 0 0.3004 -0.0004
3 32 1 1.2374 -0.0035
3 32 2 -0.0669 -0.0083
3 32 3 0.4299 -0.0087
3 32 4 0.5858 0.0323
3 32 5 0.0835 -0.0119
3 32 6 0.0537 0.0141
3 32 7 -0.0205 0.0027
3 32 8 0.3653 -0.0061
3 32 9 0.0491 -0.0332
3 33 0 -0.3882 -0.0028
3 33 1 0.7517 -0.0010
3 33 2 -0.6304 -0.0056
3 33 3 -0.5026 0.0015
3 33 4 -0.1694 -0.0072
3 33 5 -0.6405 0.0153
3 33 6 -0.0882 0.0225
3 33 7 0.1911 -0.0016
3 33 8 -0.0572 0.0132
3 33 9 0.2220 -0.0129
3 34 0 -0.4692 0.0016
3 34 1 -0.7975 0.0059
3 34 2 0.1435 0.0167
3 34 3 -0.3279 0.0044
3 34 4 -0.5198 -0.0186
3 34 5 -0.1302 0.0137
3 34 6 -0.0660 -0.0206
3 34 7 0.1194 0.0052
3 34 8 -0.3090 0.0159
3 34 9 0.0268 0.0719
3 35 0 0.4965 0.0004
3 35 1 -0.6512 0.0117
3 35 2 0.4997 0.0062
3 35 3 0.6419 -0.0112
3 35 4 -0.0345 0.0026
3 35 5 0.3975 -0.0106
3 35 6 -0.0179 -0.0262
3 35 7 -0.3466 0.0048
3 35 8 0.0796 0.0343
3 35 9 -0.0590 0.0197
3 36 0 0.4610 -0.0009
3 36 1 0.5046 -0.0053
3 36 2 -0.2016 -0.0154
3 36 3 0.2180 0.0045
3 36 4 0.5303 0.0103
3 36 5 0.1350 -0.0173
3 36 6 -0.0201 0.0236
3 36 7 -0.2720 -0.0032
3 36 8 0.1253 -0.0252
3 36 9 -0.0147 -0.1100
3 37 0 -0.7185 0.0048
3 37 1 0.4448 -0.0109
3 37 2 -0.4233 -0.0013
3 37 3 -0.6288 0.0205
3 37 4 0.0857 0.0006
3 37 5 -0.2002 -0.0098
3 37 6 0.0073 0.0050
3 37 7 0.3514 -0.0160
3 37 8 -0.1292 -0.0730
3 38 0 -0.2902 -0.0014
3 38 1 -0.2217 -0.0000
3 38 2 0.3238 0.0079
3 38 3 -0.1203 -0.0090
3 38 4 -0.5111 -0.0097
3 38 5 -0.0945 0.0111
3 38 6 0.0888 -0.0107
3 38 7 0.4164 -0.0230
3 38 8 0.1377 0.0228
3 39 0 0.8022 -0.0092
3 39 1 -0.2459 -0.0033
3 39 2 0.4563 -0.0001
3 39 3 0.4897 -0.0278
3 39 4 -0.0587 -0.0013
3 39 5 0.1328 0.0279
3 39 6 0.0069 0.0109
3 39 7 -0.2588 0.0248
3 39 8 0.1610 0.0822
3 40 0 0.1393 0.0002
3 40 1 -0.0132 0.0057
3 40 2 -0.5329 -0.0045
3 40 3 0.0312 0.0036
3 40 4 0.4404 0.0050
3 40 5 0.0021 0.0030
3 40 6 -0.0755 -0.0171
3 40 7 -0.4575 0.0593
3 40 8 -0.2896 -0.0039
3 41 0 -0.6690 0.0079
3 41 1 0.1354 0.0178
3 41 2 -0.5631 -0.0039
3 41 3 -0.4330 0.0285
3 41 4 -0.0386 0.0089
3 41 5 -0.1922 -0.0316
3 41 6 0.0417 0.0016
3 41 7 0.1678 -0.0112
3 42 0 -0.1196 0.0069
3 42 1 0.0211 -0.0045
3 42 2 0.6286 0.0099
3 42 3 0.0490 0.0078
3 42 4 -0.4280 0.0002
3 42 5 0.0132 -0.0075
3 42 6 0.0254 0.0421
3 42 7 0.3654 -0.0759
3 43 0 0.3948 -0.0015
3 43 1 -0.1504 -0.0176
3 43 2 0.6249 0.0060
3 43 3 0.4747 -0.0198
3 43 4 0.2529 -0.0276
3 43 5 0.3127 0.0144
3 43 6 -0.1149 -0.0225
3 43 7 -0.1232 -0.0275
3 44 0 0.1320 -0.0119
3 44 1 0.2331 -0.0043
3 44 2 -0.4071 -0.0162
3 44 3 -0.0770 -0.0152
3 44 4 0.5070 0.0168
3 44 5 0.2147 -0.0046
3 44 6 0.0044 -0.0480
3 44 7 -0.2121 0.0614
3 45 0 -0.1502 -0.0031
3 45 1 0.2667 0.0048
3 45 2 -0.5984 0.0016
3 45 3 -0.4118 0.0069
3 45 4 -0.4869 0.0432
3 45 5 -0.4295 0.0269
3 45 6 0.1532 0.0152
3 46 0 -0.0073 0.0046
3 46 1 -0.5630 0.0102
3 46 2 -0.0262 0.0111
3 46 3 0.0040 0.0069
3 46 4 -0.5322 -0.0639
3 46 5 -0.5990 0.0147
3 46 6 -0.0267 0.0372
3 47 0 0.0875 0.0015
3 47 1 -0.3753 -0.0000
3 47 2 0.5588 -0.0190
3 47 3 0.1747 0.0003
3 47 4 0.5086 -0.0362
3 47 5 0.4927 -0.0819
3 48 0 -0.2744 0.0102
3 48 1 0.7701 -0.0025
3 48 2 0.3438 0.0065
3 48 3 0.1396 0.0222
3 48 4 0.3853 0.1117
3 48 5 0.7845 -0.0012
3 49 0 -0.1874 0.0015
3 49 1 0.3459 0.0184
3 49 2 -0.5505 0.0423
3 49 3 0.0350 0.0012
3 49 4 -0.2378 0.0065
3 50 0 0.5487 -0.0140
3 50 1 -0.7919 -0.0146
3 50 2 -0.3747 -0.0228
3 50 3 -0.2433 -0.0622
3 50 4 -0.1644 -0.1199
3 51 0 0.2663 0.0020
3 51 1 -0.1645 -0.0477
3 51 2 0.4980 -0.0664
3 51 3 -0.0415 -0.0043
3 52 0 -0.6291 -0.0015
3 52 1 0.6502 0.0227
3 52 2 0.2383 0.0232
3 53 0 -0.1971 -0.0119
3 53 1 -0.0320 0.0590
4 0 0 10.0631 -0.0419
4 0 2 -2.0364 -0.0036
4 0 4 -0.1491 0.0133
4 0 6 -0.8105 0.0036
4 0 8 -0.2663 -0.0008
4 0 10 -0.2434 -0.0079
4 0 12 0.0471 -0.1046
4 1 0 0.7340 -0.0072
4 1 1 0.4803 0.0011
4 1 2 -0.2585 -0.0106
4 1 3 0.5092 0.0140
4 1 4 1.7686 0.0070
4 1 5 0.0566 -0.0183
4 1 6 0.8419 -0.0097
4 1 7 -0.0555 -0.0245
4 1 8 0.1108 0.0013
4 1 9 -0.0145 -0.0072
4 1 10 -0.1510 0.0206
4 1 11 0.2548 -0.0294
4 1 12 -0.4437 -0.0133
4 2 0 -9.5260 0.0377
4 2 1 4.4643 0.0069
4 2 2 2.3973 0.0094
4 2 3 1.1128 0.0026
4 2 4 0.3716 -0.0023
4 2 5 0.2236 -0.0036
4 2 6 0.8350 -0.0076
4 2 7 0.0481 -0.0016
4 2 8 0.1668 -0.0074
4 2 9 0.1273 -0.0009
4 2 10 0.3167 -0.0074
4 2 11 0.1375 0.0088
4 2 12 -0.0904 0.0332
4 3 0 1.6785 0.0026
4 3 1 -1.3174 0.0021
4 3 2 1.3498 0.0098
4 3 3 -1.2754 -0.0084
4 3 4 -1.5851 -0.0056
4 3 5 -0.2235 0.0057
4 3 6 -0.8162 0.0183
4 3 7 0.1648 0.0140
4 3 8 -0.1944 -0.0069
4 3 9 0.1094 0.0032
4 3 10 0.3453 -0.0327
4 3 11 -0.5655 0.0160
4 3 12 0.5996 0.0265
4 4 0 8.3112 -0.0334
4 4 1 -7.6626 0.0009
4 4 2 -3.2081 -0.0060
4 4 3 -1.9089 -0.0068
4 4 4 -0.9505 -0.0031
4 4 5 -0.4501 0.0044
4 4 6 -0.9173 0.0062
4 4 7 -0.0112 0.0076
4 4 8 0.0688 0.0111
4 4 9 -0.0240 -0.0000
4 4 10 -0.4444 0.0091
4 4 11 -0.2630 -0.0262
4 4 12 0.1964 0.0030
4 5 0 -5.4548 0.0074
4 5 1 1.8474 -0.0081
4 5 2 -3.0677 0.0027
4 5 3 1.4577 0.0025
4 5 4 1.2005 -0.0045
4 5 5 0.4682 0.0040
4 5 6 0.8397 -0.0116
4 5 7 -0.2482 -0.0018
4 5 8 0.3742 0.0054
4 5 9 -0.2592 0.0017
4 5 10 -0.4690 0.0056
4 5 11 0.4940 -0.0052
4 5 12 -0.7316 -0.0129
4 6 0 -7.1093 0.0285
4 6 1 8.8045 -0.0074
4 6 2 3.9050 -0.0014
4 6 3 2.2260 0.0059
4 6 4 1.6740 0.0003
4 6 5 0.7196 -0.0024
4 6 6 1.0528 -0.0044
4 6 7 -0.0131 -0.0035
4 6 8 -0.2763 -0.0077
4 6 9 -0.2566 -0.0011
4 6 10 0.4715 -0.0019
4 6 11 0.3104 0.0272
4 6 12 -0.2888 0.0001
4 7 0 9.0845 -0.0152
4 7 1 -1.9904 0.0124
4 7 2 4.6808 -0.0155
4 7 3 -1.0919 -0.0031
4 7 4 -0.6673 0.0105
4 7 5 -0.6656 -0.0030
4 7 6 -0.9103 -0.0015
4 7 7 0.2706 -0.0057
4 7 8 -0.5589 0.0035
4 7 9 0.2661 -0.0038
4 7 10 0.2857 0.0312
4 7 11 -0.2357 0.0164
4 7 12 0.6653 -0.0109
4 8 0 6.1483 -0.0176
4 8 1 -7.9411 0.0072
4 8 2 -4.1214 0.0028
4 8 3 -2.1118 -0.0043
4 8 4 -2.3253 0.0044
4 8 5 -1.0623 -0.0048
4 8 6 -1.1883 0.0074
4 8 7 -0.1172 -0.0077
4 8 8 0.2983 0.0008
4 8 9 0.4349 0.0024
4 8 10 -0.3671 0.0043
4 8 11 -0.2251 -0.0069
4 8 12 0.2652 0.0176
4 9 0 -11.4307 0.0138
4 9 1 1.7259 -0.0102
4 9 2 -5.5863 0.0169
4 9 3 0.4626 0.0074
4 9 4 0.1303 -0.0049
4 9 5 0.6442 0.0017
4 9 6 0.8957 0.0092
4 9 7 -0.2534 0.0093
4 9 8 0.5764 -0.0130
4 9 9 -0.0363 0.0045
4 9 10 0.1410 -0.0356
4 9 11 0.0840 -0.0234
4 9 12 -0.4101 0.0282
4 10 0 -5.2161 0.0023
4 10 1 5.8703 -0.0043
4 10 2 3.9168 0.0026
4 10 3 1.7295 0.0067
4 10 4 2.7643 -0.0026
4 10 5 1.4250 0.0132
4 10 6 1.2595 -0.0100
4 10 7 0.3407 0.0127
4 10 8 -0.1446 0.0025
4 10 9 -0.3215 -0.0009
4 10 10 0.2162 -0.0191
4 10 11 0.0594 -0.0144
4 10 12 -0.0874 -0.0875
4 11 0 12.2304 -0.0073
4 11 1 -1.1371 0.0015
4 11 2 5.6406 -0.0094
4 11 3 0.1911 -0.0086
4 11 4 0.2845 -0.0042
4 11 5 -0.3296 -0.0081
4 11 6 -0.6823 -0.0095
4 11 7 0.2777 -0.0118
4 11 8 -0.3798 0.0140
4 11 9 -0.2513 -0.0076
4 11 10 -0.4971 0.0031
4 11 11 -0.0892 -0.0028
4 11 12 0.1382 -0.0451
4 12 0 4.2268 0.0069
4 12 1 -3.5177 0.0023
4 12 2 -3.5624 -0.0060
4 12 3 -1.2052 -0.0094
4 12 4 -2.9064 -0.0054
4 12 5 -1.6781 -0.0135
4 12 6 -1.2519 0.0046
4 12 7 -0.4400 -0.0071
4 12 8 0.0126 0.0018
4 12 9 0.0120 -0.0013
4 12 10 -0.0841 0.0270
4 12 11 0.0625 0.0124
4 13 0 -11.8887 0.0041
4 13 1 0.4963 0.0081
4 13 2 -5.0947 0.0047
4 13 3 -0.8160 0.0049
4 13 4 -0.5746 0.0057
4 13 5 -0.2002 0.0129
4 13 6 0.3173 0.0080
4 13 7 -0.3811 0.0114
4 13 8 0.1421 -0.0046
4 13 9 0.3673 0.0133
4 13 10 0.5378 0.0304
4 13 11 0.0677 0.0387
4 14 0 -3.3627 -0.0048
4 14 1 1.3880 0.0009
4 14 2 3.1973 0.0023
4 14 3 0.5924 0.0049
4 14 4 2.6835 0.0098
4 14 5 1.7049 0.0021
4 14 6 1.1916 0.0025
4 14 7 0.3298 -0.0007
4 14 8 -0.0768 -0.0096
4 14 9 0.2448 -0.0015
4 14 10 -0.0153 -0.0133
4 14 11 -0.0764 0.0118
4 15 0 10.8755 -0.0050
4 15 1 -0.1403 -0.0121
4 15 2 4.2540 -0.0064
4 15 3 1.4103 0.0005
4 15 4 0.8116 -0.0021
4 15 5 0.7557 -0.0047
4 15 6 0.0405 -0.0077
4 15 7 0.4827 -0.0053
4 15 8 -0.0617 -0.0066
4 15 9 -0.3078 -0.0158
4 15 10 -0.3210 -0.0334
4 15 11 0.1119 -0.0261
4 16 0 2.6971 -0.0013
4 16 1 0.3799 -0.0066
4 16 2 -2.7611 0.0017
4 16 3 0.0314 0.0060
4 16 4 -2.1065 -0.0027
4 16 5 -1.4834 0.0117
4 16 6 -1.0866 0.0024
4 16 7 -0.1577 0.0041
4 16 8 0.2786 0.0131
4 16 9 -0.3120 0.0074
4 16 10 0.0445 -0.0117
4 16 11 0.0326 -0.0297
4 17 0 -9.4023 0.0028
4 17 1 0.1676 0.0080
4 17 2 -3.3117 0.0067
4 17 3 -1.8675 -0.0042
4 17 4 -1.0041 0.0026
4 17 5 -1.1364 -0.0072
4 17 6 -0.2720 0.0065
4 17 7 -0.4620 -0.0043
4 17 8 0.1293 0.0088
4 17 9 0.2276 0.0103
4 17 10 0.0943 0.0113
4 17 11 -0.3570 -0.0526
4 18 0 -2.0560 0.0007
4 18 1 -1.6549 0.0093
4 18 2 2.2075 0.0015
4 18 3 -0.5265 -0.0120
4 18 4 1.3530 -0.0104
4 18 5 1.0993 -0.0152
4 18 6 0.9188 -0.0184
4 18 7 0.0878 -0.0068
4 18 8 -0.4047 -0.0101
4 18 9 0.2557 -0.0068
4 18 10 0.0433 0.0269
4 18 11 -0.0169 0.0149
4 19 0 7.6029 0.0039
4 19 1 -0.3495 0.0003
4 19 2 2.4492 0.0004
4 19 3 2.0580 0.0040
4 19 4 1.0681 -0.0062
4 19 5 1.2492 0.0046
4 19 6 0.3638 -0.0028
4 19 7 0.3085 0.0115
4 19 8 -0.1735 0.0002
4 19 9 -0.1844 0.0014
4 19 10 0.0026 0.0078
4 19 11 0.4672 0.1460
4 20 0 1.3399 0.0074
4 20 1 2.2869 -0.0042
4 20 2 -1.6508 -0.0077
4 20 3 0.8019 0.0066
4 20 4 -0.6785 0.0145
4 20 5 -0.6973 0.0068
4 20 6 -0.6989 0.0257
4 20 7 -0.1031 0.0119
4 20 8 0.3584 0.0061
4 20 9 -0.2071 -0.0039
4 20 10 -0.1935 -0.0246
4 20 11 0.0619 0.0263
4 21 0 -5.7601 -0.0077
4 21 1 0.4220 -0.0054
4 21 2 -1.8546 -0.0097
4 21 3 -2.0021 0.0024
4 21 4 -0.9533 0.0035
4 21 5 -1.1602 0.0101
4 21 6 -0.3656 -0.0015
4 21 7 -0.1472 -0.0142
4 21 8 0.1013 -0.0133
4 21 9 0.1087 -0.0116
4 21 10 -0.0462 -0.0074
4 21 11 -0.3514 -0.1891
4 22 0 -0.6907 -0.0133
4 22 1 -2.3646 -0.0046
4 22 2 1.2503 0.0070
4 22 3 -0.9001 0.0021
4 22 4 0.1920 -0.0034
4 22 5 0.3994 0.0031
4 22 6 0.4845 -0.0116
4 22 7 0.0911 -0.0131
4 22 8 -0.2516 -0.0063
4 22 9 0.1983 0.0127
4 22 10 0.2609 0.0096
4 22 11 -0.1451 -0.0594
4 23 0 4.1831 0.0034
4 23 1 -0.3816 0.0023
4 23 2 1.5437 0.0112
4 23 3 1.8292 -0.0135
4 23 4 0.7495 0.0054
4 23 5 1.0088 -0.0124
4 23 6 0.3294 0.0057
4 23 7 0.0988 0.0155
4 23 8 0.0087 0.0197
4 23 9 0.0001 0.0155
4 23 10 0.1404 -0.0046
4 23 11 0.1008 0.1686
4 24 0 0.2242 0.0086
4 24 1 2.2013 0.0087
4 24 2 -1.0311 0.0010
4 24 3 0.9077 -0.0025
4 24 4 0.1957 -0.0098
4 24 5 -0.2374 -0.0061
4 24 6 -0.3218 -0.0098
4 24 7 -0.0320 0.0053
4 24 8 0.2113 0.0083
4 24 9 -0.1563 -0.0035
4 24 10 -0.1839 0.0182
4 25 0 -2.9574 0.0038
4 25 1 0.4024 0.0065
4 25 2 -1.3287 -0.0030
4 25 3 -1.5866 0.0196
4 25 4 -0.6141 -0.0078
4 25 5 -0.8690 -0.0078
4 25 6 -0.2768 -0.0109
4 25 7 -0.1479 -0.0174
4 25 8 -0.0497 -0.0122
4 25 9 -0.0183 -0.0171
4 25 10 -0.2232 0.0112
4 26 0 0.1568 0.0037
4 26 1 -1.9986 -0.0066
4 26 2 0.8974 -0.0065
4 26 3 -0.8403 -0.0018
4 26 4 -0.5588 0.0069
4 26 5 0.1572 0.0047
4 26 6 0.1964 0.0159
4 26 7 0.0047 0.0017
4 26 8 -0.2105 -0.0052
4 26 9 0.0227 -0.0205
4 26 10 0.0728 -0.0624
4 27 0 1.9785 -0.0054
4 27 1 -0.5456 -0.0121
4 27 2 1.0755 -0.0057
4 27 3 1.2370 -0.0107
4 27 4 0.5993 -0.0024
4 27 5 0.7268 0.0261
4 27 6 0.1878 0.0128
4 27 7 0.1750 0.0163
4 27 8 0.0258 -0.0090
4 27 9 -0.1115 0.0240
4 27 10 0.1499 -0.0036
4 28 0 -0.5313 -0.0130
4 28 1 1.7152 0.0037
4 28 2 -0.7799 0.0037
4 28 3 0.6895 -0.0032
4 28 4 0.8037 0.0115
4 28 5 -0.0892 -0.0048
4 28 6 -0.0693 -0.0068
4 28 7 -0.0523 0.0054
4 28 8 0.1625 -0.0047
4 28 9 0.1609 0.0345
4 28 10 -0.0558 0.1103
4 29 0 -1.2021 0.0008
4 29 1 0.6855 0.0089
4 29 2 -0.8598 0.0059
4 29 3 -0.8546 -0.0100
4 29 4 -0.5951 0.0126
4 29 5 -0.5712 -0.0164
4 29 6 -0.0371 -0.0013
4 29 7 -0.1000 -0.0089
4 29 8 -0.0104 0.0321
4 29 9 0.2603 -0.0390
4 29 10 0.0735 -0.0152
4 30 0 0.7529 0.0121
4 30 1 -1.3149 -0.0027
4 30 2 0.6820 0.0014
4 30 3 -0.5229 0.0179
4 30 4 -0.8237 -0.0253
4 30 5 0.0028 0.0058
4 30 6 -0.0524 0.0021
4 30 7 0.1383 -0.0210
4 30 8 -0.0947 0.0179
4 30 9 -0.2902 -0.0169
4 30 10 0.1033 -0.1298
4 31 0 0.7175 0.0034
4 31 1 -0.6987 -0.0002
4 31 2 0.7607 0.0009
4 31 3 0.6428 0.0265
4 31 4 0.4579 -0.0089
4 31 5 0.4344 -0.0092
4 31 6 -0.1394 -0.0220
4 31 7 -0.0418 -0.0019
4 31 8 0.0382 -0.0364
4 31 9 -0.2685 0.0573
4 32 0 -0.6685 -0.0035
4 32 1 0.9257 0.0005
4 32 2 -0.6015 -0.0004
4 32 3 0.4197 -0.0233
4 32 4 0.6989 0.0201
4 32 5 0.1006 -0.0041
4 32 6 0.1159 -0.0105
4 32 7 -0.2304 0.0243
4 32 8 0.1050 -0.0319
4 32 9 0.3008 -0.0274
4 33 0 -0.5661 -0.0023
4 33 1 0.6029 -0.0056
4 33 2 -0.6603 -0.0040
4 33 3 -0.6688 -0.0259
4 33 4 -0.1680 -0.0023
4 33 5 -0.3258 0.0128
4 33 6 0.2381 0.0347
4 33 7 0.1660 0.0083
4 33 8 -0.0960 0.0068
4 33 9 0.1459 -0.0711
4 34 0 0.4093 -0.0041
4 34 1 -0.6470 0.0045
4 34 2 0.5082 -0.0061
4 34 3 -0.3336 0.0062
4 34 4 -0.5948 -0.0059
4 34 5 -0.1952 0.0020
4 34 6 -0.0916 0.0188
4 34 7 0.3379 -0.0120
4 34 8 -0.1768 0.0471
4 34 9 -0.2207 0.0709
4 35 0 0.6118 -0.0032
4 35 1 -0.4916 0.0050
4 35 2 0.4225 -0.0035
4 35 3 0.7330 0.0124
4 35 4 -0.1554 0.0042
4 35 5 0.2065 0.0166
4 35 6 -0.1834 -0.0148
4 35 7 -0.2395 -0.0041
4 35 8 0.1739 0.0464
4 35 9 -0.0262 0.0749
4 36 0 -0.2609 0.0050
4 36 1 0.3909 -0.0081
4 36 2 -0.4227 0.0113
4 36 3 0.1465 0.0182
4 36 4 0.5251 -0.0004
4 36 5 0.2106 -0.0038
4 36 6 0.0189 -0.0181
4 36 7 -0.4407 0.0123
4 36 8 0.1649 -0.0592
4 37 0 -0.6441 0.0074
4 37 1 0.4313 -0.0011
4 37 2 -0.1581 0.0155
4 37 3 -0.6343 0.0013
4 37 4 0.3636 0.0051
4 37 5 -0.0804 -0.0461
4 37 6 0.0137 -0.0245
4 37 7 0.2875 -0.0109
4 37 8 -0.2608 -0.0885
4 38 0 0.3131 -0.0009
4 38 1 -0.0725 0.0070
4 38 2 0.4233 -0.0110
4 38 3 0.1267 -0.0233
4 38 4 -0.3924 0.0009
4 38 5 -0.0718 0.0042
4 38 6 0.0270 0.0233
4 38 7 0.4521 -0.0506
4 38 8 -0.0048 0.0568
4 39 0 0.5457 -0.0037
4 39 1 -0.4466 -0.0020
4 39 2 0.0957 -0.0191
4 39 3 0.4519 -0.0084
4 39 4 -0.3715 -0.0107
4 39 5 0.0439 0.0431
4 39 6 0.1551 0.0387
4 39 7 -0.3196 0.0306
4 39 8 0.3107 0.0894
4 40 0 -0.4140 -0.0036
4 40 1 -0.1749 -0.0047
4 40 2 -0.5181 0.0054
4 40 3 -0.3085 0.0060
4 40 4 0.2388 -0.0103
4 40 5 -0.1726 0.0094
4 40 6 -0.0057 -0.0496
4 40 7 -0.3078 0.1100
4 41 0 -0.3383 -0.0095
4 41 1 0.5218 0.0028
4 41 2 -0.2405 0.0099
4 41 3 -0.3975 0.0100
4 41 4 0.1732 0.0068
4 41 5 -0.1732 -0.0168
4 41 6 -0.2381 -0.0019
4 41 7 0.2979 -0.0454
4 42 0 0.4345 0.0063
4 42 1 0.1513 0.0066
4 42 2 0.5767 0.0034
4 42 3 0.2779 0.0094
4 42 4 -0.2495 0.0238
4 42 5 0.3088 -0.0412
4 42 6 -0.0583 0.0814
4 42 7 0.0708 -0.1420
4 43 0 0.1344 0.0226
4 43 1 -0.5755 -0.0011
4 43 2 0.3728 0.0019
4 43 3 0.4635 -0.0049
4 43 4 0.1652 -0.0074
4 43 5 0.3962 -0.0008
4 43 6 0.2295 -0.0564
4 43 7 -0.1976 0.0481
4 44 0 -0.4136 -0.0065
4 44 1 0.1226 -0.0105
4 44 2 -0.4689 -0.0103
4 44 3 -0.1147 -0.0026
4 44 4 0.4531 -0.0108
4 44 5 -0.1540 0.0779
4 44 6 0.1076 -0.0831
4 45 0 -0.0673 -0.0195
4 45 1 0.4980 -0.0005
4 45 2 -0.3826 -0.0047
4 45 3 -0.4225 -0.0123
4 45 4 -0.5002 0.0228
4 45 5 -0.5454 0.0018
4 45 6 -0.1694 0.0804
4 46 0 0.4383 0.0041
4 46 1 -0.4263 0.0075
4 46 2 0.2390 0.0062
4 46 3 -0.0327 -0.0178
4 46 4 -0.6056 -0.0453
4 46 5 -0.2011 -0.1007
4 47 0 0.1894 -0.0045
4 47 1 -0.2688 -0.0056
4 47 2 0.3910 -0.0013
4 47 3 0.1750 0.0411
4 47 4 0.6557 -0.0380
4 47 5 0.5212 -0.0071
4 48 0 -0.5155 -0.0011
4 48 1 0.6009 0.0080
4 48 2 -0.0654 0.0126
4 48 3 0.1270 0.0301
4 48 4 0.4932 0.1142
4 48 5 0.4434 0.1013
4 49 0 -0.3890 0.0311
4 49 1 0.0043 0.0250
4 49 2 -0.4884 0.0067
4 49 3 0.0941 -0.0690
4 49 4 -0.5469 0.0296
4 50 0 0.5915 0.0025
4 50 1 -0.6407 -0.0295
4 50 2 0.0509 -0.0350
4 50 3 -0.2059 -0.0272
4 51 0 0.4645 -0.0365
4 51 1 0.1482 -0.0493
4 51 2 0.5529 -0.0069
4 51 3 -0.1704 0.0790
4 52 0 -0.6060 -0.0101
4 52 1 0.5661 0.0422
4 52 2 -0.1238 0.0421
4 53 0 -0.3331 0.0186
5 0 0 -3.5544 -0.0002
5 0 2 -3.2854 0.0067
5 0 4 -0.3894 0.0037
5 0 6 -0.9011 0.0061
5 0 8 -0.0850 -0.0028
5 0 10 -0.1458 -0.0030
5 1 0 -0.1852 0.0069
5 1 1 -0.1321 0.0055
5 1 2 -0.0737 -0.0029
5 1 3 0.3106 0.0090
5 1 4 2.3379 0.0023
5 1 5 -0.0467 -0.0127
5 1 6 0.8244 -0.0086
5 1 7 -0.0177 -0.0249
5 1 8 -0.1757 0.0012
5 1 9 -0.0683 -0.0060
5 1 10 -0.2231 0.0101
5 1 11 0.1086 -0.0136
5 2 0 3.1772 -0.0030
5 2 1 3.5180 -0.0050
5 2 2 3.3323 -0.0034
5 2 3 1.2117 0.0022
5 2 4 0.5491 0.0047
5 2 5 0.4293 0.0004
5 2 6 0.8495 -0.0048
5 2 7 0.0820 -0.0088
5 2 8 -0.0681 -0.0092
5 2 9 -0.0255 -0.0013
5 2 10 0.1777 -0.0144
5 2 11 -0.1867 0.0007
5 3 0 1.7481 -0.0120
5 3 1 0.3061 -0.0142
5 3 2 1.0291 0.0010
5 3 3 -0.7754 -0.0070
5 3 4 -2.0651 -0.0043
5 3 5 0.0045 0.0045
5 3 6 -0.7629 0.0193
5 3 7 0.0211 0.0057
5 3 8 0.0244 -0.0007
5 3 9 0.1841 0.0036
5 3 10 0.2453 -0.0157
5 3 11 -0.2504 0.0076
5 4 0 -2.1271 0.0003
5 4 1 -5.8349 0.0046
5 4 2 -3.3950 0.0053
5 4 3 -2.0808 0.0016
5 4 4 -0.9904 -0.0052
5 4 5 -0.8158 0.0068
5 4 6 -0.8010 -0.0030
5 4 7 -0.0565 0.0104
5 4 8 0.3796 0.0044
5 4 9 0.1660 -0.0013
5 4 10 -0.2397 0.0106
5 4 11 0.2409 -0.0245
5 5 0 -4.1060 0.0105
5 5 1 -0.2697 0.0142
5 5 2 -2.4558 0.0073
5 5 3 0.8855 0.0058
5 5 4 1.5150 -0.0023
5 5 5 0.2750 0.0007
5 5 6 0.6896 -0.0186
5 5 7 0.0108 0.0122
5 5 8 0.2977 -0.0101
5 5 9 -0.2098 -0.0013
5 5 10 -0.1187 -0.0109
5 5 11 0.2453 -0.0029
5 6 0 0.6899 0.0062
5 6 1 6.4811 -0.0021
5 6 2 3.3434 -0.0088
5 6 3 2.4324 -0.0030
5 6 4 1.5961 -0.0010
5 6 5 1.1217 -0.0142
5 6 6 0.9060 0.0097
5 6 7 0.0021 -0.0071
5 6 8 -0.5589 0.0139
5 6 9 -0.3452 0.0008
5 6 10 0.2808 0.0101
5 6 11 -0.1608 0.0188
5 7 0 6.3353 -0.0018
5 7 1 0.0623 -0.0052
5 7 2 3.7256 -0.0113
5 7 3 -0.6615 -0.0048
5 7 4 -0.7682 0.0053
5 7 5 -0.5844 0.0027
5 7 6 -0.6227 0.0046
5 7 7 0.0039 -0.0167
5 7 8 -0.6626 0.0234
5 7 9 0.0750 0.0016
5 7 10 -0.2214 0.0400
5 7 11 -0.1610 0.0100
5 8 0 0.6906 -0.0057
5 8 1 -5.8181 0.0014
5 8 2 -3.1536 0.0091
5 8 3 -2.2903 -0.0012
5 8 4 -2.1755 0.0057
5 8 5 -1.3287 0.0112
5 8 6 -1.1123 -0.0057
5 8 7 -0.0708 -0.0010
5 8 8 0.4666 -0.0269
5 8 9 0.3862 0.0021
5 8 10 -0.2947 -0.0265
5 8 11 0.0596 0.0220
5 9 0 -7.9125 -0.0076
5 9 1 0.1434 -0.0005
5 9 2 -4.4574 0.0043
5 9 3 0.2366 0.0005
5 9 4 0.0073 0.0021
5 9 5 0.6184 -0.0078
5 9 6 0.5174 0.0138
5 9 7 -0.1177 0.0124
5 9 8 0.8152 -0.0252
5 9 9 0.1748 -0.0022
5 9 10 0.5654 -0.0330
5 9 11 0.1032 -0.0137
5 10 0 -1.6673 -0.0030
5 10 1 4.5181 -0.0038
5 10 2 2.9012 -0.0067
5 10 3 1.7704 0.0075
5 10 4 2.5132 -0.0052
5 10 5 1.4368 0.0044
5 10 6 1.2101 -0.0052
5 10 7 0.2522 0.0085
5 10 8 -0.2321 0.0210
5 10 9 -0.2474 -0.0032
5 10 10 0.2924 0.0264
5 10 11 -0.0307 -0.0503
5 11 0 8.7420 0.0106
5 11 1 -0.2435 -0.0072
5 11 2 4.6299 0.0059
5 11 3 0.2851 0.0058
5 11 4 0.5934 -0.0101
5 11 5 -0.2767 0.0064
5 11 6 -0.3408 -0.0218
5 11 7 0.2678 -0.0089
5 11 8 -0.6551 0.0104
5 11 9 -0.3722 -0.0005
5 11 10 -0.6201 -0.0070
5 11 11 -0.0946 0.0040
5 12 0 2.1635 0.0082
5 12 1 -3.0261 0.0045
5 12 2 -2.6424 0.0056
5 12 3 -0.9866 -0.0091
5 12 4 -2.4601 0.0031
5 12 5 -1.4415 -0.0183
5 12 6 -1.0990 0.0097
5 12 7 -0.3798 -0.0102
5 12 8 0.0871 -0.0011
5 12 9 0.0664 0.0011
5 12 10 -0.2542 -0.0176
5 12 11 0.0602 0.0227
5 13 0 -8.8759 -0.0069
5 13 1 0.3480 0.0207
5 13 2 -4.3869 -0.0093
5 13 3 -0.8364 -0.0075
5 13 4 -0.9664 0.0067
5 13 5 -0.2622 -0.0019
5 13 6 0.1421 0.0132
5 13 7 -0.3384 0.0061
5 13 8 0.3801 0.0109
5 13 9 0.3927 0.0058
5 13 10 0.3330 0.0394
5 13 11 0.0717 -0.0052
5 14 0 -2.2284 -0.0037
5 14 1 1.5028 0.0017
5 14 2 2.3804 -0.0062
5 14 3 0.0849 0.0036
5 14 4 2.0242 -0.0025
5 14 5 1.3245 0.0143
5 14 6 0.8916 -0.0046
5 14 7 0.3657 0.0052
5 14 8 -0.1187 -0.0152
5 14 9 0.0245 0.0012
5 14 10 0.1706 0.0133
5 14 11 -0.0760 0.0442
5 15 0 8.3760 0.0037
5 15 1 -0.6099 -0.0237
5 15 2 3.8414 0.0077
5 15 3 1.3222 0.0034
5 15 4 1.1306 0.0041
5 15 5 0.7206 0.0031
5 15 6 -0.0101 0.0015
5 15 7 0.2775 0.0018
5 15 8 -0.2423 -0.0233
5 15 9 -0.2784 -0.0071
5 15 10 0.0456 -0.0357
5 15 11 0.0299 0.0521
5 16 0 1.8601 -0.0029
5 16 1 -0.1046 -0.0098
5 16 2 -2.1291 0.0044
5 16 3 0.7021 0.0045
5 16 4 -1.3876 0.0018
5 16 5 -1.0825 0.0032
5 16 6 -0.7371 -0.0001
5 16 7 -0.3006 0.0036
5 16 8 0.2163 0.0163
5 16 9 -0.0334 -0.0040
5 16 10 -0.1045 -0.0133
5 16 11 0.0526 -0.0896
5 17 0 -7.3789 -0.0061
5 17 1 0.9413 0.0112
5 17 2 -3.0998 -0.0093
5 17 3 -1.6408 -0.0014
5 17 4 -1.1189 -0.0093
5 17 5 -0.9384 -0.0105
5 17 6 -0.0281 -0.0074
5 17 7 -0.1250 -0.0133
5 17 8 0.2451 0.0209
5 17 9 0.1489 -0.0017
5 17 10 -0.2301 0.0084
5 17 11 -0.2092 -0.1382
5 18 0 -1.1269 0.0026
5 18 1 -0.9056 0.0088
5 18 2 1.9297 0.0015
5 18 3 -1.1588 -0.0084
5 18 4 0.7965 -0.0001
5 18 5 0.7565 -0.0125
5 18 6 0.6465 -0.0004
5 18 7 0.2875 -0.0112
5 18 8 -0.2393 -0.0049
5 18 9 0.0398 0.0118
5 18 10 0.1310 0.0052
5 18 11 -0.0332 0.0742
5 19 0 6.1164 0.0093
5 19 1 -1.0692 0.0054
5 19 2 2.3468 0.0130
5 19 3 1.7779 0.0068
5 19 4 0.9637 0.0068
5 19 5 0.9437 0.0159
5 19 6 0.0267 0.0022
5 19 7 -0.0407 0.0191
5 19 8 -0.2076 -0.0107
5 19 9 -0.0453 0.0176
5 19 10 0.1743 0.0125
5 19 11 0.3944 0.2092
5 20 0 0.3307 0.0015
5 20 1 1.3701 0.0030
5 20 2 -1.7935 -0.0062
5 20 3 1.2682 0.0057
5 20 4 -0.3797 0.0009
5 20 5 -0.4168 0.0027
5 20 6 -0.5417 -0.0028
5 20 7 -0.2876 0.0111
5 20 8 0.1786 -0.0084
5 20 9 -0.0726 -0.0235
5 20 10 -0.2114 0.0214
5 20 11 0.0583 -0.0152
5 21 0 -4.8074 -0.0048
5 21 1 0.9027 -0.0127
5 21 2 -1.7482 -0.0092
5 21 3 -1.8109 -0.0110
5 21 4 -0.7284 -0.0073
5 21 5 -0.8586 -0.0155
5 21 6 -0.0357 0.0029
5 21 7 0.1492 -0.0156
5 21 8 0.0756 0.0021
5 21 9 -0.0579 -0.0281
5 21 10 -0.0573 -0.0151
5 22 0 0.2049 -0.0005
5 22 1 -1.4098 -0.0122
5 22 2 1.6829 0.0037
5 22 3 -1.1974 -0.0011
5 22 4 0.0700 -0.0065
5 22 5 0.1264 0.0119
5 22 6 0.3959 0.0152
5 22 7 0.2102 -0.0009
5 22 8 -0.1255 0.0163
5 22 9 0.1066 0.0262
5 22 10 0.2117 -0.0662
5 23 0 3.5776 -0.0069
5 23 1 -0.6659 0.0096
5 23 2 1.3002 -0.0030
5 23 3 1.7912 0.0024
5 23 4 0.5149 0.0138
5 23 5 0.7579 0.0140
5 23 6 0.0320 0.0003
5 23 7 -0.1596 0.0095
5 23 8 -0.0033 0.0017
5 23 9 0.1255 0.0229
5 23 10 0.0425 0.0085
5 24 0 -0.4912 -0.0051
5 24 1 1.2756 0.0080
5 24 2 -1.5619 0.0029
5 24 3 1.0707 -0.0008
5 24 4 0.2638 0.0129
5 24 5 0.0684 -0.0135
5 24 6 -0.2450 -0.0251
5 24 7 -0.0800 -0.0117
5 24 8 0.1193 -0.0187
5 24 9 -0.1217 -0.0087
5 24 10 -0.0798 0.1192
5 25 0 -2.4994 0.0149
5 25 1 0.5854 -0.0049
5 25 2 -0.9106 0.0106
5 25 3 -1.6753 0.0130
5 25 4 -0.4219 -0.0140
5 25 5 -0.6216 -0.0125
5 25 6 0.0429 -0.0052
5 25 7 0.0894 -0.0060
5 25 8 0.1046 -0.0017
5 25 9 -0.0649 -0.0065
5 25 10 -0.1095 -0.0007
5 26 0 0.7964 0.0068
5 26 1 -1.0912 0.0026
5 26 2 1.4234 -0.0046
5 26 3 -0.8617 0.0019
5 26 4 -0.6231 -0.0146
5 26 5 -0.1383 0.0052
5 26 6 0.1010 0.0190
5 26 7 0.0133 0.0128
5 26 8 -0.1011 0.0184
5 26 9 0.1036 -0.0199
5 26 10 -0.0656 -0.1637
5 27 0 1.6519 -0.0119
5 27 1 -0.6058 0.0047
5 27 2 0.6171 -0.0041
5 27 3 1.4208 -0.0144
5 27 4 0.4796 0.0010
5 27 5 0.4164 0.0028
5 27 6 -0.1948 -0.0004
5 27 7 -0.0192 0.0015
5 27 8 -0.2706 -0.0028
5 27 9 -0.1169 -0.0024
5 27 10 0.1258 -0.0101
5 28 0 -1.1977 -0.0018
5 28 1 0.8458 -0.0043
5 28 2 -1.2657 0.0003
5 28 3 0.5628 -0.0080
5 28 4 0.8721 0.0109
5 28 5 0.1056 -0.0023
5 28 6 0.0605 -0.0058
5 28 7 -0.0547 0.0014
5 28 8 0.0305 -0.0168
5 28 9 -0.0209 0.0324
5 28 10 0.0819 0.1788
5 29 0 -1.1025 0.0035
5 29 1 0.5415 -0.0071
5 29 2 -0.5555 -0.0087
5 29 3 -1.1069 -0.0050
5 29 4 -0.5984 0.0108
5 29 5 -0.1845 0.0171
5 29 6 0.3560 0.0163
5 29 7 0.0276 0.0078
5 29 8 0.3162 0.0107
5 29 9 0.2598 -0.0124
5 30 0 1.4414 -0.0034
5 30 1 -0.5721 -0.0044
5 30 2 1.0877 0.0007
5 30 3 -0.3180 0.0164
5 30 4 -0.9158 -0.0048
5 30 5 -0.0717 0.0047
5 30 6 -0.2200 0.0076
5 30 7 0.1390 -0.0158
5 30 8 0.0153 0.0145
5 30 9 -0.1324 -0.0110
5 31 0 0.8467 0.0000
5 31 1 -0.3781 0.0059
5 31 2 0.6816 0.0126
5 31 3 0.8802 0.0244
5 31 4 0.6013 -0.0049
5 31 5 0.0100 -0.0283
5 31 6 -0.4519 -0.0261
5 31 7 -0.1147 -0.0180
5 31 8 -0.2181 -0.0110
5 31 9 -0.2266 0.0484
5 32 0 -1.3278 0.0025
5 32 1 0.3787 0.0097
5 32 2 -0.9126 0.0075
5 32 3 0.2490 -0.0149
5 32 4 0.8014 -0.0032
5 32 5 0.1483 0.0027
5 32 6 0.2867 -0.0255
5 32 7 -0.2188 0.0117
5 32 8 0.0696 -0.0134
5 32 9 0.2814 -0.0295
5 33 0 -0.7841 0.0027
5 33 1 0.2600 0.0001
5 33 2 -0.7159 -0.0047
5 33 3 -0.7859 -0.0217
5 33 4 -0.3718 -0.0094
5 33 5 0.0837 0.0095
5 33 6 0.4587 0.0132
5 33 7 0.2179 0.0244
5 33 8 0.1014 -0.0099
5 33 9 0.0784 -0.0843
5 34 0 1.0223 0.0020
5 34 1 -0.2920 -0.0038
5 34 2 0.7725 -0.0170
5 34 3 -0.2433 -0.0017
5 34 4 -0.6141 0.0145
5 34 5 -0.3253 -0.0201
5 34 6 -0.1943 0.0335
5 34 7 0.3303 0.0054
5 34 8 -0.2492 0.0170
5 34 9 -0.3201 0.0546
5 35 0 0.7561 -0.0040
5 35 1 -0.2601 -0.0055
5 35 2 0.4824 -0.0044
5 35 3 0.7263 0.0048
5 35 4 -0.0074 0.0069
5 35 5 -0.1374 0.0282
5 35 6 -0.3885 0.0202
5 35 7 -0.2978 -0.0311
5 35 8 -0.0407 0.0491
5 36 0 -0.8394 -0.0040
5 36 1 0.2060 -0.0035
5 36 2 -0.6630 0.0172
5 36 3 0.0984 0.0189
5 36 4 0.3725 -0.0278
5 36 5 0.4431 0.0254
5 36 6 0.0012 -0.0170
5 36 7 -0.4805 -0.0041
5 36 8 0.3425 -0.0257
5 37 0 -0.6289 -0.0021
5 37 1 0.3282 0.0037
5 37 2 -0.1593 0.0065
5 37 3 -0.6112 -0.0011
5 37 4 0.3064 0.0144
5 37 5 0.1546 -0.0423
5 37 6 0.2464 -0.0499
5 37 7 0.3641 0.0436
5 37 8 -0.0106 -0.0807
5 38 0 0.8601 0.0013
5 38 1 -0.0542 0.0015
5 38 2 0.5592 -0.0096
5 38 3 0.1517 -0.0163
5 38 4 -0.1109 0.0375
5 38 5 -0.3516 -0.0089
5 38 6 0.1405 0.0017
5 38 7 0.5518 -0.0392
5 38 8 -0.2290 0.0344
5 39 0 0.3821 0.0134
5 39 1 -0.4195 0.0043
5 39 2 0.0369 -0.0051
5 39 3 0.4851 0.0181
5 39 4 -0.3636 -0.0236
5 39 5 -0.0685 0.0069
5 39 6 -0.0452 0.0474
5 39 7 -0.4085 -0.0527
5 40 0 -0.9177 0.0036
5 40 1 -0.0645 0.0040
5 40 2 -0.4770 0.0052
5 40 3 -0.2497 -0.0044
5 40 4 -0.0212 -0.0403
5 40 5 0.0894 0.0005
5 40 6 -0.1269 -0.0233
5 40 7 -0.4140 0.1054
5 41 0 -0.1294 -0.0233
5 41 1 0.5011 -0.0110
5 41 2 -0.1280 0.0060
5 41 3 -0.4472 -0.0332
5 41 4 0.2135 -0.0013
5 41 5 -0.1480 0.0502
5 41 6 -0.1481 -0.0055
5 41 7 0.3703 0.0400
5 42 0 0.8648 -0.0074
5 42 1 0.0125 0.0003
5 42 2 0.4573 -0.0073
5 42 3 0.0821 0.0174
5 42 4 -0.1119 0.0358
5 42 5 0.1365 -0.0393
5 42 6 -0.0009 0.0749
5 43 0 0.0229 0.0239
5 43 1 -0.4505 0.0104
5 43 2 0.1982 -0.0062
5 43 3 0.4856 0.0294
5 43 4 0.0080 0.0389
5 43 5 0.3934 -0.0738
5 43 6 0.2310 -0.0512
5 44 0 -0.6973 0.0076
5 44 1 0.1954 -0.0121
5 44 2 -0.4786 0.0084
5 44 3 0.1510 -0.0046
5 44 4 0.4115 -0.0219
5 44 5 -0.1634 0.1183
5 44 6 0.1088 -0.1072
5 45 0 -0.1120 -0.0065
5 45 1 0.1391 -0.0041
5 45 2 -0.1289 -0.0034
5 45 3 -0.4687 -0.0244
5 45 4 -0.2114 -0.0487
5 45 5 -0.5158 0.0432
5 46 0 0.4731 -0.0037
5 46 1 -0.4089 0.0129
5 46 2 0.4500 -0.0050
5 46 3 -0.2161 -0.0181
5 46 4 -0.5905 -0.0034
5 46 5 0.0295 -0.1794
5 47 0 0.2967 -0.0301
5 47 1 0.3355 -0.0033
5 47 2 0.0453 0.0256
5 47 3 0.3081 0.0479
5 47 4 0.3578 0.0244
5 47 5 0.4552 0.0087
5 48 0 -0.2590 -0.0030
5 48 1 0.5100 0.0094
5 48 2 -0.3288 0.0052
5 48 3 0.1405 0.0199
5 48 4 0.4868 0.0336
5 49 0 -0.4196 0.0698
5 49 1 -0.6552 0.0111
5 49 2 -0.0689 -0.0507
5 49 3 -0.0732 -0.0956
5 50 0 0.1384 0.0099
5 50 1 -0.4851 -0.0433
5 50 2 0.1860 -0.0145
5 50 3 -0.0994 0.0059
5 51 0 0.3952 -0.0869
5 51 1 0.6057 -0.0198
5 51 2 0.1346 0.0639
5 52 0 -0.1443 -0.0154
5 52 1 0.3628 0.0653
6 0 0 -7.2556 0.0187
6 0 2 -3.6426 -0.0032
6 0 4 -1.0822 -0.0061
6 0 6 -0.7767 0.0001
6 0 8 0.2450 -0.0012
6 0 10 -0.3082 0.0149
6 1 0 -0.5172 0.0108
6 1 1 -0.2608 0.0034
6 1 2 0.2343 0.0051
6 1 3 0.0445 -0.0034
6 1 4 2.3067 0.0012
6 1 5 -0.0732 -0.0006
6 1 6 0.6383 -0.0013
6 1 7 0.0466 -0.0104
6 1 8 -0.3103 0.0070
6 1 9 0.0003 -0.0026
6 1 10 -0.1836 -0.0014
6 1 11 0.0201 0.0021
6 2 0 6.5977 -0.0162
6 2 1 2.2476 -0.0069
6 2 2 3.5035 0.0032
6 2 3 1.0305 -0.0038
6 2 4 1.1664 0.0025
6 2 5 0.4116 0.0019
6 2 6 0.7049 0.0018
6 2 7 -0.0449 -0.0060
6 2 8 -0.3855 -0.0044
6 2 9 -0.0323 -0.0045
6 2 10 0.2972 -0.0316
6 2 11 -0.3658 -0.0387
6 3 0 1.4248 -0.0112
6 3 1 0.6123 -0.0088
6 3 2 0.5333 -0.0079
6 3 3 -0.0668 0.0045
6 3 4 -2.1049 -0.0053
6 3 5 0.1079 -0.0022
6 3 6 -0.6643 0.0103
6 3 7 -0.1681 -0.0011
6 3 8 0.1597 -0.0073
6 3 9 -0.0345 0.0033
6 3 10 0.0586 -0.0033
6 3 11 -0.0357 -0.0095
6 4 0 -4.9403 0.0107
6 4 1 -3.7187 -0.0024
6 4 2 -3.1382 -0.0007
6 4 3 -1.8269 0.0115
6 4 4 -1.3886 0.0039
6 4 5 -0.8088 0.0051
6 4 6 -0.6121 -0.0065
6 4 7 0.0813 -0.0001
6 4 8 0.6390 -0.0042
6 4 9 0.0822 -0.0085
6 4 10 -0.2606 0.0236
6 4 11 0.4863 -0.0015
6 5 0 -2.8444 0.0006
6 5 1 -0.6061 0.0066
6 5 2 -1.6728 0.0047
6 5 3 -0.0557 -0.0033
6 5 4 1.6141 -0.0015
6 5 5 0.0602 0.0039
6 5 6 0.6196 -0.0170
6 5 7 0.2892 0.0133
6 5 8 0.1240 -0.0112
6 5 9 0.1340 -0.0053
6 5 10 0.2173 -0.0134
6 5 11 -0.0065 0.0101
6 6 0 2.9731 -0.0060
6 6 1 4.1538 0.0071
6 6 2 2.6706 -0.0035
6 6 3 2.2213 -0.0135
6 6 4 1.6661 -0.0084
6 6 5 1.0880 -0.0136
6 6 6 0.6815 0.0105
6 6 7 -0.0879 0.0012
6 6 8 -0.7104 0.0222
6 6 9 -0.1047 0.0082
6 6 10 0.2040 0.0038
6 6 11 -0.3370 0.0046
6 7 0 4.2710 0.0119
6 7 1 0.3397 0.0030
6 7 2 2.7085 0.0050
6 7 3 0.3048 0.0026
6 7 4 -0.8313 0.0089
6 7 5 -0.2729 -0.0019
6 7 6 -0.4500 0.0124
6 7 7 -0.2798 -0.0167
6 7 8 -0.4219 0.0298
6 7 9 -0.2605 0.0067
6 7 10 -0.5465 0.0283
6 7 11 0.0986 -0.0043
6 8 0 -1.2542 0.0062
6 8 1 -3.8106 -0.0021
6 8 2 -2.2220 0.0064
6 8 3 -2.1267 0.0088
6 8 4 -1.8784 0.0064
6 8 5 -1.1395 0.0142
6 8 6 -0.8718 -0.0088
6 8 7 0.0469 0.0016
6 8 8 0.5285 -0.0306
6 8 9 0.0547 0.0045
6 8 10 -0.1562 -0.0298
6 8 11 0.1040 0.0419
6 9 0 -5.3369 -0.0162
6 9 1 -0.0107 -0.0073
6 9 2 -3.3739 -0.0140
6 9 3 -0.6248 -0.0046
6 9 4 -0.0512 -0.0058
6 9 5 0.2809 -0.0035
6 9 6 0.2320 0.0025
6 9 7 0.0989 0.0108
6 9 8 0.5547 -0.0262
6 9 9 0.3389 -0.0055
6 9 10 0.6765 -0.0160
6 9 11 -0.1876 -0.0001
6 10 0 -0.0298 -0.0082
6 10 1 3.0672 -0.0066
6 10 2 1.8549 -0.0047
6 10 3 1.5423 -0.0034
6 10 4 1.8922 -0.0016
6 10 5 0.9951 -0.0026
6 10 6 0.9467 0.0019
6 10 7 0.0339 -0.0015
6 10 8 -0.2925 0.0167
6 10 9 0.0219 -0.0131
6 10 10 0.1360 0.0382
6 10 11 0.0253 -0.0798
6 11 0 5.8574 0.0126
6 11 1 -0.3432 -0.0009
6 11 2 3.6268 0.0141
6 11 3 0.9657 0.0076
6 11 4 0.7500 -0.0049
6 11 5 -0.0035 0.0087
6 11 6 -0.0981 -0.0132
6 11 7 0.1018 -0.0010
6 11 8 -0.4695 0.0012
6 11 9 -0.3227 0.0013
6 11 10 -0.4134 -0.0136
6 11 11 0.2111 0.0049
6 12 0 0.8740 0.0058
6 12 1 -2.1474 0.0090
6 12 2 -1.5968 -0.0002
6 12 3 -0.6078 0.0012
6 12 4 -1.6287 0.0007
6 12 5 -0.8180 -0.0116
6 12 6 -0.7751 0.0037
6 12 7 -0.1317 -0.0037
6 12 8 0.1973 0.0108
6 12 9 -0.0298 0.0065
6 12 10 -0.1168 -0.0289
6 12 11 -0.0257 0.0514
6 13 0 -5.8182 -0.0084
6 13 1 0.8259 0.0113
6 13 2 -3.5102 -0.0067
6 13 3 -1.2629 -0.0071
6 13 4 -1.0946 0.0110
6 13 5 -0.3899 -0.0094
6 13 6 0.1025 0.0076
6 13 7 -0.1370 -0.0068
6 13 8 0.3127 0.0224
6 13 9 0.2266 0.0036
6 13 10 -0.1477 0.0259
6 13 11 -0.1546 -0.0250
6 14 0 -1.2008 -0.0001
6 14 1 1.1809 -0.0026
6 14 2 1.4916 0.0024
6 14 3 -0.3705 -0.0001
6 14 4 1.1447 -0.0026
6 14 5 0.7299 0.0144
6 14 6 0.4821 -0.0032
6 14 7 0.2350 0.0078
6 14 8 -0.2260 -0.0293
6 14 9 -0.0514 0.0093
6 14 10 0.0577 0.0135
6 14 11 -0.0119 0.0298
6 15 0 5.3839 0.0071
6 15 1 -1.4070 -0.0100
6 15 2 3.0976 0.0034
6 15 3 1.4417 0.0026
6 15 4 1.1173 -0.0058
6 15 5 0.6533 0.0053
6 15 6 -0.1852 0.0069
6 15 7 -0.0060 0.0093
6 15 8 -0.2439 -0.0263
6 15 9 -0.0999 -0.0041
6 15 10 0.6689 -0.0038
6 15 11 0.0766 0.0694
6 16 0 0.9317 -0.0022
6 16 1 -0.3340 -0.0048
6 16 2 -1.5696 0.0017
6 16 3 1.0549 -0.0011
6 16 4 -0.6239 -0.0008
6 16 5 -0.6949 -0.0049
6 16 6 -0.2709 -0.0038
6 16 7 -0.3361 -0.0047
6 16 8 0.2439 0.0232
6 16 9 0.1490 -0.0216
6 16 10 0.0292 0.0001
6 16 11 0.0307 -0.0965
6 17 0 -4.7985 -0.0058
6 17 1 1.8105 -0.0004
6 17 2 -2.5263 -0.0096
6 17 3 -1.4870 0.0005
6 17 4 -0.9646 -0.0049
6 17 5 -0.6891 -0.0022
6 17 6 0.2467 -0.0129
6 17 7 0.1931 -0.0057
6 17 8 0.2386 0.0160
6 17 9 -0.0209 -0.0042
6 17 10 -0.8611 -0.0355
6 18 0 -0.2497 0.0014
6 18 1 -0.2372 0.0047
6 18 2 1.7613 -0.0072
6 18 3 -1.3141 0.0003
6 18 4 0.2351 0.0099
6 18 5 0.5874 -0.0041
6 18 6 0.1916 0.0151
6 18 7 0.3986 -0.0015
6 18 8 -0.2034 0.0022
6 18 9 -0.2044 0.0258
6 18 10 -0.0805 -0.0164
6 19 0 4.1884 0.0018
6 19 1 -1.7923 0.0063
6 19 2 1.9530 0.0146
6 19 3 1.4746 0.0017
6 19 4 0.7538 0.0122
6 19 5 0.5859 0.0052
6 19 6 -0.2370 0.0047
6 19 7 -0.3246 -0.0016
6 19 8 -0.1721 -0.0091
6 19 9 0.1225 0.0177
6 19 10 0.7094 0.0649
6 20 0 -0.4239 -0.0053
6 20 1 0.5122 0.0018
6 20 2 -1.9168 0.0067
6 20 3 1.2963 0.0030
6 20 4 0.0064 -0.0139
6 20 5 -0.3413 0.0043
6 20 6 -0.1576 -0.0256
6 20 7 -0.3665 0.0011
6 20 8 0.1718 -0.0278
6 20 9 0.2271 -0.0235
6 20 10 0.0681 0.0481
6 21 0 -3.5099 0.0037
6 21 1 1.4472 -0.0036
6 21 2 -1.4341 -0.0051
6 21 3 -1.4902 -0.0047
6 21 4 -0.5265 -0.0131
6 21 5 -0.4644 -0.0119
6 21 6 0.1879 0.0059
6 21 7 0.3999 0.0079
6 21 8 0.0595 0.0122
6 21 9 -0.1810 -0.0222
6 21 10 -0.4228 -0.0759
6 22 0 0.8164 0.0144
6 22 1 -0.5975 -0.0054
6 22 2 1.9459 -0.0003
6 22 3 -1.2113 -0.0036
6 22 4 -0.2070 0.0057
6 22 5 0.0181 -0.0012
6 22 6 0.1151 0.0274
6 22 7 0.2313 0.0076
6 22 8 -0.1950 0.0382
6 22 9 -0.2212 0.0139
6 22 10 -0.0477 -0.1004
6 23 0 2.7256 -0.0079
6 23 1 -1.0867 0.0022
6 23 2 0.9258 -0.0137
6 23 3 1.5320 0.0018
6 23 4 0.3154 0.0093
6 23 5 0.3413 0.0128
6 23 6 -0.1805 -0.0086
6 23 7 -0.4240 -0.0112
6 23 8 -0.0765 -0.0147
6 23 9 0.1464 0.0036
6 23 10 0.2099 0.0741
6 24 0 -1.0486 -0.0155
6 24 1 0.5940 0.0002
6 24 2 -1.8820 -0.0040
6 24 3 1.0850 -0.0018
6 24 4 0.4353 0.0054
6 24 5 0.2411 0.0019
6 24 6 -0.0856 -0.0144
6 24 7 -0.0666 -0.0138
6 24 8 0.2242 -0.0310
6 24 9 0.1396 0.0045
6 24 10 0.0851 0.1577
6 25 0 -1.9445 0.0093
6 25 1 0.8466 -0.0083
6 25 2 -0.4493 0.0213
6 25 3 -1.5224 0.0046
6 25 4 -0.2045 -0.0018
6 25 5 -0.1642 -0.0013
6 25 6 0.2721 0.0072
6 25 7 0.3637 0.0145
6 25 8 0.3055 0.0063
6 25 9 0.0030 0.0345
6 25 10 -0.1258 -0.0611
6 26 0 1.3737 -0.0001
6 26 1 -0.5205 0.0081
6 26 2 1.7748 0.0010
6 26 3 -0.8166 0.0083
6 26 4 -0.6431 -0.0061
6 26 5 -0.3204 -0.0015
6 26 6 0.0577 -0.0067
6 26 7 -0.0381 0.0077
6 26 8 -0.2009 0.0134
6 26 9 0.0255 -0.0230
6 27 0 1.3290 -0.0078
6 27 1 -0.5915 0.0128
6 27 2 0.1687 -0.0095
6 27 3 1.4047 -0.0041
6 27 4 0.2659 -0.0072
6 27 5 -0.0689 -0.0176
6 27 6 -0.4337 -0.0093
6 27 7 -0.2375 -0.0202
6 27 8 -0.5774 0.0094
6 27 9 -0.1934 -0.0670
6 28 0 -1.7626 0.0190
6 28 1 0.3662 -0.0100
6 28 2 -1.6025 0.0047
6 28 3 0.4360 -0.0077
6 28 4 0.7488 -0.0015
6 28 5 0.2190 -0.0055
6 28 6 0.0423 0.0173
6 28 7 0.0652 0.0050
6 28 8 0.1574 0.0079
6 28 9 -0.1600 0.0246
6 29 0 -0.9401 0.0045
6 29 1 0.2230 -0.0059
6 29 2 -0.2092 -0.0050
6 29 3 -1.2067 -0.0044
6 29 4 -0.4335 0.0107
6 29 5 0.2822 0.0299
6 29 6 0.5713 0.0108
6 29 7 0.1657 0.0234
6 29 8 0.6585 -0.0214
6 29 9 0.2880 0.0670
6 30 0 1.9187 -0.0197
6 30 1 -0.1714 0.0049
6 30 2 1.3532 -0.0058
6 30 3 -0.1507 0.0002
6 30 4 -0.7351 0.0044
6 30 5 -0.0656 0.0084
6 30 6 -0.2160 -0.0074
6 30 7 -0.0495 -0.0069
6 30 8 -0.1854 -0.0316
6 30 9 0.1281 -0.0036
6 31 0 0.7433 -0.0009
6 31 1 0.1115 -0.0065
6 31 2 0.4380 0.0047
6 31 3 1.0162 0.0063
6 31 4 0.5114 -0.0040
6 31 5 -0.4070 -0.0244
6 31 6 -0.6222 -0.0018
6 31 7 -0.2538 -0.0194
6 31 8 -0.5297 0.0272
6 31 9 -0.2224 -0.0314
6 32 0 -1.6877 0.0012
6 32 1 0.0242 -0.0004
6 32 2 -1.1078 0.0014
6 32 3 0.0863 0.0067
6 32 4 0.6264 -0.0022
6 32 5 0.0278 0.0080
6 32 6 0.3119 -0.0069
6 32 7 -0.0202 -0.0111
6 32 8 0.3124 0.0552
6 32 9 0.0480 -0.0220
6 33 0 -0.6896 -0.0017
6 33 1 -0.2160 0.0104
6 33 2 -0.5482 0.0029
6 33 3 -0.9055 0.0088
6 33 4 -0.3702 -0.0046
6 33 5 0.4390 0.0038
6 33 6 0.6102 -0.0155
6 33 7 0.4559 0.0186
6 33 8 0.3718 -0.0343
6 34 0 1.2768 0.0131
6 34 1 0.0182 -0.0007
6 34 2 0.9365 0.0042
6 34 3 -0.1165 -0.0083
6 34 4 -0.4269 0.0108
6 34 5 -0.1753 -0.0334
6 34 6 -0.1760 -0.0030
6 34 7 0.2063 0.0363
6 34 8 -0.4426 -0.0698
6 35 0 0.7026 0.0038
6 35 1 0.1050 -0.0028
6 35 2 0.3874 0.0029
6 35 3 0.8685 -0.0259
6 35 4 0.1024 0.0002
6 35 5 -0.3967 0.0131
6 35 6 -0.5830 0.0262
6 35 7 -0.6160 -0.0427
6 35 8 -0.3021 0.0467
6 36 0 -1.0063 -0.0060
6 36 1 0.0134 0.0053
6 36 2 -0.7721 -0.0080
6 36 3 0.0610 0.0066
6 36 4 0.1572 -0.0345
6 36 5 0.4219 0.0328
6 36 6 -0.1279 0.0422
6 36 7 -0.4902 -0.0428
6 36 8 0.4402 0.0631
6 37 0 -0.6588 -0.0067
6 37 1 0.0615 -0.0044
6 37 2 -0.1121 -0.0215
6 37 3 -0.8229 0.0188
6 37 4 0.0867 0.0158
6 37 5 0.2733 -0.0026
6 37 6 0.5238 -0.0208
6 37 7 0.6339 0.0964
6 38 0 0.9631 -0.0122
6 38 1 -0.0410 -0.0163
6 38 2 0.5201 0.0093
6 38 3 0.0431 -0.0034
6 38 4 0.0696 0.0492
6 38 5 -0.6000 0.0065
6 38 6 0.3398 -0.0766
6 38 7 0.6960 0.0154
6 39 0 0.4999 0.0103
6 39 1 -0.1848 0.0020
6 39 2 -0.0278 0.0269
6 39 3 0.6982 0.0121
6 39 4 -0.1240 -0.0192
6 39 5 -0.0718 -0.0429
6 39 6 -0.3800 0.0051
6 39 7 -0.5342 -0.1482
6 40 0 -0.9786 0.0189
6 40 1 0.0402 0.0218
6 40 2 -0.2626 -0.0069
6 40 3 -0.0152 -0.0036
6 40 4 -0.1021 -0.0290
6 40 5 0.5923 -0.0420
6 40 6 -0.2784 0.0645
6 40 7 -0.6394 0.0327
6 41 0 -0.3332 -0.0120
6 41 1 0.2202 0.0058
6 41 2 -0.0193 -0.0051
6 41 3 -0.5277 -0.0324
6 41 4 0.1159 -0.0112
6 41 5 -0.1441 0.1006
6 41 6 0.1754 0.0109
6 42 0 0.8586 -0.0077
6 42 1 -0.0776 -0.0086
6 42 2 0.1944 0.0015
6 42 3 -0.1677 0.0140
6 42 4 -0.0803 -0.0147
6 42 5 -0.4079 0.0161
6 42 6 0.0367 -0.0047
6 43 0 0.3042 0.0068
6 43 1 -0.0629 -0.0081
6 43 2 0.0954 -0.0197
6 43 3 0.4140 0.0176
6 43 4 -0.1531 0.0618
6 43 5 0.2847 -0.1298
6 43 6 -0.0284 -0.0243
6 44 0 -0.5488 -0.0082
6 44 1 0.2205 -0.0155
6 44 2 -0.3318 0.0020
6 44 3 0.3105 -0.0224
6 44 4 0.3089 0.0393
6 44 5 0.1579 0.0704
6 45 0 -0.3832 0.0112
6 45 1 -0.3522 0.0013
6 45 2 -0.0549 0.0101
6 45 3 -0.3867 0.0094
6 45 4 0.1801 -0.0938
6 45 5 -0.3145 0.1062
6 46 0 0.1351 0.0151
6 46 1 -0.4210 0.0248
6 46 2 0.4417 0.0009
6 46 3 -0.2674 0.0255
6 46 4 -0.3864 -0.0195
6 47 0 0.3906 -0.0437
6 47 1 0.8423 0.0090
6 47 2 -0.0903 0.0379
6 47 3 0.3466 -0.0027
6 47 4 -0.1156 0.0849
6 48 0 0.2194 -0.0133
6 48 1 0.5333 -0.0052
6 48 2 -0.3318 -0.0077
6 48 3 0.1249 -0.0287
6 49 0 -0.2415 0.0801
6 49 1 -1.0593 -0.0156
6 49 2 0.2318 -0.0868
6 49 3 -0.2023 -0.0450
6 50 0 -0.3667 0.0108
6 50 1 -0.4589 -0.0276
6 50 2 0.0890 0.0116
6 51 0 0.0508 -0.0982
6 51 1 0.8495 0.0167
7 0 0 -6.9449 -0.0018
7 0 2 -4.1215 -0.0073
7 0 4 -1.6393 -0.0045
7 0 6 -0.3997 -0.0070
7 0 8 0.4577 0.0043
7 0 10 -1.0684 0.0095
7 1 0 -0.5013 -0.0013
7 1 1 -0.3162 0.0016
7 1 2 0.4273 0.0058
7 1 3 -0.2340 0.0016
7 1 4 2.0289 0.0067
7 1 5 -0.0105 0.0110
7 1 6 0.6501 0.0015
7 1 7 0.1068 0.0003
7 1 8 -0.1041 0.0078
7 1 9 0.0825 0.0105
7 1 10 -0.0638 -0.0010
7 1 11 -0.0094 0.0107
7 2 0 6.3818 0.0041
7 2 1 1.1867 -0.0017
7 2 2 3.9093 0.0084
7 2 3 0.6903 -0.0004
7 2 4 1.6518 -0.0009
7 2 5 0.3713 -0.0046
7 2 6 0.3940 0.0059
7 2 7 -0.0727 -0.0053
7 2 8 -0.5119 -0.0028
7 2 9 0.0757 0.0007
7 2 10 0.9929 -0.0191
7 2 11 -0.2731 -0.0743
7 3 0 0.9692 0.0024
7 3 1 0.7622 -0.0003
7 3 2 0.1377 -0.0111
7 3 3 0.6908 0.0051
7 3 4 -1.8520 -0.0100
7 3 5 0.0404 -0.0073
7 3 6 -0.6837 0.0025
7 3 7 -0.2856 0.0027
7 3 8 0.0724 -0.0141
7 3 9 -0.2441 0.0014
7 3 10 -0.0170 0.0003
7 3 11 0.0514 -0.0152
7 4 0 -4.9805 -0.0023
7 4 1 -2.0208 -0.0041
7 4 2 -3.3503 -0.0058
7 4 3 -1.2576 0.0058
7 4 4 -1.6519 0.0056
7 4 5 -0.6918 0.0035
7 4 6 -0.4065 -0.0023
7 4 7 0.0639 -0.0065
7 4 8 0.5851 0.0024
7 4 9 -0.1667 -0.0152
7 4 10 -0.7767 0.0203
7 4 11 0.3301 0.0199
7 5 0 -1.7371 -0.0052
7 5 1 -0.8142 -0.0023
7 5 2 -0.9924 0.0039
7 5 3 -1.1016 -0.0099
7 5 4 1.4264 0.0014
7 5 5 -0.0851 0.0028
7 5 6 0.6101 -0.0093
7 5 7 0.3575 -0.0032
7 5 8 -0.0311 0.0004
7 5 9 0.3731 -0.0128
7 5 10 0.1627 -0.0060
7 5 11 -0.1448 0.0063
7 6 0 3.3433 -0.0032
7 6 1 2.3583 0.0054
7 6 2 2.6166 0.0002
7 6 3 1.5815 -0.0077
7 6 4 1.5734 -0.0067
7 6 5 0.8531 -0.0028
7 6 6 0.4745 -0.0035
7 6 7 -0.0145 0.0130
7 6 8 -0.5362 -0.0018
7 6 9 0.2602 0.0074
7 6 10 0.4738 -0.0143
7 6 11 -0.1638 -0.0045
7 7 0 2.5069 0.0033
7 7 1 0.5516 0.0063
7 7 2 1.7939 0.0080
7 7 3 1.4165 0.0075
7 7 4 -0.7390 0.0107
7 7 5 0.1429 -0.0010
7 7 6 -0.3601 0.0128
7 7 7 -0.2816 0.0016
7 7 8 0.0100 0.0165
7 7 9 -0.4178 0.0137
7 7 10 -0.2801 0.0004
7 7 11 0.2718 0.0054
7 8 0 -1.9180 0.0067
7 8 1 -2.2750 -0.0023
7 8 2 -1.8759 0.0022
7 8 3 -1.5435 0.0051
7 8 4 -1.3911 0.0036
7 8 5 -0.7718 0.0010
7 8 6 -0.5598 0.0083
7 8 7 0.0207 -0.0100
7 8 8 0.3722 0.0029
7 8 9 -0.3087 0.0158
7 8 10 -0.1956 0.0069
7 8 11 -0.0473 0.0437
7 9 0 -2.9620 0.0029
7 9 1 -0.1332 -0.0079
7 9 2 -2.3199 -0.0118
7 9 3 -1.6003 0.0015
7 9 4 -0.0504 -0.0138
7 9 5 -0.2319 0.0011
7 9 6 0.0636 -0.0093
7 9 7 0.1144 -0.0031
7 9 8 -0.0165 -0.0147
7 9 9 0.3656 -0.0069
7 9 10 0.2060 0.0216
7 9 11 -0.3711 -0.0108
7 10 0 0.8408 -0.0055
7 10 1 1.9310 -0.0007
7 10 2 1.2750 0.0038
7 10 3 1.0856 -0.0025
7 10 4 1.1298 0.0002
7 10 5 0.5215 0.0019
7 10 6 0.5595 -0.0087
7 10 7 -0.0771 0.0032
7 10 8 -0.2377 -0.0110
7 10 9 0.2625 -0.0257
7 10 10 0.0433 -0.0046
7 10 11 0.1416 -0.0854
7 11 0 2.9542 -0.0057
7 11 1 -0.4065 0.0063
7 11 2 2.5001 0.0037
7 11 3 1.6547 -0.0101
7 11 4 0.6639 0.0047
7 11 5 0.3656 -0.0011
7 11 6 0.0831 0.0018
7 11 7 0.0068 0.0105
7 11 8 0.0131 -0.0058
7 11 9 -0.2707 0.0003
7 11 10 0.1545 -0.0373
7 11 11 0.3815 0.0123
7 12 0 -0.1368 0.0028
7 12 1 -1.4703 0.0016
7 12 2 -0.9627 -0.0137
7 12 3 -0.3285 0.0025
7 12 4 -0.8252 -0.0014
7 12 5 -0.3100 -0.0035
7 12 6 -0.4116 0.0046
7 12 7 0.0684 -0.0007
7 12 8 0.2217 0.0250
7 12 9 -0.1215 0.0065
7 12 10 -0.0109 0.0089
7 13 0 -2.6312 0.0019
7 13 1 1.0682 -0.0061
7 13 2 -2.3697 0.0078
7 13 3 -1.6104 0.0114
7 13 4 -0.9120 0.0084
7 13 5 -0.4951 0.0018
7 13 6 -0.0297 0.0038
7 13 7 0.0100 -0.0168
7 13 8 0.0518 0.0230
7 13 9 0.1932 0.0031
7 13 10 -0.6894 0.0181
7 14 0 -0.1268 -0.0029
7 14 1 1.0060 -0.0026
7 14 2 1.0229 0.0158
7 14 3 -0.4207 -0.0031
7 14 4 0.5081 0.0016
7 14 5 0.2834 0.0023
7 14 6 0.1698 0.0009
7 14 7 0.0743 0.0041
7 14 8 -0.2601 -0.0328
7 14 9 -0.0486 0.0259
7 14 10 -0.0080 -0.0136
7 15 0 2.3216 0.0014
7 15 1 -1.6890 0.0098
7 15 2 2.0444 -0.0122
7 15 3 1.5088 -0.0060
7 15 4 0.8425 -0.0143
7 15 5 0.5241 -0.0052
7 15 6 -0.1008 -0.0050
7 15 7 -0.1252 0.0114
7 15 8 -0.1726 -0.0186
7 15 9 -0.1265 -0.0038
7 15 10 1.1215 0.0379
7 16 0 -0.0418 0.0046
7 16 1 -0.6182 0.0025
7 16 2 -1.3531 -0.0043
7 16 3 0.8778 0.0016
7 16 4 -0.2103 -0.0045
7 16 5 -0.3748 0.0000
7 16 6 0.0507 -0.0056
7 16 7 -0.2715 -0.0075
7 16 8 0.2565 0.0209
7 16 9 0.1708 -0.0405
7 16 10 0.0918 0.0121
7 17 0 -2.2226 0.0026
7 17 1 2.0000 -0.0121
7 17 2 -1.6720 0.0072
7 17 3 -1.3927 0.0011
7 17 4 -0.6573 0.0101
7 17 5 -0.4103 0.0097
7 17 6 0.1722 0.0034
7 17 7 0.2399 0.0061
7 17 8 0.2648 0.0000
7 17 9 0.0196 -0.0004
7 17 10 -1.2243 -0.1036
7 18 0 0.4216 -0.0023
7 18 1 0.3366 0.0022
7 18 2 1.6895 -0.0101
7 18 3 -1.0166 0.0012
7 18 4 -0.0472 0.0102
7 18 5 0.3821 -0.0024
7 18 6 -0.1799 0.0092
7 18 7 0.3855 0.0053
7 18 8 -0.2223 0.0078
7 18 9 -0.2268 0.0224
7 18 10 -0.1931 -0.0091
7 19 0 2.2248 -0.0088
7 19 1 -1.9115 0.0067
7 19 2 1.3320 -0.0005
7 19 3 1.3007 -0.0021
7 19 4 0.4911 -0.0017
7 19 5 0.2160 -0.0109
7 19 6 -0.1665 -0.0011
7 19 7 -0.3244 -0.0218
7 19 8 -0.2547 0.0104
7 19 9 0.1284 0.0092
7 19 10 1.0014 0.1486
7 20 0 -0.7191 -0.0052
7 20 1 -0.1439 -0.0091
7 20 2 -1.8333 0.0114
7 20 3 1.0325 -0.0037
7 20 4 0.2660 -0.0141
7 20 5 -0.1858 0.0065
7 20 6 0.2160 -0.0093
7 20 7 -0.3710 0.0020
7 20 8 0.2359 -0.0317
7 20 9 0.2494 0.0180
7 20 10 0.2071 0.0204
7 21 0 -2.0960 0.0070
7 21 1 1.6173 0.0026
7 21 2 -0.9890 -0.0003
7 21 3 -1.2580 0.0058
7 21 4 -0.3240 -0.0026
7 21 5 -0.0274 0.0080
7 21 6 0.1579 -0.0011
7 21 7 0.4140 0.0235
7 21 8 0.1903 -0.0033
7 21 9 -0.2307 -0.0106
7 21 10 -0.6482 -0.1613
7 22 0 0.8563 0.0101
7 22 1 0.0012 0.0099
7 22 2 1.8189 0.0006
7 22 3 -1.0636 0.0072
7 22 4 -0.4435 0.0136
7 22 5 -0.1349 -0.0124
7 22 6 -0.1678 0.0008
7 22 7 0.2933 -0.0099
7 22 8 -0.3057 0.0303
7 22 9 -0.2431 -0.0592
7 22 10 -0.1195 -0.0550
7 23 0 1.7770 0.0022
7 23 1 -1.3393 -0.0063
7 23 2 0.5923 -0.0046
7 23 3 1.2639 -0.0046
7 23 4 0.1164 0.0005
7 23 5 -0.1399 -0.0057
7 23 6 -0.2130 0.0026
7 23 7 -0.4902 -0.0161
7 23 8 -0.2124 -0.0070
7 23 9 0.1938 -0.0125
7 24 0 -1.0186 -0.0036
7 24 1 0.1302 -0.0024
7 24 2 -1.7942 -0.0079
7 24 3 1.0346 -0.0115
7 24 4 0.5433 -0.0114
7 24 5 0.3896 0.0137
7 24 6 0.0431 0.0156
7 24 7 -0.2168 0.0158
7 24 8 0.3560 -0.0052
7 24 9 0.1554 0.0856
7 25 0 -1.4015 -0.0082
7 25 1 1.0643 0.0041
7 25 2 -0.2083 0.0087
7 25 3 -1.2782 -0.0031
7 25 4 0.0547 0.0047
7 25 5 0.3162 0.0075
7 25 6 0.3352 -0.0048
7 25 7 0.4602 0.0132
7 25 8 0.3859 0.0009
7 25 9 -0.0301 0.0609
7 26 0 1.3712 -0.0103
7 26 1 -0.2583 -0.0032
7 26 2 1.7814 -0.0009
7 26 3 -0.8209 0.0107
7 26 4 -0.5283 0.0094
7 26 5 -0.4391 -0.0041
7 26 6 0.0919 -0.0279
7 26 7 0.1318 -0.0194
7 26 8 -0.3503 -0.0248
7 26 9 0.0341 -0.0897
7 27 0 1.0711 0.0074
7 27 1 -0.6427 -0.0059
7 27 2 -0.0055 -0.0085
7 27 3 1.2343 0.0103
7 27 4 -0.0781 -0.0098
7 27 5 -0.4881 -0.0095
7 27 6 -0.4769 0.0115
7 27 7 -0.3054 -0.0152
7 27 8 -0.5982 0.0239
7 27 9 -0.1362 -0.1087
7 28 0 -1.7943 0.0157
7 28 1 0.3377 -0.0029
7 28 2 -1.6652 0.0134
7 28 3 0.4797 0.0005
7 28 4 0.4202 -0.0034
7 28 5 0.2689 -0.0094
7 28 6 -0.1192 0.0238
7 28 7 -0.0099 0.0181
7 28 8 0.3510 0.0474
7 28 9 -0.2258 0.0716
7 29 0 -0.7644 -0.0073
7 29 1 0.0920 0.0154
7 29 2 -0.0249 0.0080
7 29 3 -1.1077 -0.0089
7 29 4 -0.0156 0.0138
7 29 5 0.5889 0.0057
7 29 6 0.5770 -0.0236
7 29 7 0.1801 0.0067
7 29 8 0.6760 -0.0512
7 29 9 0.1848 0.1240
7 30 0 1.9727 -0.0031
7 30 1 -0.3146 0.0150
7 30 2 1.4071 -0.0084
7 30 3 -0.2116 -0.0153
7 30 4 -0.2929 -0.0084
7 30 5 0.0322 0.0096
7 30 6 0.0061 -0.0070
7 30 7 -0.1001 -0.0064
7 30 8 -0.4183 -0.0686
7 31 0 0.4834 0.0121
7 31 1 0.3424 -0.0195
7 31 2 0.1748 -0.0099
7 31 3 0.9784 -0.0013
7 31 4 0.0699 -0.0152
7 31 5 -0.5751 0.0028
7 31 6 -0.6002 0.0310
7 31 7 -0.2646 0.0181
7 31 8 -0.5792 0.0644
7 32 0 -1.7379 -0.0153
7 32 1 0.2206 -0.0163
7 32 2 -1.1243 -0.0132
7 32 3 0.1200 0.0197
7 32 4 0.1983 0.0150
7 32 5 -0.3038 0.0096
7 32 6 0.1061 0.0004
7 32 7 0.0791 -0.0182
7 32 8 0.4998 0.0969
7 33 0 -0.3277 -0.0125
7 33 1 -0.4482 0.0058
7 33 2 -0.2132 0.0079
7 33 3 -0.9675 0.0123
7 33 4 -0.0111 0.0110
7 33 5 0.4633 -0.0089
7 33 6 0.5631 -0.0183
7 33 7 0.5303 -0.0351
7 33 8 0.4179 -0.0608
7 34 0 1.2579 0.0168
7 34 1 -0.1663 0.0006
7 34 2 0.9010 0.0285
7 34 3 -0.1153 -0.0109
7 34 4 -0.1311 -0.0025
7 34 5 0.3542 -0.0270
7 34 6 -0.0428 -0.0256
7 34 7 0.1366 0.0489
7 34 8 -0.4780 -0.1218
7 35 0 0.3415 -0.0001
7 35 1 0.2588 0.0157
7 35 2 0.0167 0.0051
7 35 3 1.0652 -0.0156
7 35 4 -0.0576 -0.0018
7 35 5 -0.2923 0.0071
7 35 6 -0.5153 -0.0163
7 35 7 -0.7421 0.0101
7 36 0 -0.8643 0.0036
7 36 1 0.1938 0.0190
7 36 2 -0.6567 -0.0227
7 36 3 0.0711 0.0038
7 36 4 0.0740 -0.0200
7 36 5 -0.0777 0.0126
7 36 6 -0.1707 0.0795
7 36 7 -0.4467 -0.0704
7 37 0 -0.4117 0.0167
7 37 1 0.0273 -0.0205
7 37 2 0.3065 -0.0207
7 37 3 -1.0797 0.0104
7 37 4 0.0261 -0.0068
7 37 5 0.0961 0.0035
7 37 6 0.4828 0.0506
7 37 7 0.7189 0.0593
7 38 0 0.7228 -0.0238
7 38 1 -0.1974 -0.0236
7 38 2 0.3164 0.0082
7 38 3 0.0180 -0.0094
7 38 4 -0.0404 0.0166
7 38 5 -0.4038 0.0343
7 38 6 0.3078 -0.1311
7 38 7 0.6397 0.0685
7 39 0 0.4231 -0.0187
7 39 1 -0.2367 0.0016
7 39 2 -0.5052 0.0190
7 39 3 0.8441 -0.0066
7 39 4 0.0437 0.0130
7 39 5 0.0759 -0.0243
7 39 6 -0.4356 -0.0566
7 40 0 -0.7067 0.0195
7 40 1 0.0768 0.0088
7 40 2 -0.0135 -0.0046
7 40 3 -0.0819 0.0155
7 40 4 0.0474 0.0369
7 40 5 0.7669 -0.0733
7 40 6 -0.2091 0.1445
7 41 0 -0.4173 0.0027
7 41 1 0.2753 0.0194
7 41 2 0.4163 0.0044
7 41 3 -0.4510 0.0178
7 41 4 -0.0043 -0.0242
7 41 5 -0.1631 0.0555
7 41 6 0.3327 0.0313
7 42 0 0.5762 0.0068
7 42 1 0.0768 0.0118
7 42 2 -0.0425 0.0122
7 42 3 0.1004 0.0002
7 42 4 -0.0751 -0.1126
7 42 5 -0.7475 0.0608
7 43 0 0.4706 0.0127
7 43 1 -0.0979 -0.0180
7 43 2 -0.1298 -0.0230
7 43 3 0.1738 -0.0462
7 43 4 -0.1563 0.0474
7 43 5 0.1525 -0.0863
7 44 0 -0.2410 -0.0298
7 44 1 -0.0692 -0.0204
7 44 2 -0.1272 -0.0150
7 44 3 -0.1093 -0.0388
7 44 4 0.0832 0.1456
7 44 5 0.3929 -0.0003
7 45 0 -0.4952 -0.0065
7 45 1 -0.2482 -0.0051
7 45 2 -0.0858 0.0055
7 45 3 -0.1367 0.0719
7 45 4 0.2902 -0.0744
7 46 0 -0.1630 0.0308
7 46 1 -0.1219 0.0105
7 46 2 0.2608 0.0068
7 46 3 0.1165 0.0739
7 46 4 -0.0576 -0.1006
7 47 0 0.3288 -0.0226
7 47 1 0.5810 0.0278
7 47 2 0.0466 0.0447
7 47 3 0.1791 -0.0683
7 48 0 0.4226 -0.0149
7 48 1 0.2879 0.0084
7 48 2 -0.1818 0.0008
7 48 3 -0.0904 -0.0801
7 49 0 -0.0031 0.0552
7 49 1 -0.6966 -0.0348
7 49 2 0.1658 -0.0860
7 50 0 -0.4422 -0.0006
7 50 1 -0.2509 -0.0192
8 0 0 -5.6979 -0.0064
8 0 2 -4.2431 0.0012
8 0 4 -1.8637 -0.0017
8 0 6 -0.2453 -0.0013
8 0 8 0.4343 0.0021
8 0 10 -1.9357 -0.0381
8 1 0 -0.2459 -0.0064
8 1 1 -0.3060 -0.0013
8 1 2 0.4764 0.0015
8 1 3 -0.4113 0.0218
8 1 4 1.7609 0.0055
8 1 5 -0.0075 0.0160
8 1 6 0.6947 -0.0013
8 1 7 0.0830 0.0045
8 1 8 0.1535 0.0019
8 1 9 0.0538 0.0322
8 1 10 -0.0356 0.0046
8 2 0 5.3338 0.0042
8 2 1 0.4110 0.0045
8 2 2 4.0513 0.0003
8 2 3 0.3759 0.0110
8 2 4 1.7863 0.0068
8 2 5 0.3887 -0.0039
8 2 6 0.2791 0.0047
8 2 7 0.0589 -0.0108
8 2 8 -0.4148 -0.0006
8 2 9 0.1135 0.0134
8 2 10 1.7973 0.0337
8 3 0 0.2912 0.0066
8 3 1 0.7459 -0.0022
8 3 2 -0.1581 -0.0058
8 3 3 1.1503 -0.0057
8 3 4 -1.4906 -0.0051
8 3 5 0.0869 -0.0088
8 3 6 -0.5848 0.0031
8 3 7 -0.1749 -0.0011
8 3 8 -0.0377 -0.0098
8 3 9 -0.1367 -0.0086
8 3 10 0.0793 0.0050
8 4 0 -4.4118 -0.0004
8 4 1 -0.7573 -0.0004
8 4 2 -3.5267 0.0017
8 4 3 -0.7023 -0.0077
8 4 4 -1.5718 -0.0091
8 4 5 -0.5949 0.0024
8 4 6 -0.3364 -0.0039
8 4 7 -0.0979 -0.0010
8 4 8 0.3697 0.0079
8 4 9 -0.2231 -0.0147
8 4 10 -1.4000 -0.0112
8 5 0 -0.3698 -0.0010
8 5 1 -0.8116 0.0078
8 5 2 -0.3455 0.0023
8 5 3 -1.6825 -0.0098
8 5 4 1.0207 -0.0006
8 5 5 -0.2820 -0.0014
8 5 6 0.3993 -0.0062
8 5 7 0.1260 -0.0053
8 5 8 -0.1272 0.0080
8 5 9 0.1709 -0.0089
8 5 10 -0.1280 -0.0020
8 6 0 3.2970 -0.0018
8 6 1 1.0041 -0.0000
8 6 2 2.7845 -0.0042
8 6 3 0.9145 0.0048
8 6 4 1.2638 0.0089
8 6 5 0.5634 -0.0003
8 6 6 0.3465 -0.0040
8 6 7 0.0717 0.0165
8 6 8 -0.3267 -0.0167
8 6 9 0.2969 -0.0007
8 6 10 0.8422 -0.0165
8 7 0 0.3987 -0.0074
8 7 1 0.5547 -0.0103
8 7 2 0.8462 0.0030
8 7 3 1.9666 0.0101
8 7 4 -0.4524 0.0054
8 7 5 0.5082 0.0086
8 7 6 -0.1913 0.0081
8 7 7 -0.0162 0.0118
8 7 8 0.2450 0.0010
8 7 9 -0.1845 0.0083
8 7 10 0.1707 -0.0268
8 8 0 -2.2875 -0.0009
8 8 1 -1.1579 -0.0053
8 8 2 -1.9666 0.0012
8 8 3 -0.9262 -0.0054
8 8 4 -0.9165 -0.0058
8 8 5 -0.3748 -0.0037
8 8 6 -0.3009 0.0151
8 8 7 0.0351 -0.0259
8 8 8 0.3035 0.0182
8 8 9 -0.2881 0.0217
8 8 10 -0.3320 0.0337
8 9 0 -0.2654 0.0124
8 9 1 -0.1252 0.0056
8 9 2 -1.1948 -0.0022
8 9 3 -2.0147 0.0032
8 9 4 -0.0916 -0.0051
8 9 5 -0.6426 -0.0084
8 9 6 0.0184 -0.0061
8 9 7 -0.0317 -0.0161
8 9 8 -0.2419 -0.0048
8 9 9 0.2368 -0.0003
8 9 10 -0.2629 0.0668
8 10 0 1.5149 0.0044
8 10 1 1.2423 0.0105
8 10 2 1.2676 0.0066
8 10 3 0.6781 0.0076
8 10 4 0.5894 0.0000
8 10 5 0.1607 0.0077
8 10 6 0.2418 -0.0179
8 10 7 -0.1421 0.0212
8 10 8 -0.2976 -0.0136
8 10 9 0.1803 -0.0241
8 10 10 0.0655 -0.0367
8 11 0 -0.0062 -0.0110
8 11 1 -0.3905 0.0038
8 11 2 1.3335 -0.0047
8 11 3 1.8727 -0.0163
8 11 4 0.4637 0.0017
8 11 5 0.6382 0.0014
8 11 6 0.0741 -0.0009
8 11 7 -0.0155 0.0180
8 11 8 0.1044 -0.0052
8 11 9 -0.3622 -0.0013
8 11 10 0.4657 -0.0815
8 12 0 -1.0224 -0.0019
8 12 1 -1.2504 -0.0077
8 12 2 -0.9118 -0.0109
8 12 3 -0.2294 -0.0065
8 12 4 -0.3345 0.0052
8 12 5 -0.0243 -0.0060
8 12 6 -0.1822 0.0062
8 12 7 0.1251 -0.0064
8 12 8 0.2885 0.0093
8 12 9 -0.0180 -0.0019
8 12 10 -0.0525 0.0317
8 13 0 0.1923 0.0062
8 13 1 0.9331 -0.0102
8 13 2 -1.2957 0.0121
8 13 3 -1.6349 0.0175
8 13 4 -0.5648 0.0015
8 13 5 -0.5282 0.0066
8 13 6 -0.0793 0.0120
8 13 7 0.0894 -0.0170
8 13 8 0.1180 0.0198
8 13 9 0.5165 -0.0027
8 13 10 -0.7376 0.0439
8 14 0 0.8214 -0.0047
8 14 1 1.1350 -0.0019
8 14 2 0.9862 0.0065
8 14 3 -0.2346 0.0004
8 14 4 0.1624 -0.0059
8 14 5 -0.0037 -0.0028
8 14 6 0.0887 0.0098
8 14 7 0.0463 -0.0060
8 14 8 -0.2505 -0.0056
8 14 9 -0.1119 0.0360
8 14 10 0.1191 -0.0221
8 15 0 -0.0692 -0.0032
8 15 1 -1.3725 0.0094
8 15 2 1.1614 -0.0158
8 15 3 1.4191 -0.0076
8 15 4 0.4459 -0.0051
8 15 5 0.3597 -0.0103
8 15 6 0.0366 -0.0213
8 15 7 -0.1174 0.0106
8 15 8 -0.3395 -0.0195
8 15 9 -0.5782 0.0045
8 15 10 0.9235 0.0366
8 16 0 -0.8430 0.0065
8 16 1 -0.8774 0.0070
8 16 2 -1.3036 0.0021
8 16 3 0.5440 0.0055
8 16 4 -0.0254 0.0022
8 16 5 -0.0168 0.0114
8 16 6 0.0541 -0.0124
8 16 7 -0.2605 0.0100
8 16 8 0.1804 -0.0037
8 16 9 0.1396 -0.0411
8 16 10 -0.1079 0.0068
8 17 0 -0.3235 0.0037
8 17 1 1.5702 -0.0058
8 17 2 -0.9957 0.0146
8 17 3 -1.2894 -0.0029
8 17 4 -0.2747 0.0098
8 17 5 -0.1653 0.0098
8 17 6 0.0042 0.0201
8 17 7 0.1053 0.0010
8 17 8 0.4801 -0.0013
8 17 9 0.4346 -0.0045
8 17 10 -0.8894 -0.1211
8 18 0 0.9174 -0.0011
8 18 1 0.5611 0.0004
8 18 2 1.5403 -0.0052
8 18 3 -0.6881 -0.0043
8 18 4 -0.1388 0.0011
8 18 5 -0.0260 -0.0125
8 18 6 -0.2009 -0.0036
8 18 7 0.3879 -0.0119
8 18 8 -0.1176 0.0182
8 18 9 -0.0679 -0.0022
8 18 10 0.0353 0.0102
8 19 0 0.7061 -0.0041
8 19 1 -1.5291 0.0051
8 19 2 0.8123 -0.0074
8 19 3 1.2284 0.0055
8 19 4 0.1576 -0.0118
8 19 5 -0.0227 -0.0096
8 19 6 -0.0349 -0.0058
8 19 7 -0.1241 -0.0096
8 19 8 -0.5067 0.0244
8 19 9 -0.1071 0.0086
8 20 0 -0.8889 -0.0021
8 20 1 -0.3244 -0.0113
8 20 2 -1.5511 -0.0009
8 20 3 0.7753 -0.0037
8 20 4 0.3314 -0.0014
8 20 5 0.1914 0.0082
8 20 6 0.2782 0.0248
8 20 7 -0.4240 0.0192
8 20 8 0.1144 -0.0233
8 20 9 -0.0328 0.0772
8 21 0 -0.8633 0.0015
8 21 1 1.3886 -0.0059
8 21 2 -0.5948 -0.0046
8 21 3 -1.2042 -0.0022
8 21 4 -0.0477 0.0066
8 21 5 0.1759 0.0114
8 21 6 0.0890 -0.0120
8 21 7 0.2190 0.0073
8 21 8 0.4545 -0.0286
8 21 9 -0.2220 -0.0117
8 22 0 0.7664 -0.0041
8 22 1 0.2081 0.0088
8 22 2 1.4721 0.0081
8 22 3 -0.8596 0.0107
8 22 4 -0.4727 0.0014
8 22 5 -0.4140 -0.0047
8 22 6 -0.2387 -0.0346
8 22 7 0.4615 -0.0269
8 22 8 -0.1770 0.0059
8 22 9 0.0972 -0.1447
8 23 0 0.8410 0.0033
8 23 1 -1.2414 0.0022
8 23 2 0.3467 0.0139
8 23 3 1.2177 0.0008
8 23 4 -0.1318 0.0034
8 23 5 -0.2959 -0.0112
8 23 6 -0.1878 0.0219
8 23 7 -0.3349 0.0024
8 23 8 -0.4009 0.0173
8 23 9 0.3510 -0.0027
8 24 0 -0.7248 0.0121
8 24 1 -0.0997 0.0084
8 24 2 -1.4756 -0.0055
8 24 3 0.8689 -0.0096
8 24 4 0.4723 -0.0016
8 24 5 0.5567 0.0012
8 24 6 0.0896 0.0287
8 24 7 -0.5310 0.0229
8 24 8 0.2570 0.0255
8 24 9 -0.1286 0.1744
8 25 0 -0.7943 -0.0079
8 25 1 1.0222 0.0077
8 25 2 -0.1172 -0.0118
8 25 3 -1.2465 -0.0032
8 25 4 0.3369 -0.0092
8 25 5 0.4041 0.0041
8 25 6 0.3043 -0.0252
8 25 7 0.3525 -0.0086
8 25 8 0.3996 -0.0155
8 25 9 -0.2494 0.0396
8 26 0 0.9179 -0.0080
8 26 1 -0.1152 -0.0193
8 26 2 1.5199 -0.0063
8 26 3 -0.7250 0.0013
8 26 4 -0.3113 -0.0027
8 26 5 -0.5204 0.0069
8 26 6 0.1027 -0.0131
8 26 7 0.5401 -0.0055
8 26 8 -0.3144 -0.0467
8 26 9 0.1706 -0.1621
8 27 0 0.7408 0.0135
8 27 1 -0.6290 -0.0172
8 27 2 -0.0208 0.0004
8 27 3 1.2036 0.0034
8 27 4 -0.4544 0.0038
8 27 5 -0.4936 0.0076
8 27 6 -0.3872 0.0327
8 27 7 -0.2267 0.0112
8 27 8 -0.4348 0.0392
8 28 0 -1.2761 -0.0088
8 28 1 0.3838 0.0076
8 28 2 -1.4322 0.0132
8 28 3 0.4759 0.0074
8 28 4 0.0608 0.0142
8 28 5 0.2790 -0.0164
8 28 6 -0.2352 -0.0052
8 28 7 -0.4051 -0.0129
8 28 8 0.3575 0.0468
8 29 0 -0.5793 -0.0203
8 29 1 0.1214 0.0182
8 29 2 0.0297 0.0071
8 29 3 -1.0456 0.0010
8 29 4 0.4631 0.0091
8 29 5 0.5121 -0.0153
8 29 6 0.3997 -0.0425
8 29 7 0.0723 -0.0253
8 29 8 0.4447 -0.0745
8 30 0 1.5193 0.0227
8 30 1 -0.5540 0.0127
8 30 2 1.1721 -0.0036
8 30 3 -0.2603 -0.0108
8 30 4 0.1603 -0.0235
8 30 5 0.1411 0.0163
8 30 6 0.2386 0.0210
8 30 7 0.1971 0.0224
8 30 8 -0.3942 -0.0426
8 31 0 0.3047 0.0205
8 31 1 0.2643 -0.0085
8 31 2 0.0266 -0.0027
8 31 3 0.8928 -0.0005
8 31 4 -0.4429 -0.0163
8 31 5 -0.4102 0.0142
8 31 6 -0.3330 0.0335
8 31 7 -0.0590 0.0582
8 31 8 -0.3847 0.0930
8 32 0 -1.4164 -0.0199
8 32 1 0.5886 -0.0127
8 32 2 -0.8793 -0.0143
8 32 3 0.1587 0.0098
8 32 4 -0.2391 0.0162
8 32 5 -0.6229 -0.0043
8 32 6 -0.1427 -0.0251
8 32 7 -0.0887 -0.0292
8 32 8 0.3774 0.0560
8 33 0 -0.0628 -0.0038
8 33 1 -0.3123 -0.0061
8 33 2 0.0198 -0.0042
8 33 3 -0.9170 -0.0126
8 33 4 0.4244 0.0059
8 33 5 0.2034 -0.0110
8 33 6 0.2138 0.0106
8 33 7 0.2112 -0.0890
8 34 0 1.0358 0.0040
8 34 1 -0.5951 -0.0101
8 34 2 0.6662 0.0193
8 34 3 -0.1170 -0.0097
8 34 4 0.1292 0.0063
8 34 5 0.9140 -0.0052
8 34 6 0.0446 0.0051
8 34 7 0.1555 0.0453
8 35 0 -0.0311 -0.0243
8 35 1 0.0220 0.0161
8 35 2 -0.3055 -0.0010
8 35 3 1.0784 0.0272
8 35 4 -0.3329 0.0187
8 35 5 0.0255 0.0172
8 35 6 -0.1116 -0.0724
8 35 7 -0.3695 0.0848
8 36 0 -0.6828 0.0096
8 36 1 0.6155 0.0240
8 36 2 -0.4931 -0.0045
8 36 3 0.0127 0.0147
8 36 4 0.0925 -0.0186
8 36 5 -0.7653 -0.0037
8 36 6 -0.0010 0.0429
8 36 7 -0.2874 -0.0683
8 37 0 0.0112 0.0388
8 37 1 0.3899 -0.0160
8 37 2 0.7394 0.0176
8 37 3 -1.0989 -0.0200
8 37 4 0.1257 -0.0387
8 37 5 -0.1841 -0.0347
8 37 6 0.1001 0.1083
8 38 0 0.5662 -0.0112
8 38 1 -0.5221 -0.0043
8 38 2 0.2957 -0.0130
8 38 3 0.2223 -0.0208
8 38 4 -0.2478 -0.0093
8 38 5 0.2094 0.0284
8 38 6 -0.0190 -0.1031
8 39 0 0.0450 -0.0210
8 39 1 -0.6646 0.0081
8 39 2 -0.9933 -0.0289
8 39 3 0.7876 -0.0169
8 39 4 0.0983 0.0377
8 39 5 0.2300 0.0494
8 39 6 -0.1714 -0.0907
8 40 0 -0.5819 0.0034
8 40 1 0.2229 -0.0302
8 40 2 -0.1239 0.0147
8 40 3 -0.5319 0.0154
8 40 4 0.2001 0.0793
8 40 5 0.3701 -0.0483
8 41 0 -0.1304 -0.0151
8 41 1 0.6840 -0.0015
8 41 2 0.7978 0.0207
8 41 3 -0.3072 0.0655
8 41 4 -0.1946 -0.0214
8 41 5 -0.1854 -0.0436
8 42 0 0.4794 0.0053
8 42 1 0.1306 0.0373
8 42 2 0.0637 -0.0059
8 42 3 0.7641 0.0115
8 42 4 0.0032 -0.1537
8 42 5 -0.5673 0.0459
8 43 0 0.2379 0.0327
8 43 1 -0.5141 0.0035
8 43 2 -0.2629 0.0050
8 43 3 -0.0060 -0.0998
8 43 4 0.1367 0.0124
8 44 0 -0.1874 -0.0090
8 44 1 -0.2842 -0.0035
8 44 2 -0.0862 0.0073
8 44 3 -0.7806 -0.0531
8 44 4 -0.1721 0.1809
8 45 0 -0.2662 -0.0117
8 45 1 0.3016 -0.0126
8 45 2 -0.1894 -0.0353
8 45 3 0.0433 0.1091
8 46 0 -0.1176 0.0062
8 46 1 0.1981 -0.0403
8 46 2 0.0779 -0.0233
8 46 3 0.5725 0.0852
8 47 0 0.1211 -0.0292
8 47 1 -0.1418 0.0203
8 47 2 0.2569 0.0564
8 48 0 0.2482 0.0018
8 48 1 -0.0750 0.0553
8 49 0 0.1190 0.0550
9 0 0 -3.9043 0.0037
9 0 2 -3.8258 0.0017
9 0 4 -1.9542 -0.0076
9 0 6 -0.2910 0.0088
9 0 8 0.4609 -0.0123
9 0 10 -1.9268 -0.0873
9 1 0 0.3953 0.0029
9 1 1 -0.1971 -0.0122
9 1 2 0.5563 -0.0034
9 1 3 -0.4798 0.0209
9 1 4 1.3437 -0.0031
9 1 5 -0.1364 0.0068
9 1 6 0.4877 0.0032
9 1 7 -0.0043 0.0028
9 1 8 0.2364 -0.0029
9 1 9 -0.0561 0.0225
9 1 10 -0.0645 0.0014
9 2 0 3.7291 -0.0069
9 2 1 -0.0507 0.0046
9 2 2 3.6927 -0.0052
9 2 3 0.1302 0.0073
9 2 4 1.7808 0.0128
9 2 5 0.2748 0.0083
9 2 6 0.2605 -0.0000
9 2 7 0.1582 -0.0141
9 2 8 -0.4587 0.0045
9 2 9 0.0762 0.0125
9 2 10 1.7898 0.0758
9 3 0 -0.6818 -0.0052
9 3 1 0.4658 0.0020
9 3 2 -0.4597 0.0036
9 3 3 1.3091 -0.0041
9 3 4 -1.0634 0.0059
9 3 5 0.3716 -0.0046
9 3 6 -0.2831 -0.0012
9 3 7 0.0266 -0.0145
9 3 8 -0.0761 -0.0001
9 3 9 0.1665 -0.0024
9 3 10 0.1644 0.0125
9 4 0 -3.2848 0.0051
9 4 1 0.0281 0.0042
9 4 2 -3.3113 0.0075
9 4 3 -0.3025 -0.0050
9 4 4 -1.3802 -0.0124
9 4 5 -0.3188 0.0004
9 4 6 -0.1834 -0.0070
9 4 7 -0.1382 0.0061
9 4 8 0.4788 -0.0014
9 4 9 -0.1041 -0.0025
9 4 10 -1.3902 -0.0333
9 5 0 1.1048 0.0060
9 5 1 -0.4673 0.0090
9 5 2 0.2599 -0.0022
9 5 3 -1.8410 -0.0106
9 5 4 0.6315 -0.0055
9 5 5 -0.5350 0.0010
9 5 6 0.0977 -0.0068
9 5 7 -0.0558 0.0147
9 5 8 -0.0586 0.0029
9 5 9 -0.2344 -0.0048
9 5 10 -0.2569 -0.0038
9 6 0 2.7431 0.0010
9 6 1 0.1185 -0.0032
9 6 2 2.7259 -0.0048
9 6 3 0.4623 0.0043
9 6 4 0.9663 0.0107
9 6 5 0.1325 -0.0086
9 6 6 0.0959 0.0059
9 6 7 -0.0389 0.0087
9 6 8 -0.5481 0.0056
9 6 9 0.0929 -0.0047
9 6 10 0.8216 -0.0123
9 7 0 -1.5096 -0.0019
9 7 1 0.2626 -0.0127
9 7 2 0.0031 0.0018
9 7 3 2.0724 0.0106
9 7 4 -0.2162 -0.0002
9 7 5 0.6442 0.0050
9 7 6 -0.0921 0.0088
9 7 7 0.0381 0.0001
9 7 8 0.0127 0.0022
9 7 9 0.1703 -0.0034
9 7 10 0.2591 -0.0347
9 8 0 -2.2331 -0.0064
9 8 1 -0.4074 -0.0058
9 8 2 -2.0176 -0.0023
9 8 3 -0.4911 -0.0052
9 8 4 -0.6239 -0.0093
9 8 5 0.0978 0.0058
9 8 6 -0.0379 0.0037
9 8 7 0.1904 -0.0236
9 8 8 0.6245 -0.0100
9 8 9 -0.0756 0.0069
9 8 10 -0.3030 0.0345
9 9 0 1.8177 -0.0039
9 9 1 0.0048 0.0071
9 9 2 -0.2404 -0.0022
9 9 3 -2.0683 -0.0018
9 9 4 -0.0567 0.0072
9 9 5 -0.6910 -0.0117
9 9 6 0.1900 0.0015
9 9 7 0.0535 -0.0132
9 9 8 0.1811 -0.0086
9 9 9 0.0823 0.0134
9 9 10 -0.2089 0.0836
9 10 0 1.7932 0.0071
9 10 1 0.7920 0.0089
9 10 2 1.3491 0.0050
9 10 3 0.3313 0.0060
9 10 4 0.3074 0.0037
9 10 5 -0.2271 0.0089
9 10 6 0.0310 -0.0093
9 10 7 -0.1719 0.0265
9 10 8 -0.6305 0.0093
9 10 9 0.0462 -0.0022
9 10 10 0.0440 -0.0310
9 11 0 -1.9566 0.0037
9 11 1 -0.2656 0.0001
9 11 2 0.3904 0.0000
9 11 3 1.8825 -0.0035
9 11 4 0.1301 -0.0074
9 11 5 0.6176 0.0132
9 11 6 -0.2263 -0.0153
9 11 7 -0.1652 0.0110
9 11 8 -0.3768 0.0012
9 11 9 -0.4708 -0.0148
9 11 10 0.2045 -0.1066
9 12 0 -1.4333 -0.0043
9 12 1 -1.1187 -0.0008
9 12 2 -0.9328 0.0036
9 12 3 -0.0546 -0.0051
9 12 4 -0.0071 0.0073
9 12 5 0.2640 -0.0183
9 12 6 -0.0625 -0.0014
9 12 7 -0.0063 -0.0110
9 12 8 0.5396 -0.0075
9 12 9 0.0184 -0.0105
9 12 10 -0.0574 0.0173
9 13 0 1.8123 0.0024
9 13 1 0.5343 0.0000
9 13 2 -0.4630 0.0048
9 13 3 -1.5930 0.0020
9 13 4 -0.0268 -0.0006
9 13 5 -0.4070 -0.0060
9 13 6 0.1655 0.0216
9 13 7 0.2066 -0.0009
9 13 8 0.4817 0.0194
9 13 9 0.8397 0.0110
9 14 0 1.1947 0.0021
9 14 1 1.1830 -0.0084
9 14 2 0.8696 -0.0163
9 14 3 -0.2018 0.0027
9 14 4 -0.2022 -0.0146
9 14 5 -0.2883 0.0061
9 14 6 0.0876 0.0208
9 14 7 0.2288 -0.0154
9 14 8 -0.3922 0.0121
9 14 9 -0.0830 0.0223
9 15 0 -1.3447 -0.0045
9 15 1 -0.8072 -0.0071
9 15 2 0.4915 -0.0077
9 15 3 1.3251 0.0026
9 15 4 -0.1458 0.0073
9 15 5 0.1520 -0.0040
9 15 6 -0.0968 -0.0192
9 15 7 -0.1453 -0.0023
9 15 8 -0.5079 -0.0299
9 15 9 -0.9985 -0.0102
9 16 0 -1.1135 -0.0029
9 16 1 -0.9148 0.0076
9 16 2 -1.0294 0.0181
9 16 3 0.3517 0.0006
9 16 4 0.2840 0.0109
9 16 5 0.3468 0.0181
9 16 6 -0.0565 -0.0251
9 16 7 -0.3816 0.0373
9 16 8 0.2370 -0.0241
9 16 9 0.0586 -0.0122
9 17 0 0.7163 -0.0030
9 17 1 1.0179 0.0103
9 17 2 -0.4765 0.0046
9 17 3 -1.1717 -0.0080
9 17 4 0.2579 -0.0037
9 17 5 0.0164 0.0073
9 17 6 0.0828 0.0112
9 17 7 0.0451 -0.0025
9 17 8 0.5023 0.0109
9 17 9 0.8220 0.0106
9 18 0 1.1352 0.0034
9 18 1 0.4960 0.0004
9 18 2 1.1687 -0.0045
9 18 3 -0.4067 -0.0033
9 18 4 -0.3079 -0.0029
9 18 5 -0.4408 -0.0278
9 18 6 -0.0464 0.0040
9 18 7 0.4198 -0.0438
9 18 8 -0.1013 0.0364
9 18 9 0.0865 -0.0343
9 19 0 -0.2055 0.0103
9 19 1 -1.1040 -0.0023
9 19 2 0.4060 0.0038
9 19 3 1.1303 0.0136
9 19 4 -0.2704 -0.0043
9 19 5 -0.0564 -0.0028
9 19 6 -0.1083 0.0016
9 19 7 -0.0133 0.0054
9 19 8 -0.4895 0.0255
9 19 9 -0.3585 -0.0039
9 20 0 -1.1158 0.0013
9 20 1 -0.2075 -0.0032
9 20 2 -1.1791 -0.0113
9 20 3 0.4269 0.0043
9 20 4 0.3507 0.0025
9 20 5 0.5473 0.0126
9 20 6 0.1799 0.0228
9 20 7 -0.3949 0.0335
9 20 8 0.0125 -0.0381
9 20 9 -0.2615 0.1035
9 21 0 -0.0398 -0.0048
9 21 1 1.0737 -0.0093
9 21 2 -0.2952 -0.0126
9 21 3 -1.1558 -0.0150
9 21 4 0.2704 0.0025
9 21 5 0.0368 -0.0017
9 21 6 0.1506 -0.0155
9 21 7 0.1060 -0.0037
9 21 8 0.4750 -0.0476
9 21 9 -0.1462 -0.0099
9 22 0 0.9593 -0.0086
9 22 1 0.1358 -0.0051
9 22 2 1.1555 0.0147
9 22 3 -0.4446 -0.0058
9 22 4 -0.3910 -0.0106
9 22 5 -0.6210 0.0100
9 22 6 -0.2634 -0.0265
9 22 7 0.4186 -0.0080
9 22 8 -0.0001 0.0246
9 22 9 0.3387 -0.1587
9 23 0 0.1101 -0.0087
9 23 1 -0.9719 0.0112
9 23 2 0.1665 0.0156
9 23 3 1.2234 0.0068
9 23 4 -0.3610 0.0115
9 23 5 -0.0471 0.0028
9 23 6 -0.2108 0.0212
9 23 7 -0.2690 0.0042
9 23 8 -0.4557 0.0435
9 23 9 0.4084 0.0182
9 24 0 -0.7478 0.0084
9 24 1 -0.1028 0.0160
9 24 2 -1.2018 -0.0071
9 24 3 0.4343 0.0092
9 24 4 0.3431 0.0172
9 24 5 0.6109 -0.0187
9 24 6 0.2286 0.0038
9 24 7 -0.5494 -0.0307
9 24 8 0.0580 -0.0046
9 25 0 -0.1744 0.0116
9 25 1 0.7967 -0.0035
9 25 2 -0.0234 -0.0099
9 25 3 -1.2848 0.0091
9 25 4 0.5328 -0.0225
9 25 5 0.1198 -0.0048
9 25 6 0.2651 -0.0147
9 25 7 0.3679 -0.0102
9 25 8 0.4161 -0.0359
9 26 0 0.6752 0.0040
9 26 1 -0.0781 -0.0169
9 26 2 1.2524 0.0012
9 26 3 -0.3497 -0.0102
9 26 4 -0.1576 -0.0176
9 26 5 -0.4916 0.0148
9 26 6 -0.0707 0.0216
9 26 7 0.7033 0.0712
9 26 8 -0.1342 -0.0040
9 27 0 0.2687 0.0023
9 27 1 -0.5030 0.0005
9 27 2 -0.1102 0.0016
9 27 3 1.2366 -0.0224
9 27 4 -0.6799 0.0163
9 27 5 -0.2236 0.0093
9 27 6 -0.2503 0.0042
9 27 7 -0.3011 0.0181
9 27 8 -0.3442 0.0507
9 28 0 -0.8109 -0.0171
9 28 1 0.3631 0.0065
9 28 2 -1.1529 -0.0028
9 28 3 0.1918 0.0032
9 28 4 -0.1333 0.0152
9 28 5 0.2556 -0.0138
9 28 6 -0.1336 -0.0301
9 28 7 -0.7253 -0.0923
9 28 8 0.1742 -0.0064
9 29 0 -0.2933 -0.0137
9 29 1 0.1204 -0.0085
9 29 2 0.1654 -0.0025
9 29 3 -1.0367 0.0216
9 29 4 0.7261 -0.0004
9 29 5 0.2916 -0.0092
9 29 6 0.1261 0.0050
9 29 7 0.0994 -0.0280
9 29 8 0.2543 -0.0811
9 30 0 0.9801 0.0139
9 30 1 -0.5708 0.0022
9 30 2 0.8760 0.0046
9 30 3 -0.0362 0.0078
9 30 4 0.4192 -0.0095
9 30 5 0.1117 0.0209
9 30 6 0.2627 0.0274
9 30 7 0.5644 0.0822
9 31 0 0.1795 0.0011
9 31 1 0.1690 0.0134
9 31 2 -0.1268 0.0128
9 31 3 0.8215 -0.0037
9 31 4 -0.6860 -0.0039
9 31 5 -0.2582 0.0019
9 31 6 0.0736 -0.0237
9 31 7 0.0960 0.0458
9 32 0 -0.9534 0.0040
9 32 1 0.6420 0.0014
9 32 2 -0.5765 0.0005
9 32 3 -0.0372 -0.0096
9 32 4 -0.5377 -0.0055
9 32 5 -0.5755 -0.0247
9 32 6 -0.2264 -0.0284
9 32 7 -0.3296 -0.0558
9 33 0 0.0146 0.0283
9 33 1 -0.1466 -0.0018
9 33 2 0.1360 -0.0140
9 33 3 -0.7818 -0.0208
9 33 4 0.5968 -0.0118
9 33 5 0.1135 -0.0006
9 33 6 -0.2590 0.0635
9 33 7 -0.1683 -0.0708
9 34 0 0.7325 -0.0157
9 34 1 -0.6782 -0.0082
9 34 2 0.4275 -0.0091
9 34 3 0.0597 -0.0020
9 34 4 0.3779 0.0263
9 34 5 0.9617 0.0160
9 34 6 0.0383 0.0296
9 34 7 0.1532 0.0413
9 35 0 -0.1756 -0.0400
9 35 1 -0.2107 -0.0156
9 35 2 -0.3669 -0.0088
9 35 3 0.9006 0.0314
9 35 4 -0.4443 0.0305
9 35 5 0.0693 0.0208
9 35 6 0.3354 -0.1099
9 36 0 -0.5484 0.0083
9 36 1 0.7319 -0.0009
9 36 2 -0.4537 0.0134
9 36 3 -0.1817 0.0108
9 36 4 -0.0314 -0.0332
9 36 5 -1.0239 -0.0005
9 36 6 0.1802 -0.0114
9 37 0 0.2436 0.0122
9 37 1 0.6577 0.0151
9 37 2 0.7489 0.0385
9 37 3 -0.9327 -0.0128
9 37 4 0.1950 -0.0295
9 37 5 -0.1883 -0.0580
9 37 6 -0.2561 0.1269
9 38 0 0.5562 0.0049
9 38 1 -0.7029 0.0253
9 38 2 0.5367 -0.0159
9 38 3 0.5088 0.0025
9 38 4 -0.2187 0.0091
9 38 5 0.6853 -0.0080
9 39 0 -0.2283 0.0337
9 39 1 -0.8970 0.0040
9 39 2 -0.9329 -0.0365
9 39 3 0.7008 -0.0292
9 39 4 0.1178 0.0065
9 39 5 0.2084 0.0882
9 40 0 -0.6404 -0.0043
9 40 1 0.5036 -0.0358
9 40 2 -0.5408 0.0276
9 40 3 -0.9274 -0.0352
9 40 4 0.1604 0.0395
9 40 5 -0.1750 0.0028
9 41 0 0.1641 -0.0503
9 41 1 0.8578 -0.0141
9 41 2 0.6564 -0.0105
9 41 3 -0.3201 0.0711
9 41 4 -0.3786 0.0184
9 42 0 0.5911 -0.0072
9 42 1 -0.2206 0.0064
9 42 2 0.4137 -0.0526
9 42 3 1.1568 0.0651
9 42 4 0.1061 -0.0847
9 43 0 -0.0901 0.0137
9 43 1 -0.7093 -0.0043
9 43 2 -0.0887 0.0684
9 43 3 0.0427 -0.0927
9 43 4 0.4714 -0.0247
9 44 0 -0.3842 0.0085
9 44 1 0.0159 0.0488
9 44 2 -0.2021 0.0780
9 44 3 -1.0129 -0.0747
9 45 0 0.0490 0.0501
9 45 1 0.6113 0.0339
9 45 2 -0.3198 -0.0915
9 46 0 0.1757 0.0075
9 46 1 0.0702 -0.0850
9 46 2 0.0060 -0.0836
9 47 0 -0.0609 -0.0910
9 47 1 -0.5393 -0.0420
10 0 0 -2.1858 0.0014
10 0 2 -3.3464 -0.0025
10 0 4 -1.8022 -0.0120
10 0 6 -0.1003 0.0044
10 0 8 0.5546 -0.0099
10 1 0 1.0994 0.0080
10 1 1 -0.1322 -0.0150
10 1 2 0.6209 -0.0047
10 1 3 -0.4575 -0.0038
10 1 4 0.6094 -0.0032
10 1 5 -0.2466 -0.0073
10 1 6 0.1274 0.0159
10 1 7 -0.0499 -0.0040
10 1 8 0.1748 -0.0019
10 1 9 -0.1380 -0.0454
10 2 0 2.1283 0.0011
10 2 1 -0.2629 0.0012
10 2 2 3.2479 -0.0040
10 2 3 -0.0825 -0.0126
10 2 4 1.6140 0.0017
10 2 5 0.0118 0.0102
10 2 6 -0.0105 -0.0022
10 2 7 0.0993 -0.0129
10 2 8 -0.6447 -0.0104
10 2 9 0.1082 -0.0076
10 3 0 -1.5227 -0.0137
10 3 1 0.3166 0.0082
10 3 2 -0.6385 0.0061
10 3 3 1.2618 0.0086
10 3 4 -0.5480 0.0004
10 3 5 0.5697 0.0051
10 3 6 -0.0311 -0.0206
10 3 7 0.0592 -0.0149
10 3 8 -0.0961 0.0029
10 3 9 0.3531 0.0409
10 4 0 -1.9990 -0.0070
10 4 1 0.4212 0.0068
10 4 2 -2.9424 0.0029
10 4 3 0.0110 0.0097
10 4 4 -1.1950 0.0092
10 4 5 0.0725 0.0054
10 4 6 0.2129 0.0024
10 4 7 -0.0115 0.0058
10 4 8 0.8410 -0.0026
10 4 9 -0.1236 0.0157
10 5 0 2.0747 0.0064
10 5 1 -0.3340 -0.0049
10 5 2 0.6045 -0.0004
10 5 3 -1.8017 -0.0102
10 5 4 0.3935 0.0029
10 5 5 -0.5815 0.0039
10 5 6 0.0055 -0.0003
10 5 7 0.0862 0.0216
10 5 8 0.1407 -0.0081
10 5 9 -0.4111 -0.0224
10 6 0 1.8729 0.0101
10 6 1 -0.3973 -0.0068
10 6 2 2.4299 0.0044
10 6 3 0.1339 -0.0008
10 6 4 0.7919 -0.0107
10 6 5 -0.2606 -0.0150
10 6 6 -0.2922 -0.0033
10 6 7 -0.1893 -0.0035
10 6 8 -0.9932 0.0346
10 6 9 0.0995 -0.0036
10 7 0 -2.4513 0.0073
10 7 1 0.2385 0.0077
10 7 2 -0.5033 -0.0027
10 7 3 2.0503 0.0055
10 7 4 -0.2004 -0.0026
10 7 5 0.4548 -0.0114
10 7 6 -0.1454 0.0168
10 7 7 -0.2611 -0.0084
10 7 8 -0.3982 0.0163
10 7 9 0.2807 0.0007
10 8 0 -1.7583 -0.0044
10 8 1 0.1548 0.0020
10 8 2 -1.7802 -0.0089
10 8 3 -0.1417 -0.0039
10 8 4 -0.4647 0.0006
10 8 5 0.4655 0.0062
10 8 6 0.2160 0.0020
10 8 7 0.2639 0.0022
10 8 8 1.0094 -0.0430
10 8 9 -0.1372 -0.0140
10 9 0 2.5675 -0.0138
10 9 1 -0.1447 -0.0080
10 9 2 0.4125 -0.0007
10 9 3 -2.0511 -0.0003
10 9 4 0.1289 -0.0002
10 9 5 -0.3742 0.0035
10 9 6 0.3399 -0.0065
10 9 7 0.3243 -0.0048
10 9 8 0.6798 -0.0155
10 9 9 -0.0002 0.0179
10 10 0 1.5855 -0.0027
10 10 1 0.2663 -0.0032
10 10 2 1.1543 0.0047
10 10 3 -0.0406 -0.0021
10 10 4 0.1107 0.0075
10 10 5 -0.5841 0.0166
10 10 6 -0.1182 0.0016
10 10 7 -0.1058 0.0050
10 10 8 -0.9144 0.0127
10 10 9 0.2058 0.0195
10 11 0 -2.4958 0.0071
10 11 1 0.0911 0.0003
10 11 2 -0.3904 0.0035
10 11 3 1.8647 0.0008
10 11 4 -0.2811 0.0003
10 11 5 0.2985 0.0141
10 11 6 -0.4201 -0.0146
10 11 7 -0.2765 0.0006
10 11 8 -0.7309 -0.0017
10 11 9 -0.3486 -0.0341
10 12 0 -1.3135 0.0001
10 12 1 -0.7053 0.0103
10 12 2 -0.7345 0.0063
10 12 3 0.2413 0.0089
10 12 4 0.2817 -0.0015
10 12 5 0.5883 -0.0300
10 12 6 0.0757 -0.0072
10 12 7 -0.1605 -0.0090
10 12 8 0.7852 0.0266
10 12 9 -0.1841 -0.0117
10 13 0 2.2735 0.0042
10 13 1 -0.0083 0.0099
10 13 2 0.3919 -0.0015
10 13 3 -1.5820 -0.0045
10 13 4 0.5598 0.0017
10 13 5 -0.1209 -0.0178
10 13 6 0.3590 0.0181
10 13 7 0.2035 0.0127
10 13 8 0.5142 0.0241
10 13 9 0.6600 0.0482
10 14 0 1.0314 0.0091
10 14 1 0.9346 -0.0124
10 14 2 0.5978 -0.0162
10 14 3 -0.2803 -0.0044
10 14 4 -0.5580 -0.0090
10 14 5 -0.5455 0.0152
10 14 6 -0.0415 0.0150
10 14 7 0.3484 -0.0067
10 14 8 -0.6578 -0.0362
10 14 9 0.0663 -0.0014
10 15 0 -1.8649 -0.0062
10 15 1 -0.1696 -0.0142
10 15 2 -0.3387 0.0006
10 15 3 1.3209 0.0060
10 15 4 -0.7489 -0.0004
10 15 5 -0.0802 0.0003
10 15 6 -0.2611 -0.0017
10 15 7 -0.1400 -0.0160
10 15 8 -0.2080 -0.0282
10 15 9 -0.8076 -0.0566
10 16 0 -0.9004 -0.0108
10 16 1 -0.8406 0.0045
10 16 2 -0.6561 0.0169
10 16 3 0.1563 -0.0052
10 16 4 0.6008 0.0061
10 16 5 0.5493 0.0161
10 16 6 -0.0014 -0.0219
10 16 7 -0.3676 0.0362
10 16 8 0.5137 0.0080
10 16 9 0.0012 0.0186
10 17 0 1.3009 -0.0034
10 17 1 0.3969 0.0124
10 17 2 0.2228 -0.0058
10 17 3 -1.1580 -0.0055
10 17 4 0.7293 -0.0044
10 17 5 0.1113 0.0151
10 17 6 0.2113 -0.0148
10 17 7 0.0755 0.0098
10 17 8 -0.0003 0.0014
10 17 9 0.6897 0.0539
10 18 0 0.9704 0.0012
10 18 1 0.5477 0.0037
10 18 2 0.7415 -0.0068
10 18 3 0.0043 0.0043
10 18 4 -0.4872 0.0073
10 18 5 -0.6217 -0.0299
10 18 6 -0.0385 0.0220
10 18 7 0.2292 -0.0493
10 18 8 -0.3393 0.0373
10 18 9 0.0793 -0.0457
10 19 0 -0.7533 0.0109
10 19 1 -0.5591 -0.0087
10 19 2 -0.0964 0.0105
10 19 3 1.0858 0.0071
10 19 4 -0.5765 0.0073
10 19 5 0.0635 -0.0069
10 19 6 -0.2118 0.0211
10 19 7 -0.0551 -0.0120
10 19 8 0.0364 0.0415
10 20 0 -1.0911 0.0073
10 20 1 -0.2922 -0.0025
10 20 2 -0.7631 -0.0061
10 20 3 -0.1005 0.0082
10 20 4 0.3841 -0.0113
10 20 5 0.6841 0.0101
10 20 6 0.2200 -0.0156
10 20 7 -0.0157 0.0234
10 20 8 0.1663 -0.0749
10 21 0 0.4051 -0.0033
10 21 1 0.6075 0.0049
10 21 2 0.0093 -0.0064
10 21 3 -1.0631 -0.0080
10 21 4 0.4565 -0.0070
10 21 5 -0.2621 -0.0137
10 21 6 0.2374 -0.0203
10 21 7 0.1662 0.0284
10 21 8 0.0808 -0.0699
10 22 0 1.0634 -0.0043
10 22 1 0.1643 -0.0034
10 22 2 0.7661 0.0121
10 22 3 0.1183 -0.0168
10 22 4 -0.3566 -0.0004
10 22 5 -0.6393 0.0198
10 22 6 -0.4348 0.0116
10 22 7 -0.1179 0.0328
10 22 8 -0.0428 0.0919
10 23 0 -0.2728 -0.0119
10 23 1 -0.5915 0.0000
10 23 2 -0.0006 -0.0033
10 23 3 1.0711 0.0003
10 23 4 -0.4639 0.0083
10 23 5 0.3014 0.0205
10 23 6 -0.2664 0.0104
10 23 7 -0.3967 -0.0417
10 23 8 -0.2642 0.0682
10 24 0 -0.8704 -0.0045
10 24 1 -0.0413 0.0031
10 24 2 -0.8266 -0.0107
10 24 3 -0.1025 0.0114
10 24 4 0.3322 0.0092
10 24 5 0.4823 -0.0249
10 24 6 0.5005 -0.0140
10 24 7 0.0233 -0.0910
10 24 8 -0.0154 -0.0882
10 25 0 0.2134 0.0149
10 25 1 0.5404 -0.0073
10 25 2 0.1024 0.0079
10 25 3 -1.0850 0.0156
10 25 4 0.5633 -0.0117
10 25 5 -0.1675 -0.0089
10 25 6 0.2501 0.0175
10 25 7 0.5803 0.0359
10 25 8 0.3764 -0.0519
10 26 0 0.6912 0.0063
10 26 1 -0.1998 0.0029
10 26 2 0.9096 0.0097
10 26 3 0.1175 0.0020
10 26 4 -0.2069 0.0003
10 26 5 -0.3081 0.0032
10 26 6 -0.3551 0.0121
10 26 7 0.2765 0.1274
10 27 0 -0.1075 -0.0028
10 27 1 -0.3914 0.0164
10 27 2 -0.2777 -0.0028
10 27 3 1.0372 -0.0256
10 27 4 -0.6471 0.0101
10 27 5 -0.0421 -0.0026
10 27 6 -0.1233 -0.0597
10 27 7 -0.5416 -0.0191
10 28 0 -0.6645 0.0033
10 28 1 0.4849 -0.0040
10 28 2 -0.8760 -0.0101
10 28 3 -0.1955 -0.0123
10 28 4 -0.0561 -0.0176
10 28 5 0.1931 0.0137
10 28 6 0.1077 0.0046
10 28 7 -0.5536 -0.1318
10 29 0 -0.0115 -0.0013
10 29 1 0.1100 -0.0215
10 29 2 0.3956 -0.0057
10 29 3 -0.8838 0.0177
10 29 4 0.6340 -0.0022
10 29 5 0.2401 0.0026
10 29 6 -0.1171 0.0958
10 29 7 0.2774 0.0097
10 30 0 0.7128 -0.0158
10 30 1 -0.6296 -0.0017
10 30 2 0.6500 0.0039
10 30 3 0.2847 0.0141
10 30 4 0.3827 0.0232
10 30 5 -0.0936 -0.0036
10 30 6 0.0791 -0.0252
10 30 7 0.5803 0.1066
10 31 0 0.0309 -0.0181
10 31 1 0.1613 0.0129
10 31 2 -0.3658 0.0084
10 31 3 0.6979 0.0003
10 31 4 -0.5278 -0.0031
10 31 5 -0.3708 0.0029
10 31 6 0.3744 -0.1123
10 31 7 0.0400 -0.0093
10 32 0 -0.6647 0.0199
10 32 1 0.5824 0.0008
10 32 2 -0.3508 0.0083
10 32 3 -0.2951 -0.0084
10 32 4 -0.6002 -0.0162
10 32 5 -0.0946 -0.0171
10 32 6 -0.1105 0.0270
10 33 0 0.0774 0.0373
10 33 1 -0.1920 0.0100
10 33 2 0.2809 -0.0010
10 33 3 -0.6176 -0.0076
10 33 4 0.3944 0.0036
10 33 5 0.3888 -0.0090
10 33 6 -0.5202 0.1167
10 34 0 0.4987 -0.0123
10 34 1 -0.4882 0.0157
10 34 2 0.2085 -0.0101
10 34 3 0.2408 0.0031
10 34 4 0.5531 0.0132
10 34 5 0.3745 0.0171
10 34 6 -0.0011 -0.0067
10 35 0 -0.2185 -0.0169
10 35 1 -0.0684 -0.0275
10 35 2 -0.3159 -0.0091
10 35 3 0.6760 -0.0049
10 35 4 -0.2744 -0.0120
10 35 5 -0.2889 0.0220
10 35 6 0.4919 -0.1188
10 36 0 -0.3651 0.0016
10 36 1 0.5035 -0.0323
10 36 2 -0.3293 -0.0049
10 36 3 -0.2786 -0.0139
10 36 4 -0.2758 -0.0218
10 36 5 -0.5901 0.0078
10 37 0 0.2928 -0.0395
10 37 1 0.4008 0.0205
10 37 2 0.4648 0.0034
10 37 3 -0.7390 0.0244
10 37 4 0.1316 0.0380
10 37 5 0.1290 -0.0448
10 38 0 0.3714 0.0021
10 38 1 -0.6207 0.0199
10 38 2 0.5703 0.0105
10 38 3 0.5196 0.0493
10 38 4 0.0101 0.0304
10 38 5 0.5710 -0.0297
10 39 0 -0.2995 0.0731
10 39 1 -0.5579 -0.0035
10 39 2 -0.4978 0.0330
10 39 3 0.6501 -0.0334
10 39 4 0.0821 -0.0666
10 40 0 -0.4503 -0.0024
10 40 1 0.7060 0.0298
10 40 2 -0.6766 0.0264
10 40 3 -0.8315 -0.0920
10 40 4 0.0301 -0.0252
10 41 0 0.2942 -0.0336
10 41 1 0.5272 0.0171
10 41 2 0.2543 -0.0888
10 41 3 -0.4017 0.0316
10 42 0 0.4782 0.0176
10 42 1 -0.6553 -0.0873
10 42 2 0.5332 -0.0961
10 42 3 0.9304 0.1087
10 43 0 -0.2862 -0.0573
10 43 1 -0.4715 -0.0725
10 43 2 0.1149 0.1274
10 44 0 -0.4316 -0.0561
10 44 1 0.4729 0.1104
10 44 2 -0.2534 0.1438
10 45 0 0.2309 0.1243
10 45 1 0.4633 0.1232
10 46 0 0.3561 0.0959
11 0 0 -1.0645 -0.0025
11 0 2 -2.8007 0.0034
11 0 4 -1.3242 -0.0029
11 0 6 0.1559 -0.0084
11 0 8 0.3555 0.0353
11 1 0 1.3461 0.0024
11 1 1 -0.1417 0.0018
11 1 2 0.5959 -0.0016
11 1 3 -0.3351 -0.0106
11 1 4 -0.1697 0.0055
11 1 5 -0.1930 0.0007
11 1 6 -0.1329 0.0205
11 1 7 -0.0051 0.0024
11 1 8 -0.0247 0.0058
11 1 9 -0.1506 -0.1186
11 2 0 1.0630 0.0089
11 2 1 -0.3475 0.0030
11 2 2 2.7119 -0.0063
11 2 3 -0.1691 -0.0150
11 2 4 1.2327 -0.0161
11 2 5 -0.1254 -0.0018
11 2 6 -0.2506 0.0010
11 2 7 -0.0657 -0.0107
11 2 8 -0.5264 -0.0602
11 2 9 0.1677 -0.0194
11 3 0 -1.7982 -0.0070
11 3 1 0.3692 -0.0018
11 3 2 -0.6084 0.0028
11 3 3 0.9728 0.0048
11 3 4 -0.0348 -0.0157
11 3 5 0.4225 0.0071
11 3 6 0.0420 -0.0361
11 3 7 -0.0922 -0.0020
11 3 8 -0.0390 -0.0059
11 3 9 0.3342 0.0828
11 4 0 -1.0788 -0.0129
11 4 1 0.5853 0.0024
11 4 2 -2.4156 -0.0015
11 4 3 0.1689 0.0080
11 4 4 -0.9979 0.0239
11 4 5 0.2030 0.0212
11 4 6 0.3932 0.0163
11 4 7 0.1503 -0.0076
11 4 8 0.8515 0.0265
11 4 9 -0.2461 0.0178
11 5 0 2.3152 -0.0025
11 5 1 -0.4664 -0.0046
11 5 2 0.6203 0.0030
11 5 3 -1.4814 -0.0024
11 5 4 0.2040 0.0169
11 5 5 -0.3667 -0.0041
11 5 6 0.0546 0.0102
11 5 7 0.3172 -0.0024
11 5 8 0.2280 -0.0133
11 5 9 -0.2918 -0.0404
11 6 0 1.1394 0.0096
11 6 1 -0.6479 -0.0078
11 6 2 1.9010 0.0106
11 6 3 -0.0855 0.0058
11 6 4 0.6882 -0.0170
11 6 5 -0.3128 -0.0183
11 6 6 -0.3772 -0.0266
11 6 7 -0.2197 0.0020
11 6 8 -1.0065 0.0345
11 6 9 0.2836 0.0011
11 7 0 -2.5288 0.0097
11 7 1 0.4494 0.0131
11 7 2 -0.6649 -0.0100
11 7 3 1.7392 0.0033
11 7 4 -0.2208 0.0009
11 7 5 0.1887 -0.0092
11 7 6 -0.1001 0.0248
11 7 7 -0.4203 0.0045
11 7 8 -0.4957 0.0279
11 7 9 0.1321 0.0118
11 8 0 -1.2186 0.0010
11 8 1 0.5143 0.0086
11 8 2 -1.2889 -0.0088
11 8 3 0.1236 -0.0115
11 8 4 -0.3335 0.0029
11 8 5 0.5303 -0.0065
11 8 6 0.2388 0.0137
11 8 7 0.2174 0.0195
11 8 8 0.9142 -0.0527
11 8 9 -0.3573 -0.0162
11 9 0 2.4250 -0.0043
11 9 1 -0.4091 -0.0116
11 9 2 0.8026 0.0103
11 9 3 -1.7079 0.0002
11 9 4 0.2547 -0.0230
11 9 5 -0.0672 0.0105
11 9 6 0.1239 -0.0316
11 9 7 0.2491 -0.0034
11 9 8 0.6422 -0.0141
11 9 9 -0.0108 0.0080
11 10 0 1.2254 -0.0090
11 10 1 -0.2033 -0.0045
11 10 2 0.7928 0.0021
11 10 3 -0.2875 0.0008
11 10 4 -0.0477 0.0059
11 10 5 -0.7446 0.0269
11 10 6 -0.1713 0.0065
11 10 7 -0.1318 -0.0214
11 10 8 -0.7681 -0.0009
11 10 9 0.4044 0.0146
11 11 0 -2.2455 -0.0045
11 11 1 0.4205 -0.0001
11 11 2 -1.0124 -0.0023
11 11 3 1.5026 -0.0076
11 11 4 -0.4799 0.0204
11 11 5 -0.0184 0.0063
11 11 6 -0.1650 0.0120
11 11 7 0.0152 0.0038
11 11 8 -0.5028 -0.0160
11 11 9 -0.0490 -0.0322
11 12 0 -1.0848 0.0056
11 12 1 -0.2023 0.0013
11 12 2 -0.5523 -0.0030
11 12 3 0.3573 0.0123
11 12 4 0.3804 -0.0042
11 12 5 0.7671 -0.0241
11 12 6 0.2113 -0.0066
11 12 7 0.0120 -0.0018
11 12 8 0.7256 0.0826
11 13 0 2.1323 0.0056
11 13 1 -0.4669 0.0068
11 13 2 1.1583 -0.0078
11 13 3 -1.3085 0.0088
11 13 4 0.7850 0.0076
11 13 5 0.1440 -0.0158
11 13 6 0.1962 0.0040
11 13 7 -0.1127 -0.0076
11 13 8 0.1237 0.0284
11 14 0 0.8394 0.0029
11 14 1 0.5522 -0.0021
11 14 2 0.5282 0.0081
11 14 3 -0.1859 -0.0109
11 14 4 -0.5545 0.0003
11 14 5 -0.6107 0.0047
11 14 6 -0.2136 -0.0082
11 14 7 0.0624 0.0169
11 14 8 -0.7291 -0.1224
11 15 0 -1.9756 -0.0025
11 15 1 0.4742 -0.0018
11 15 2 -1.1116 0.0122
11 15 3 1.2234 -0.0024
11 15 4 -0.9073 -0.0254
11 15 5 -0.2273 0.0011
11 15 6 -0.1734 0.0012
11 15 7 0.0433 0.0091
11 15 8 0.2899 -0.0063
11 16 0 -0.6372 -0.0032
11 16 1 -0.7132 0.0012
11 16 2 -0.5605 -0.0059
11 16 3 -0.1170 0.0008
11 16 4 0.5322 -0.0045
11 16 5 0.5037 0.0115
11 16 6 0.1326 0.0064
11 16 7 -0.0075 -0.0050
11 16 8 0.6510 0.0894
11 17 0 1.6205 0.0029
11 17 1 -0.4109 -0.0026
11 17 2 0.8789 -0.0076
11 17 3 -1.1988 -0.0001
11 17 4 0.7759 0.0105
11 17 5 0.1134 0.0157
11 17 6 0.1321 -0.0180
11 17 7 0.0126 0.0019
11 17 8 -0.5429 -0.0358
11 18 0 0.5838 -0.0049
11 18 1 0.6726 0.0051
11 18 2 0.5104 -0.0013
11 18 3 0.3363 -0.0002
11 18 4 -0.3986 0.0144
11 18 5 -0.5780 -0.0101
11 18 6 -0.1285 0.0183
11 18 7 -0.2239 -0.0082
11 18 8 -0.4824 -0.0074
11 19 0 -1.1183 -0.0048
11 19 1 0.3071 -0.0041
11 19 2 -0.5808 -0.0030
11 19 3 1.1332 -0.0072
11 19 4 -0.5771 0.0143
11 19 5 0.1747 -0.0063
11 19 6 -0.1642 0.0306
11 19 7 -0.0178 -0.0315
11 19 8 0.5385 0.0716
11 20 0 -0.6237 0.0077
11 20 1 -0.5212 -0.0112
11 20 2 -0.3606 0.0019
11 20 3 -0.3857 0.0079
11 20 4 0.2859 -0.0180
11 20 5 0.6734 -0.0086
11 20 6 0.3138 -0.0327
11 20 7 0.5628 -0.0103
11 20 8 0.3027 -0.0761
11 21 0 0.6879 0.0023
11 21 1 -0.1796 0.0131
11 21 2 0.3403 0.0125
11 21 3 -0.9960 0.0135
11 21 4 0.4973 -0.0154
11 21 5 -0.4194 -0.0167
11 21 6 0.2877 -0.0314
11 21 7 0.1199 0.0722
11 21 8 -0.2907 -0.0844
11 22 0 0.6121 0.0009
11 22 1 0.3217 0.0107
11 22 2 0.2161 0.0028
11 22 3 0.3354 -0.0041
11 22 4 -0.2629 0.0123
11 22 5 -0.5525 0.0278
11 22 6 -0.5468 0.0089
11 22 7 -0.7994 0.0545
11 23 0 -0.4595 0.0029
11 23 1 0.0060 -0.0108
11 23 2 -0.2288 -0.0136
11 23 3 0.8478 -0.0083
11 23 4 -0.5301 -0.0038
11 23 5 0.4477 0.0167
11 23 6 -0.3876 0.0144
11 23 7 -0.3689 -0.1022
11 24 0 -0.5017 -0.0079
11 24 1 -0.0394 -0.0067
11 24 2 -0.2031 0.0000
11 24 3 -0.2870 -0.0168
11 24 4 0.2948 -0.0095
11 24 5 0.2344 -0.0244
11 24 6 0.5984 0.0392
11 24 7 0.7250 -0.0899
11 25 0 0.3507 -0.0062
11 25 1 0.1847 0.0003
11 25 2 0.2699 0.0053
11 25 3 -0.7551 -0.0038
11 25 4 0.5516 0.0142
11 25 5 -0.2815 0.0109
11 25 6 0.3250 0.0284
11 25 7 0.5761 0.1024
11 26 0 0.4021 -0.0004
11 26 1 -0.3504 0.0053
11 26 2 0.3252 -0.0119
11 26 3 0.2918 0.0328
11 26 4 -0.2828 0.0186
11 26 5 0.0080 -0.0077
11 26 6 -0.4379 -0.0786
11 26 7 -0.3462 0.0965
11 27 0 -0.2217 0.0070
11 27 1 -0.2655 0.0043
11 27 2 -0.4189 0.0044
11 27 3 0.7138 0.0126
11 27 4 -0.4795 -0.0073
11 27 5 0.0355 -0.0296
11 27 6 -0.0861 -0.0898
11 27 7 -0.5355 -0.0778
11 28 0 -0.4279 0.0159
11 28 1 0.7264 -0.0056
11 28 2 -0.4213 0.0194
11 28 3 -0.3422 -0.0234
11 28 4 0.1401 -0.0267
11 28 5 0.0275 0.0434
11 28 6 0.2329 0.0960
11 29 0 0.0725 -0.0055
11 29 1 0.1397 0.0012
11 29 2 0.5493 -0.0039
11 29 3 -0.6662 -0.0166
11 29 4 0.3170 0.0046
11 29 5 0.2239 0.0127
11 29 6 -0.2000 0.1403
11 30 0 0.5337 -0.0174
11 30 1 -0.8771 0.0057
11 30 2 0.3184 -0.0143
11 30 3 0.3756 -0.0023
11 30 4 0.1265 0.0123
11 30 5 -0.2465 -0.0509
11 30 6 -0.1151 -0.0974
11 31 0 -0.0157 0.0025
11 31 1 0.1049 -0.0062
11 31 2 -0.5393 -0.0083
11 31 3 0.5836 0.0161
11 31 4 -0.1184 -0.0233
11 31 5 -0.4615 0.0217
11 31 6 0.3840 -0.1518
11 32 0 -0.5581 0.0006
11 32 1 0.7260 -0.0126
11 32 2 -0.0440 -0.0002
11 32 3 -0.3176 0.0172
11 32 4 -0.3850 0.0227
11 32 5 0.3830 0.0295
11 32 6 0.0664 0.0855
11 33 0 0.0945 -0.0057
11 33 1 -0.2583 0.0001
11 33 2 0.3963 0.0178
11 33 3 -0.5072 -0.0056
11 33 4 -0.0370 0.0566
11 33 5 0.6000 -0.0392
11 34 0 0.4156 0.0139
11 34 1 -0.4528 0.0258
11 34 2 -0.1697 0.0193
11 34 3 0.1846 -0.0063
11 34 4 0.4666 -0.0469
11 34 5 -0.2875 -0.0095
11 35 0 -0.2189 0.0222
11 35 1 0.2178 0.0155
11 35 2 -0.2430 -0.0038
11 35 3 0.4917 -0.0133
11 35 4 0.0864 -0.0886
11 35 5 -0.5605 0.0339
11 36 0 -0.1884 -0.0085
11 36 1 0.3326 -0.0199
11 36 2 0.1345 -0.0361
11 36 3 -0.1087 -0.0244
11 36 4 -0.3271 0.0341
11 37 0 0.2937 -0.0353
11 37 1 -0.0794 -0.0255
11 37 2 0.1621 -0.0389
11 37 3 -0.5142 0.0218
11 37 4 -0.0498 0.1092
11 38 0 0.0251 -0.0027
11 38 1 -0.4581 -0.0329
11 38 2 0.0858 0.0289
11 38 3 0.1909 0.0586
11 38 4 0.1059 0.0041
11 39 0 -0.3257 0.0090
11 39 1 -0.0220 0.0070
11 39 2 -0.1086 0.0905
11 39 3 0.4720 -0.0053
11 40 0 0.0025 -0.0166
11 40 1 0.6573 0.1150
11 40 2 -0.2644 0.0223
11 40 3 -0.3483 -0.0809
11 41 0 0.3567 0.0639
11 41 1 0.0754 0.0510
11 41 2 0.0095 -0.1211
11 42 0 0.0726 0.0801
11 42 1 -0.6919 -0.1635
11 42 2 0.2717 -0.0975
11 43 0 -0.3537 -0.1314
11 43 1 -0.1345 -0.1228
11 44 0 -0.1729 -0.1531
12 0 0 -0.2501 0.0020
12 0 2 -1.9413 0.0063
12 0 4 -0.9224 0.0106
12 0 6 -0.0063 -0.0086
12 0 8 -0.0382 0.0887
12 1 0 1.1936 0.0004
12 1 1 -0.0992 0.0099
12 1 2 0.5467 0.0004
12 1 3 -0.1874 0.0091
12 1 4 -0.5528 0.0067
12 1 5 -0.0366 0.0286
12 1 6 -0.1432 0.0103
12 1 7 0.1041 0.0337
12 1 8 -0.2714 0.0183
12 2 0 0.3070 -0.0007
12 2 1 -0.3399 0.0025
12 2 2 1.8562 -0.0082
12 2 3 -0.0683 0.0070
12 2 4 0.9229 -0.0297
12 2 5 -0.0359 -0.0004
12 2 6 0.0005 0.0024
12 2 7 -0.2034 -0.0121
12 2 8 -0.1267 -0.1039
12 3 0 -1.6162 0.0004
12 3 1 0.2737 -0.0085
12 3 2 -0.4977 0.0040
12 3 3 0.5857 -0.0127
12 3 4 0.2913 -0.0133
12 3 5 0.1035 -0.0066
12 3 6 0.0120 -0.0266
12 3 7 -0.3030 0.0049
12 3 8 0.0883 -0.0252
12 4 0 -0.4481 0.0040
12 4 1 0.5485 -0.0036
12 4 2 -1.5775 0.0033
12 4 3 0.1137 -0.0101
12 4 4 -0.8432 0.0176
12 4 5 0.0702 0.0323
12 4 6 -0.0042 0.0185
12 4 7 0.2480 -0.0345
12 4 8 0.4222 0.0596
12 5 0 2.0752 -0.0083
12 5 1 -0.3787 0.0073
12 5 2 0.4932 -0.0052
12 5 3 -0.9503 0.0040
12 5 4 -0.0109 0.0091
12 5 5 -0.1457 -0.0146
12 5 6 0.0234 0.0167
12 5 7 0.3870 -0.0362
12 5 8 0.1423 -0.0037
12 6 0 0.6165 -0.0063
12 6 1 -0.5828 -0.0026
12 6 2 1.1237 0.0007
12 6 3 -0.1768 0.0102
12 6 4 0.5776 0.0097
12 6 5 -0.2219 -0.0249
12 6 6 0.0227 -0.0319
12 6 7 -0.1994 0.0453
12 6 8 -0.5279 0.0123
12 7 0 -2.2001 0.0086
12 7 1 0.4024 -0.0073
12 7 2 -0.6361 -0.0052
12 7 3 1.0993 0.0117
12 7 4 -0.1399 0.0122
12 7 5 0.1346 0.0169
12 7 6 0.1156 0.0152
12 7 7 -0.1977 0.0242
12 7 8 -0.2735 0.0271
12 8 0 -0.7706 0.0025
12 8 1 0.4832 0.0041
12 8 2 -0.6622 0.0025
12 8 3 0.2808 -0.0081
12 8 4 -0.1963 -0.0180
12 8 5 0.5352 -0.0088
12 8 6 0.0034 0.0134
12 8 7 0.2345 -0.0126
12 8 8 0.4231 -0.0470
12 9 0 1.9866 0.0002
12 9 1 -0.4086 0.0054
12 9 2 0.9288 0.0164
12 9 3 -0.9662 -0.0110
12 9 4 0.2641 -0.0313
12 9 5 -0.0495 -0.0062
12 9 6 -0.2193 -0.0433
12 9 7 -0.2042 0.0022
12 9 8 0.2555 -0.0116
12 10 0 0.8723 0.0002
12 10 1 -0.3026 0.0074
12 10 2 0.4130 -0.0037
12 10 3 -0.3347 0.0075
12 10 4 -0.0990 0.0038
12 10 5 -0.7838 0.0189
12 10 6 -0.1058 0.0152
12 10 7 -0.3699 -0.0173
12 10 8 -0.3461 0.0060
12 11 0 -1.7218 -0.0025
12 11 1 0.4968 0.0007
12 11 2 -1.2372 -0.0070
12 11 3 0.7421 -0.0070
12 11 4 -0.4764 0.0179
12 11 5 -0.0876 -0.0018
12 11 6 0.1158 0.0396
12 11 7 0.5010 0.0036
12 11 8 -0.1213 -0.0198
12 12 0 -0.8637 0.0061
12 12 1 0.0710 -0.0171
12 12 2 -0.4329 -0.0060
12 12 3 0.2171 -0.0069
12 12 4 0.2029 0.0072
12 12 5 0.7023 0.0056
12 12 6 0.1974 -0.0129
12 12 7 0.4457 0.0089
12 12 8 0.4099 0.0845
12 13 0 1.6210 -0.0054
12 13 1 -0.6924 -0.0083
12 13 2 1.3820 -0.0179
12 13 3 -0.6817 0.0147
12 13 4 0.6772 0.0217
12 13 5 0.2014 0.0019
12 13 6 0.0597 -0.0056
12 13 7 -0.4724 -0.0395
12 13 8 -0.0872 0.0206
12 14 0 0.7084 -0.0145
12 14 1 0.1762 0.0104
12 14 2 0.5591 0.0172
12 14 3 0.0441 0.0002
12 14 4 -0.1916 -0.0026
12 14 5 -0.3848 -0.0258
12 14 6 -0.1766 -0.0146
12 14 7 -0.3876 0.0235
12 14 8 -0.4710 -0.1534
12 15 0 -1.6158 0.0068
12 15 1 0.9025 0.0113
12 15 2 -1.2846 0.0252
12 15 3 0.8211 -0.0021
12 15 4 -0.7004 -0.0413
12 15 5 -0.2107 0.0019
12 15 6 -0.0849 -0.0254
12 15 7 0.2593 0.0615
12 15 8 0.3286 0.0170
12 16 0 -0.4571 0.0125
12 16 1 -0.3755 0.0000
12 16 2 -0.5752 -0.0163
12 16 3 -0.2613 0.0131
12 16 4 0.1711 -0.0043
12 16 5 0.2198 0.0152
12 16 6 0.0946 0.0203
12 16 7 0.3458 -0.0456
12 17 0 1.5050 0.0052
12 17 1 -1.0066 -0.0088
12 17 2 1.0239 -0.0006
12 17 3 -0.9702 -0.0044
12 17 4 0.5836 0.0155
12 17 5 0.1002 -0.0079
12 17 6 0.0103 0.0244
12 17 7 -0.1425 -0.0406
12 18 0 0.2224 -0.0018
12 18 1 0.4712 0.0054
12 18 2 0.3948 0.0073
12 18 3 0.2867 -0.0221
12 18 4 -0.1412 0.0031
12 18 5 -0.3745 0.0088
12 18 6 -0.1073 0.0077
12 18 7 -0.4981 0.0480
12 19 0 -1.2246 -0.0126
12 19 1 0.9604 0.0056
12 19 2 -0.7478 -0.0266
12 19 3 0.9564 -0.0127
12 19 4 -0.5299 0.0213
12 19 5 0.0639 0.0127
12 19 6 -0.0871 0.0022
12 19 7 0.1615 -0.0129
12 20 0 -0.0657 -0.0052
12 20 1 -0.4507 -0.0161
12 20 2 -0.0928 -0.0019
12 20 3 -0.1638 0.0134
12 20 4 0.0608 -0.0017
12 20 5 0.5513 -0.0223
12 20 6 0.2485 -0.0167
12 20 7 0.7899 -0.0451
12 21 0 0.8965 0.0016
12 21 1 -0.7896 -0.0051
12 21 2 0.5515 0.0225
12 21 3 -0.7934 0.0275
12 21 4 0.6226 -0.0218
12 21 5 -0.1956 -0.0034
12 21 6 0.3675 -0.0239
12 21 7 -0.1252 0.0720
12 22 0 -0.0486 0.0049
12 22 1 0.3151 0.0068
12 22 2 -0.1761 -0.0040
12 22 3 0.0497 0.0121
12 22 4 0.0259 0.0063
12 22 5 -0.3852 0.0264
12 22 6 -0.3650 -0.0390
12 22 7 -0.9662 0.0444
12 23 0 -0.6438 0.0133
12 23 1 0.5277 0.0029
12 23 2 -0.4516 0.0057
12 23 3 0.6170 -0.0095
12 23 4 -0.7192 -0.0091
12 23 5 0.2527 -0.0298
12 23 6 -0.5827 0.0184
12 23 7 -0.0490 -0.1154
12 24 0 0.1533 -0.0052
12 24 1 -0.0407 0.0179
12 24 2 0.2788 0.0232
12 24 3 -0.0397 -0.0348
12 24 4 -0.0249 -0.0070
12 24 5 -0.0590 -0.0257
12 24 6 0.3253 0.1298
12 25 0 0.4529 -0.0128
12 25 1 -0.2185 0.0064
12 25 2 0.4416 -0.0236
12 25 3 -0.5313 -0.0269
12 25 4 0.6472 0.0268
12 25 5 -0.2327 0.0692
12 25 6 0.4828 0.0138
12 26 0 -0.1771 0.0088
12 26 1 -0.3670 -0.0258
12 26 2 -0.1981 -0.0466
12 26 3 0.1080 0.0338
12 26 4 -0.0633 -0.0082
12 26 5 0.3584 0.0069
12 26 6 -0.1962 -0.1834
12 27 0 -0.2501 0.0050
12 27 1 -0.0399 -0.0190
12 27 2 -0.5098 0.0164
12 27 3 0.5400 0.0423
12 27 4 -0.3956 -0.0155
12 27 5 0.1327 -0.0773
12 27 6 -0.1507 -0.0576
12 28 0 0.0161 -0.0100
12 28 1 0.7760 0.0066
12 28 2 0.0716 0.0470
12 28 3 -0.1772 -0.0078
12 28 4 0.1153 0.0372
12 28 5 -0.2425 0.0355
12 28 6 0.1311 0.1692
12 29 0 0.0444 -0.0115
12 29 1 0.1321 0.0222
12 29 2 0.5942 0.0017
12 29 3 -0.5755 -0.0288
12 29 4 0.0769 0.0095
12 29 5 0.0451 0.0382
12 30 0 0.2910 0.0080
12 30 1 -0.9627 0.0138
12 30 2 -0.0901 -0.0165
12 30 3 0.1855 -0.0219
12 30 4 -0.0331 -0.0703
12 30 5 -0.1308 -0.0740
12 31 0 0.0750 0.0310
12 31 1 -0.0377 -0.0066
12 31 2 -0.5793 -0.0151
12 31 3 0.5627 0.0143
12 31 4 0.2013 -0.0410
12 31 5 -0.2489 0.0186
12 32 0 -0.5303 -0.0091
12 32 1 0.8179 -0.0136
12 32 2 0.3041 -0.0207
12 32 3 -0.1101 0.0307
12 32 4 -0.1269 0.0978
12 32 5 0.4106 0.0757
12 33 0 -0.0617 -0.0370
12 33 1 -0.1336 -0.0229
12 33 2 0.3960 0.0199
12 33 3 -0.4771 -0.0172
12 33 4 -0.3670 0.0942
12 34 0 0.5056 0.0118
12 34 1 -0.4949 -0.0010
12 34 2 -0.5527 0.0379
12 34 3 -0.0151 -0.0140
12 34 4 0.2121 -0.1073
12 35 0 -0.0341 0.0093
12 35 1 0.2459 0.0479
12 35 2 -0.1140 -0.0123
12 35 3 0.3590 0.0275
12 35 4 0.3660 -0.1275
12 36 0 -0.2406 -0.0093
12 36 1 0.2790 0.0230
12 36 2 0.6256 -0.0318
12 36 3 0.1042 -0.0100
12 37 0 0.1393 0.0479
12 37 1 -0.2495 -0.0469
12 37 2 -0.1074 -0.0114
12 37 3 -0.2578 -0.0340
12 38 0 -0.0515 0.0115
12 38 1 -0.2935 -0.0616
12 38 2 -0.4729 0.0112
12 38 3 -0.0931 0.0205
12 39 0 -0.2244 -0.1136
12 39 1 0.1789 0.0107
12 39 2 0.1712 0.0387
12 40 0 0.1860 -0.0433
12 40 1 0.3923 0.1112
12 41 0 0.2729 0.1567
12 41 1 -0.0846 0.0459
13 0 0 0.3543 0.0006
13 0 2 -1.0436 -0.0046
13 0 4 -0.7719 0.0108
13 0 6 -0.3751 0.0054
13 1 0 1.0160 0.0026
13 1 1 0.0191 -0.0071
13 1 2 0.4703 -0.0003
13 1 3 -0.1264 0.0172
13 1 4 -0.4380 0.0023
13 1 5 0.0862 0.0324
13 1 6 0.1632 -0.0041
13 1 7 0.2253 0.0649
13 2 0 -0.2429 -0.0040
13 2 1 -0.2946 -0.0089
13 2 2 0.9481 0.0004
13 2 3 0.0542 0.0121
13 2 4 0.7511 -0.0461
13 2 5 0.0365 0.0165
13 2 6 0.4259 -0.0066
13 2 7 -0.1877 -0.0240
13 3 0 -1.2693 -0.0009
13 3 1 -0.0228 0.0097
13 3 2 -0.4051 0.0053
13 3 3 0.3748 -0.0103
13 3 4 0.3154 -0.0005
13 3 5 -0.1403 -0.0188
13 3 6 -0.1237 -0.0010
13 3 7 -0.5099 0.0054
13 4 0 -0.0016 0.0128
13 4 1 0.4295 0.0013
13 4 2 -0.6785 0.0095
13 4 3 0.0453 -0.0147
13 4 4 -0.6203 0.0238
13 4 5 0.0934 0.0212
13 4 6 -0.4790 0.0120
13 4 7 0.1889 -0.0534
13 5 0 1.5432 0.0017
13 5 1 -0.0370 0.0025
13 5 2 0.4024 -0.0125
13 5 3 -0.5428 -0.0044
13 5 4 -0.1150 -0.0111
13 5 5 0.0099 -0.0097
13 5 6 -0.0355 0.0280
13 5 7 0.4148 -0.0597
13 6 0 0.2175 -0.0128
13 6 1 -0.3827 0.0027
13 6 2 0.3241 -0.0166
13 6 3 -0.2701 -0.0026
13 6 4 0.3345 0.0269
13 6 5 -0.4312 -0.0220
13 6 6 0.3817 -0.0121
13 6 7 -0.1305 0.1011
13 7 0 -1.5937 -0.0009
13 7 1 0.1384 -0.0213
13 7 2 -0.5663 0.0043
13 7 3 0.5015 0.0171
13 7 4 -0.1269 0.0191
13 7 5 0.1154 0.0322
13 7 6 0.2251 -0.0337
13 7 7 -0.0067 0.0372
13 8 0 -0.3416 -0.0032
13 8 1 0.2676 -0.0067
13 8 2 -0.0605 0.0108
13 8 3 0.4282 0.0154
13 8 4 -0.0586 -0.0404
13 8 5 0.7846 -0.0022
13 8 6 -0.1578 -0.0035
13 8 7 0.2519 -0.0825
13 9 0 1.3891 -0.0050
13 9 1 -0.2795 0.0181
13 9 2 0.8508 0.0101
13 9 3 -0.2650 -0.0127
13 9 4 0.3883 -0.0088
13 9 5 -0.0763 -0.0215
13 9 6 -0.2005 -0.0004
13 9 7 -0.4137 0.0167
13 10 0 0.4147 0.0120
13 10 1 -0.2021 0.0123
13 10 2 0.0268 0.0010
13 10 3 -0.3605 0.0032
13 10 4 0.0039 0.0102
13 10 5 -0.8295 0.0024
13 10 6 -0.0047 0.0219
13 10 7 -0.5067 0.0235
13 11 0 -1.1198 0.0115
13 11 1 0.4950 0.0077
13 11 2 -1.0916 -0.0019
13 11 3 0.0507 -0.0016
13 11 4 -0.6117 -0.0164
13 11 5 -0.0436 -0.0145
13 11 6 -0.0752 0.0275
13 11 7 0.5678 -0.0223
13 12 0 -0.4506 0.0049
13 12 1 0.1973 -0.0111
13 12 2 -0.1807 -0.0029
13 12 3 0.1048 -0.0315
13 12 4 -0.1239 0.0145
13 12 5 0.4577 0.0269
13 12 6 -0.0068 -0.0227
13 12 7 0.6057 0.0147
13 13 0 0.9957 -0.0104
13 13 1 -0.7663 -0.0209
13 13 2 1.1520 -0.0225
13 13 3 -0.0557 0.0021
13 13 4 0.7171 0.0336
13 13 5 0.0832 0.0316
13 13 6 0.2977 -0.0014
13 13 7 -0.4416 -0.0276
13 14 0 0.3919 -0.0241
13 14 1 -0.1772 0.0025
13 14 2 0.3335 -0.0052
13 14 3 0.1396 0.0253
13 14 4 0.1610 -0.0109
13 14 5 0.0189 -0.0423
13 14 6 0.0911 0.0127
13 14 7 -0.4456 0.0027
13 15 0 -1.0460 0.0019
13 15 1 0.9720 0.0046
13 15 2 -1.0261 0.0201
13 15 3 0.2366 0.0121
13 15 4 -0.7027 -0.0233
13 15 5 -0.0604 -0.0040
13 15 6 -0.2171 -0.0539
13 15 7 0.2553 0.0717
13 16 0 -0.2125 0.0142
13 16 1 0.0847 -0.0024
13 16 2 -0.3376 0.0058
13 16 3 -0.1992 0.0132
13 16 4 -0.0146 0.0043
13 16 5 -0.1658 0.0235
13 16 6 -0.0787 -0.0175
13 16 7 0.2654 -0.0513
13 17 0 1.1216 0.0033
13 17 1 -0.9930 0.0098
13 17 2 0.8159 0.0187
13 17 3 -0.3892 -0.0137
13 17 4 0.6818 -0.0063
13 17 5 0.1177 -0.0350
13 17 6 0.0137 0.0774
13 17 7 -0.1947 -0.0649
13 18 0 -0.0137 0.0112
13 18 1 0.0532 0.0148
13 18 2 0.1986 0.0071
13 18 3 0.0708 -0.0336
13 18 4 -0.1095 -0.0099
13 18 5 -0.0662 -0.0014
13 18 6 -0.0446 0.0343
13 19 0 -1.0714 0.0007
13 19 1 0.8492 0.0062
13 19 2 -0.6299 -0.0432
13 19 3 0.3995 -0.0076
13 19 4 -0.7599 0.0261
13 19 5 -0.2639 0.0302
13 19 6 -0.0627 -0.0525
13 20 0 0.1976 -0.0144
13 20 1 -0.1538 -0.0149
13 20 2 -0.0081 -0.0138
13 20 3 0.1048 0.0115
13 20 4 -0.0048 0.0079
13 20 5 0.2789 0.0018
13 20 6 0.1319 -0.0205
13 21 0 0.8856 -0.0047
13 21 1 -0.6667 -0.0287
13 21 2 0.5111 0.0151
13 21 3 -0.3319 0.0226
13 21 4 0.8933 -0.0187
13 21 5 0.3278 0.0297
13 21 6 0.3972 0.0175
13 22 0 -0.3318 -0.0010
13 22 1 0.1382 -0.0146
13 22 2 -0.1638 -0.0042
13 22 3 -0.1916 0.0177
13 22 4 0.2733 0.0080
13 22 5 -0.1225 -0.0054
13 22 6 -0.0780 -0.0519
13 23 0 -0.6622 -0.0016
13 23 1 0.5141 0.0178
13 23 2 -0.4524 0.0307
13 23 3 0.2958 -0.0075
13 23 4 -0.9243 -0.0015
13 23 5 -0.1941 -0.1009
13 23 6 -0.6428 -0.0042
13 24 0 0.4322 -0.0038
13 24 1 0.0299 0.0453
13 24 2 0.2806 0.0306
13 24 3 0.1687 -0.0129
13 24 4 -0.4224 -0.0027
13 24 5 -0.2843 -0.0107
13 24 6 -0.0455 0.1460
13 25 0 0.4710 0.0114
13 25 1 -0.3417 0.0173
13 25 2 0.4531 -0.0363
13 25 3 -0.3220 -0.0146
13 25 4 0.7527 0.0087
13 25 5 -0.0308 0.1336
13 26 0 -0.4238 0.0327
13 26 1 -0.3148 -0.0368
13 26 2 -0.3156 -0.0287
13 26 3 -0.1101 -0.0168
13 26 4 0.3378 -0.0499
13 26 5 0.5302 0.0251
13 27 0 -0.2940 -0.0086
13 27 1 0.1079 -0.0297
13 27 2 -0.5229 0.0048
13 27 3 0.3804 0.0076
13 27 4 -0.4271 -0.0007
[truncated: 15,684 more chars]
